# Supplementary material for: Molecular insights into atmospheric methane-oxidizing USCγ from desert grassland soil based on metagenome-assembled genome analysis
Source: ISME Commun. 2026 Jun 3;6(1):ycag151. doi: 10.1093/ismeco/ycag151 (PMC13333085; doi:10.1093/ismeco/ycag151)
Supplement: Supplementary_material_ycag151 [file supplementary_material_ycag151.zip]

Archive with 3 entries (3 files):
- Supplementary_TableS3_ycag151.xlsx
- Supplementary_TableS4_ycag151.xlsx
- Supplementary_Tables_and_Figures_ycag151.docx
