# Supplementary material for: Molecular insights into atmospheric methane-oxidizing USCγ from desert grassland soil based on metagenome-assembled genome analysis
Source: ISME Commun. 2026 Jun 3;6(1):ycag151. doi: 10.1093/ismeco/ycag151 (PMC13333085; doi:10.1093/ismeco/ycag151)
Supplement: Supplementary_material_ycag151 [file supplementary_material_ycag151.zip › Supplementary_TableS3_ycag151.xlsx]

## Sheet: KEGG
Sample	Query	KO	Gene_name	Definition	Pathway	Modules	KO_desc	Enzyme_category	Pathway_id	Level1	Level2	Level3
USC_AKS(Bin182)	bin.182_k127_100040_1	K00620	argJ	glutamate N-acetyltransferase / amino-acid N-acetyltransferase [EC:2.3.1.35 2.3.1.1]	map00220,map01100,map01110,map01210,map01230	M00028	glutamate N-acetyltransferase / amino-acid N-acetyltransferase [EC:2.3.1.35 2.3.1.1]	Transferases;Acyltransferases;Transferring groups other than aminoacyl groups;acetyl-CoA:L-glutamate N-acetyltransferase|Transferases;Acyltransferases;Transferring groups other than aminoacyl groups;N2-acetyl-L-ornithine:L-glutamate N-acetyltransferase	ko00220;ko01230;ko01100;ko01210;ko01110	Metabolism;Metabolism;Metabolism;Metabolism;Metabolism	Amino acid metabolism;Global and overview maps;Global and overview maps;Global and overview maps;Global and overview maps	Arginine biosynthesis;Biosynthesis of amino acids;Metabolic pathways;2-Oxocarboxylic acid metabolism;Biosynthesis of secondary metabolites
USC_AKS(Bin182)	bin.182_k127_100040_2	K03574	mutT, NUDT15, MTH2	8-oxo-dGTP diphosphatase [EC:3.6.1.55]	-	-	8-oxo-dGTP diphosphatase [EC:3.6.1.55]	Hydrolases;Acting on acid anhydrides;In phosphorus-containing anhydrides;8-oxo-dGTP diphosphohydrolase	-	-	-	-
USC_AKS(Bin182)	bin.182_k127_100040_7	K09165	K09165	dodecin	-	-	dodecin	-	-	-	-	-
USC_AKS(Bin182)	bin.182_k127_100040_8	K07126	K07126	uncharacterized protein	-	-	uncharacterized protein	-	-	-	-	-
USC_AKS(Bin182)	bin.182_k127_100040_9	K00573	E2.1.1.77, pcm	protein-L-isoaspartate(D-aspartate) O-methyltransferase [EC:2.1.1.77]	-	-	protein-L-isoaspartate(D-aspartate) O-methyltransferase [EC:2.1.1.77]	Transferases;Transferring one-carbon groups;Methyltransferases;S-adenosyl-L-methionine:protein-L-isoaspartate O-methyltransferase	-	-	-	-
USC_AKS(Bin182)	bin.182_k127_100040_10	K25422	yceF	7-methyl-GTP pyrophosphatase [EC:3.6.1.-]	-	-	7-methyl-GTP pyrophosphatase [EC:3.6.1.-]	-	-	-	-	-
USC_AKS(Bin182)	bin.182_k127_1031959_2	K03732	rhlB	ATP-dependent RNA helicase RhlB [EC:3.6.4.13]	map03018	M00394	ATP-dependent RNA helicase RhlB [EC:3.6.4.13]	Hydrolases;Acting on acid anhydrides;Acting on acid anhydrides to facilitate cellular and subcellular movement;ATP phosphohydrolase (RNA helix unwinding)	ko03018	Genetic Information Processing	Folding, sorting and degradation	RNA degradation
USC_AKS(Bin182)	bin.182_k127_1031959_3	K03671	trxA	thioredoxin 1	map04621,map05012,map05132,map05418	-	thioredoxin 1	-	ko05132;ko05012;ko04621;ko05418	Human Diseases;Human Diseases;Organismal Systems;Human Diseases	Infectious disease: bacterial;Neurodegenerative disease;Immune system;Cardiovascular disease	Salmonella infection;Parkinson disease;NOD-like receptor signaling pathway;Fluid shear stress and atherosclerosis
USC_AKS(Bin182)	bin.182_k127_10507_2	K07755	AS3MT	arsenite methyltransferase [EC:2.1.1.137]	map05208	-	arsenite methyltransferase [EC:2.1.1.137]	Transferases;Transferring one-carbon groups;Methyltransferases;S-adenosyl-L-methionine:arsenous acid As-methyltransferase	ko05208	Human Diseases	Cancer: overview	Chemical carcinogenesis - reactive oxygen species
USC_AKS(Bin182)	bin.182_k127_1071848_2	K01887	RARS, argS	arginyl-tRNA synthetase [EC:6.1.1.19]	map00970	M00360,M00359	arginyl-tRNA synthetase [EC:6.1.1.19]	Ligases;Forming carbon-oxygen bonds;Ligases forming aminoacyl-tRNA and related compounds;L-arginine:tRNAArg ligase (AMP-forming)	ko00970	Genetic Information Processing	Translation	Aminoacyl-tRNA biosynthesis
USC_AKS(Bin182)	bin.182_k127_1071848_3	K07064	K07064	uncharacterized protein	-	-	uncharacterized protein	-	-	-	-	-
USC_AKS(Bin182)	bin.182_k127_1071848_5	K07020	K07020	uncharacterized protein	-	-	uncharacterized protein	-	-	-	-	-
USC_AKS(Bin182)	bin.182_k127_1071848_6	K06911	PIR	quercetin 2,3-dioxygenase [EC:1.13.11.24]	-	-	quercetin 2,3-dioxygenase [EC:1.13.11.24]	Oxidoreductases;Acting on single donors with incorporation of molecular oxygen (oxygenases);With incorporation of two atoms of oxygen;quercetin:oxygen 2,3-oxidoreductase (ring-opening)	-	-	-	-
USC_AKS(Bin182)	bin.182_k127_1071848_7	K02188	cbiD	cobalt-precorrin-5B (C1)-methyltransferase [EC:2.1.1.195]	map00860,map01100,map01240	-	cobalt-precorrin-5B (C1)-methyltransferase [EC:2.1.1.195]	Transferases;Transferring one-carbon groups;Methyltransferases;S-adenosyl-L-methionine:cobalt-precorrin-5B C1-methyltransferase	ko00860;ko01240;ko01100	Metabolism;Metabolism;Metabolism	Metabolism of cofactors and vitamins;Global and overview maps;Global and overview maps	Porphyrin metabolism;Biosynthesis of cofactors;Metabolic pathways
USC_AKS(Bin182)	bin.182_k127_1071848_8	K07481	K07481	transposase, IS5 family	-	-	transposase, IS5 family	-	-	-	-	-
USC_AKS(Bin182)	bin.182_k127_1072659_6	K15724	erpA	iron-sulfur cluster insertion protein	-	-	iron-sulfur cluster insertion protein	-	-	-	-	-
USC_AKS(Bin182)	bin.182_k127_1072659_11	K14415	RTCB, rtcB	tRNA-splicing ligase RtcB (3'-phosphate/5'-hydroxy nucleic acid ligase) [EC:6.5.1.8]	-	-	tRNA-splicing ligase RtcB (3'-phosphate/5'-hydroxy nucleic acid ligase) [EC:6.5.1.8]	Ligases;Forming phosphoric-ester bonds;Ligases that form phosphoric-ester bonds (only sub-subclass identified to date);poly(ribonucleotide)-3'-phosphate:5'-hydroxy-poly(ribonucleotide) ligase (GMP-forming)	-	-	-	-
USC_AKS(Bin182)	bin.182_k127_1072659_14	K00163	aceE	pyruvate dehydrogenase E1 component [EC:1.2.4.1]	map00010,map00020,map00620,map01100,map01110,map01120,map01200	M00307	pyruvate dehydrogenase E1 component [EC:1.2.4.1]	Oxidoreductases;Acting on the aldehyde or oxo group of donors;With a disulfide as acceptor;pyruvate:[dihydrolipoyllysine-residue acetyltransferase]-lipoyllysine 2-oxidoreductase (decarboxylating, acceptor-acetylating)	ko00785;ko00010;ko01210;ko01110;ko00620;ko01200;ko01120;ko00020;ko01100	Metabolism;Metabolism;Metabolism;Metabolism;Metabolism;Metabolism;Metabolism;Metabolism;Metabolism	Metabolism of cofactors and vitamins;Carbohydrate metabolism;Global and overview maps;Global and overview maps;Carbohydrate metabolism;Global and overview maps;Global and overview maps;Carbohydrate metabolism;Global and overview maps	Lipoic acid metabolism;Glycolysis / Gluconeogenesis;2-Oxocarboxylic acid metabolism;Biosynthesis of secondary metabolites;Pyruvate metabolism;Carbon metabolism;Microbial metabolism in diverse environments;Citrate cycle (TCA cycle);Metabolic pathways
USC_AKS(Bin182)	bin.182_k127_1072659_16	K06954	K06954	uncharacterized protein	-	-	uncharacterized protein	-	-	-	-	-
USC_AKS(Bin182)	bin.182_k127_1072659_17	K02030	ABC.PA.S	polar amino acid transport system substrate-binding protein	-	M00236	polar amino acid transport system substrate-binding protein	-	-	-	-	-
USC_AKS(Bin182)	bin.182_k127_1080741_1	K07445	K07445	putative DNA methylase	-	-	putative DNA methylase	-	-	-	-	-
USC_AKS(Bin182)	bin.182_k127_1080741_3	K07064	K07064	uncharacterized protein	-	-	uncharacterized protein	-	-	-	-	-
USC_AKS(Bin182)	bin.182_k127_1080741_6	K07448	mrr	restriction system protein	-	-	restriction system protein	-	-	-	-	-
USC_AKS(Bin182)	bin.182_k127_1080741_7	K06902	UMF1	MFS transporter, UMF1 family	map04138	-	MFS transporter, UMF1 family	-	ko04138	Cellular Processes	Transport and catabolism	Autophagy - yeast
USC_AKS(Bin182)	bin.182_k127_1080741_11	K03581	recD	exodeoxyribonuclease V alpha subunit [EC:3.1.11.5]	map03440	-	exodeoxyribonuclease V alpha subunit [EC:3.1.11.5]	Hydrolases;Acting on ester bonds;Exodeoxyribonucleases producing 5'-phosphomonoesters;exodeoxyribonuclease V	ko03440	Genetic Information Processing	Replication and repair	Homologous recombination
USC_AKS(Bin182)	bin.182_k127_1095795_1	K00507	SCD, desC	stearoyl-CoA desaturase (Delta-9 desaturase) [EC:1.14.19.1]	map01040,map01100,map01212,map03320,map04152,map04212,map04936	-	stearoyl-CoA desaturase (Delta-9 desaturase) [EC:1.14.19.1]	Oxidoreductases;Acting on paired donors, with incorporation or reduction of molecular oxygen;With oxidation of a pair of donors resulting in the reduction of O2 to two molecules of water;stearoyl-CoA,ferrocytochrome-b5:oxygen oxidoreductase (9,10-dehydrogenating)	ko04152;ko04212;ko01100;ko01212;ko01040;ko04936;ko03320	Environmental Information Processing;Organismal Systems;Metabolism;Metabolism;Metabolism;Human Diseases;Organismal Systems	Signal transduction;Aging;Global and overview maps;Global and overview maps;Lipid metabolism;Endocrine and metabolic disease;Endocrine system	AMPK signaling pathway;Longevity regulating pathway - worm;Metabolic pathways;Fatty acid metabolism;Biosynthesis of unsaturated fatty acids;Alcoholic liver disease;PPAR signaling pathway
USC_AKS(Bin182)	bin.182_k127_1095795_2	K13991	puhA	photosynthetic reaction center H subunit	map02020	-	photosynthetic reaction center H subunit	-	ko02020	Environmental Information Processing	Signal transduction	Two-component system
USC_AKS(Bin182)	bin.182_k127_1147485_1	K24160	NHA1, SOD2	sodium/hydrogen antiporter	-	-	sodium/hydrogen antiporter	-	-	-	-	-
USC_AKS(Bin182)	bin.182_k127_1147485_3	K03723	mfd	transcription-repair coupling factor (superfamily II helicase) [EC:5.6.2.4]	map03420	-	transcription-repair coupling factor (superfamily II helicase) [EC:5.6.2.4]	Isomerases;Isomerases altering macromolecular conformation;Enzymes altering nucleic acid conformation;DNA 3'-5' helicase (ATP-hydrolysing)	ko03420	Genetic Information Processing	Replication and repair	Nucleotide excision repair
USC_AKS(Bin182)	bin.182_k127_1147485_7	K07221	oprO_P	phosphate-selective porin OprO and OprP	-	-	phosphate-selective porin OprO and OprP	-	-	-	-	-
USC_AKS(Bin182)	bin.182_k127_1147485_10	K10439	rbsB	ribose transport system substrate-binding protein	map02010,map02030	M00212	ribose transport system substrate-binding protein	-	ko02010;ko02030	Environmental Information Processing;Cellular Processes	Membrane transport;Cell motility	ABC transporters;Bacterial chemotaxis
USC_AKS(Bin182)	bin.182_k127_1151735_5	K07098	K07098	uncharacterized protein	-	-	uncharacterized protein	-	-	-	-	-
USC_AKS(Bin182)	bin.182_k127_1151735_8	K17686	copA, ctpA, ATP7	P-type Cu+ transporter [EC:7.2.2.8]	map01524,map04016,map04978	-	P-type Cu+ transporter [EC:7.2.2.8]	Translocases;Catalysing the translocation of inorganic cations;Linked to the hydrolysis of a nucleoside triphosphate;ATP phosphohydrolase (P-type, Cu+-exporting)	ko04016;ko01524;ko04978	Environmental Information Processing;Human Diseases;Organismal Systems	Signal transduction;Drug resistance: antineoplastic;Digestive system	MAPK signaling pathway - plant;Platinum drug resistance;Mineral absorption
USC_AKS(Bin182)	bin.182_k127_1151735_10	K21929	udg	uracil-DNA glycosylase [EC:3.2.2.27]	map03410	-	uracil-DNA glycosylase [EC:3.2.2.27]	Hydrolases;Glycosylases;Hydrolysing N-glycosyl compounds;uracil-DNA deoxyribohydrolase (uracil-releasing)	ko03410	Genetic Information Processing	Replication and repair	Base excision repair
USC_AKS(Bin182)	bin.182_k127_1151735_12	K01990	ABC-2.A	ABC-2 type transport system ATP-binding protein	-	M00254	ABC-2 type transport system ATP-binding protein	-	-	-	-	-
USC_AKS(Bin182)	bin.182_k127_1192848_1	K07001	K07001	NTE family protein	-	-	NTE family protein	-	-	-	-	-
USC_AKS(Bin182)	bin.182_k127_1192848_2	K07027	K07027	glycosyltransferase 2 family protein	-	-	glycosyltransferase 2 family protein	-	-	-	-	-
USC_AKS(Bin182)	bin.182_k127_1192848_4	K06045	shc	squalene-hopene/tetraprenyl-beta-curcumene cyclase [EC:5.4.99.17 4.2.1.129]	map00909,map01110	-	squalene-hopene/tetraprenyl-beta-curcumene cyclase [EC:5.4.99.17 4.2.1.129]	Isomerases;Intramolecular transferases;Transferring other groups;squalene mutase (cyclizing, hop-22(29)-ene-forming)|Lyases;Carbon-oxygen lyases;Hydro-lyases;hopan-22-ol hydro-lyase	ko01110;ko00909	Metabolism;Metabolism	Global and overview maps;Metabolism of terpenoids and polyketides	Biosynthesis of secondary metabolites;Sesquiterpenoid and triterpenoid biosynthesis
USC_AKS(Bin182)	bin.182_k127_1192848_5	K10208	crtM	4,4'-diapophytoene synthase [EC:2.5.1.96]	map00906,map01110	-	4,4'-diapophytoene synthase [EC:2.5.1.96]	Transferases;Transferring alkyl or aryl groups, other than methyl groups;Transferring alkyl or aryl groups, other than methyl groups (only sub-subclass identified to date);farnesyl-diphosphate:farnesyl-diphosphate farnesyltransferase (15-cis-4,4'-diapophytoene-forming)	ko00906;ko01110	Metabolism;Metabolism	Metabolism of terpenoids and polyketides;Global and overview maps	Carotenoid biosynthesis;Biosynthesis of secondary metabolites
USC_AKS(Bin182)	bin.182_k127_1192848_6	K00812	aspB	aspartate aminotransferase [EC:2.6.1.1]	map00220,map00250,map00270,map00330,map00350,map00360,map00400,map00401,map00950,map00960,map01100,map01110,map01210,map01230	-	aspartate aminotransferase [EC:2.6.1.1]	Transferases;Transferring nitrogenous groups;Transaminases;L-aspartate:2-oxoglutarate aminotransferase	ko00270;ko00220;ko01100;ko00330;ko00950;ko00350;ko01230;ko00360;ko00400;ko00960;ko00250;ko01210;ko00401;ko01110	Metabolism;Metabolism;Metabolism;Metabolism;Metabolism;Metabolism;Metabolism;Metabolism;Metabolism;Metabolism;Metabolism;Metabolism;Metabolism;Metabolism	Amino acid metabolism;Amino acid metabolism;Global and overview maps;Amino acid metabolism;Biosynthesis of other secondary metabolites;Amino acid metabolism;Global and overview maps;Amino acid metabolism;Amino acid metabolism;Biosynthesis of other secondary metabolites;Amino acid metabolism;Global and overview maps;Biosynthesis of other secondary metabolites;Global and overview maps	Cysteine and methionine metabolism;Arginine biosynthesis;Metabolic pathways;Arginine and proline metabolism;Isoquinoline alkaloid biosynthesis;Tyrosine metabolism;Biosynthesis of amino acids;Phenylalanine metabolism;Phenylalanine, tyrosine and tryptophan biosynthesis;Tropane, piperidine and pyridine alkaloid biosynthesis;Alanine, aspartate and glutamate metabolism;2-Oxocarboxylic acid metabolism;…
USC_AKS(Bin182)	bin.182_k127_1211164_7	K03575	mutY	A/G-specific adenine glycosylase [EC:3.2.2.31]	map03410	-	A/G-specific adenine glycosylase [EC:3.2.2.31]	Hydrolases;Glycosylases;Hydrolysing N-glycosyl compounds;adenine-DNA deoxyribohydrolase (adenine-releasing)	ko03410	Genetic Information Processing	Replication and repair	Base excision repair
USC_AKS(Bin182)	bin.182_k127_1211164_8	K07289	asmA	AsmA protein	-	-	AsmA protein	-	-	-	-	-
USC_AKS(Bin182)	bin.182_k127_1211164_9	K07027	K07027	glycosyltransferase 2 family protein	-	-	glycosyltransferase 2 family protein	-	-	-	-	-
USC_AKS(Bin182)	bin.182_k127_1211164_12	K00330	nuoA	NADH-quinone oxidoreductase subunit A [EC:7.1.1.2]	map00190,map01100	M00144	NADH-quinone oxidoreductase subunit A [EC:7.1.1.2]	Translocases;Catalysing the translocation of protons;Linked to oxidoreductase reactions;NADH:ubiquinone oxidoreductase	ko00190;ko01100	Metabolism;Metabolism	Energy metabolism;Global and overview maps	Oxidative phosphorylation;Metabolic pathways
USC_AKS(Bin182)	bin.182_k127_1211164_13	K00331	nuoB	NADH-quinone oxidoreductase subunit B [EC:7.1.1.2]	map00190,map01100	M00144	NADH-quinone oxidoreductase subunit B [EC:7.1.1.2]	Translocases;Catalysing the translocation of protons;Linked to oxidoreductase reactions;NADH:ubiquinone oxidoreductase	ko00190;ko01100	Metabolism;Metabolism	Energy metabolism;Global and overview maps	Oxidative phosphorylation;Metabolic pathways
USC_AKS(Bin182)	bin.182_k127_1211164_14	K00332	nuoC	NADH-quinone oxidoreductase subunit C [EC:7.1.1.2]	map00190,map01100	M00144	NADH-quinone oxidoreductase subunit C [EC:7.1.1.2]	Translocases;Catalysing the translocation of protons;Linked to oxidoreductase reactions;NADH:ubiquinone oxidoreductase	ko01100;ko00190	Metabolism;Metabolism	Global and overview maps;Energy metabolism	Metabolic pathways;Oxidative phosphorylation
USC_AKS(Bin182)	bin.182_k127_1211164_15	K00333	nuoD	NADH-quinone oxidoreductase subunit D [EC:7.1.1.2]	map00190,map01100	M00144	NADH-quinone oxidoreductase subunit D [EC:7.1.1.2]	Translocases;Catalysing the translocation of protons;Linked to oxidoreductase reactions;NADH:ubiquinone oxidoreductase	ko00190;ko01100	Metabolism;Metabolism	Energy metabolism;Global and overview maps	Oxidative phosphorylation;Metabolic pathways
USC_AKS(Bin182)	bin.182_k127_1211164_16	K00334	nuoE	NADH-quinone oxidoreductase subunit E [EC:7.1.1.2]	map00190,map01100	M00144	NADH-quinone oxidoreductase subunit E [EC:7.1.1.2]	Translocases;Catalysing the translocation of protons;Linked to oxidoreductase reactions;NADH:ubiquinone oxidoreductase	ko00190;ko01100	Metabolism;Metabolism	Energy metabolism;Global and overview maps	Oxidative phosphorylation;Metabolic pathways
USC_AKS(Bin182)	bin.182_k127_1211164_17	K00335	nuoF	NADH-quinone oxidoreductase subunit F [EC:7.1.1.2]	map00190,map01100	M00144	NADH-quinone oxidoreductase subunit F [EC:7.1.1.2]	Translocases;Catalysing the translocation of protons;Linked to oxidoreductase reactions;NADH:ubiquinone oxidoreductase	ko01100;ko00190	Metabolism;Metabolism	Global and overview maps;Energy metabolism	Metabolic pathways;Oxidative phosphorylation
USC_AKS(Bin182)	bin.182_k127_1211164_18	K00336	nuoG	NADH-quinone oxidoreductase subunit G [EC:7.1.1.2]	map00190,map01100	M00144	NADH-quinone oxidoreductase subunit G [EC:7.1.1.2]	Translocases;Catalysing the translocation of protons;Linked to oxidoreductase reactions;NADH:ubiquinone oxidoreductase	ko00190;ko01100	Metabolism;Metabolism	Energy metabolism;Global and overview maps	Oxidative phosphorylation;Metabolic pathways
USC_AKS(Bin182)	bin.182_k127_1211164_19	K00337	nuoH	NADH-quinone oxidoreductase subunit H [EC:7.1.1.2]	map00190,map01100	M00144	NADH-quinone oxidoreductase subunit H [EC:7.1.1.2]	Translocases;Catalysing the translocation of protons;Linked to oxidoreductase reactions;NADH:ubiquinone oxidoreductase	ko00190;ko01100	Metabolism;Metabolism	Energy metabolism;Global and overview maps	Oxidative phosphorylation;Metabolic pathways
USC_AKS(Bin182)	bin.182_k127_1211164_20	K00338	nuoI	NADH-quinone oxidoreductase subunit I [EC:7.1.1.2]	map00190,map01100	M00144	NADH-quinone oxidoreductase subunit I [EC:7.1.1.2]	Translocases;Catalysing the translocation of protons;Linked to oxidoreductase reactions;NADH:ubiquinone oxidoreductase	ko00190;ko01100	Metabolism;Metabolism	Energy metabolism;Global and overview maps	Oxidative phosphorylation;Metabolic pathways
USC_AKS(Bin182)	bin.182_k127_1248157_4	K00231	PPOX, hemY	protoporphyrinogen/coproporphyrinogen III oxidase [EC:1.3.3.4 1.3.3.15]	map00860,map01100,map01110,map01240	M00121	protoporphyrinogen/coproporphyrinogen III oxidase [EC:1.3.3.4 1.3.3.15]	Oxidoreductases;Acting on the CH-CH group of donors;With oxygen as acceptor;protoporphyrinogen-IX:oxygen oxidoreductase|Oxidoreductases;Acting on the CH-CH group of donors;With oxygen as acceptor;coproporphyrinogen-III:oxygen oxidoreductase (coproporphyrin-forming)	ko01110;ko01240;ko00860;ko01100	Metabolism;Metabolism;Metabolism;Metabolism	Global and overview maps;Global and overview maps;Metabolism of cofactors and vitamins;Global and overview maps	Biosynthesis of secondary metabolites;Biosynthesis of cofactors;Porphyrin metabolism;Metabolic pathways
USC_AKS(Bin182)	bin.182_k127_1248157_10	K19641	hupR, hoxA	two-component system, NtrC family, response regulator HupR/HoxA	map02020	M00772	two-component system, NtrC family, response regulator HupR/HoxA	-	ko02020	Environmental Information Processing	Signal transduction	Two-component system
USC_AKS(Bin182)	bin.182_k127_1248157_11	K14058	ttcA	tRNA 2-thiocytidine biosynthesis protein TtcA	-	-	tRNA 2-thiocytidine biosynthesis protein TtcA	-	-	-	-	-
USC_AKS(Bin182)	bin.182_k127_1248157_13	K07397	yhfA	putative redox protein	-	-	putative redox protein	-	-	-	-	-
USC_AKS(Bin182)	bin.182_k127_1248157_14	K10914	crp	CRP/FNR family transcriptional regulator, cyclic AMP receptor protein	map02020,map02024,map02025,map02026,map05111	-	CRP/FNR family transcriptional regulator, cyclic AMP receptor protein	-	ko05111;ko02025;ko02024;ko02020;ko02026	Cellular Processes;Cellular Processes;Cellular Processes;Environmental Information Processing;Cellular Processes	Cellular community - prokaryotes;Cellular community - prokaryotes;Cellular community - prokaryotes;Signal transduction;Cellular community - prokaryotes	Biofilm formation - Vibrio cholerae;Biofilm formation - Pseudomonas aeruginosa;Quorum sensing;Two-component system;Biofilm formation - Escherichia coli
USC_AKS(Bin182)	bin.182_k127_1252642_1	K01971	ligD	bifunctional non-homologous end joining protein LigD [EC:6.5.1.1]	map03450	-	bifunctional non-homologous end joining protein LigD [EC:6.5.1.1]	Ligases;Forming phosphoric-ester bonds;Ligases that form phosphoric-ester bonds (only sub-subclass identified to date);poly(deoxyribonucleotide)-3'-hydroxyl:5'-phospho-poly(deoxyribonucleotide) ligase (ATP)	ko03450	Genetic Information Processing	Replication and repair	Non-homologous end-joining
USC_AKS(Bin182)	bin.182_k127_1252642_2	K01971	ligD	bifunctional non-homologous end joining protein LigD [EC:6.5.1.1]	map03450	-	bifunctional non-homologous end joining protein LigD [EC:6.5.1.1]	Ligases;Forming phosphoric-ester bonds;Ligases that form phosphoric-ester bonds (only sub-subclass identified to date);poly(deoxyribonucleotide)-3'-hydroxyl:5'-phospho-poly(deoxyribonucleotide) ligase (ATP)	ko03450	Genetic Information Processing	Replication and repair	Non-homologous end-joining
USC_AKS(Bin182)	bin.182_k127_1252642_3	K10979	ku	DNA end-binding protein Ku	map03450	-	DNA end-binding protein Ku	-	ko03450	Genetic Information Processing	Replication and repair	Non-homologous end-joining
USC_AKS(Bin182)	bin.182_k127_1252642_5	K07486	K07486	transposase	-	-	transposase	-	-	-	-	-
USC_AKS(Bin182)	bin.182_k127_1252642_6	K07486	K07486	transposase	-	-	transposase	-	-	-	-	-
USC_AKS(Bin182)	bin.182_k127_1252642_11	K15977	K15977	putative oxidoreductase	-	-	putative oxidoreductase	-	-	-	-	-
USC_AKS(Bin182)	bin.182_k127_1252642_13	K02004	ABC.CD.P	putative ABC transport system permease protein	-	M00258	putative ABC transport system permease protein	-	-	-	-	-
USC_AKS(Bin182)	bin.182_k127_1262508_8	K13775	atuG	citronellol/citronellal dehydrogenase	map00281,map01110	-	citronellol/citronellal dehydrogenase	-	ko00907;ko01120;ko01110	Metabolism;Metabolism;Metabolism	Metabolism of terpenoids and polyketides;Global and overview maps;Global and overview maps	Pinene, camphor and geraniol degradation;Microbial metabolism in diverse environments;Biosynthesis of secondary metabolites
USC_AKS(Bin182)	bin.182_k127_1264723_1	K03427	hsdM	type I restriction enzyme M protein [EC:2.1.1.72]	-	-	type I restriction enzyme M protein [EC:2.1.1.72]	Transferases;Transferring one-carbon groups;Methyltransferases;S-adenosyl-L-methionine:adenine in DNA N6-methyltransferase	-	-	-	-
USC_AKS(Bin182)	bin.182_k127_1264723_2	K01153	hsdR	type I restriction enzyme, R subunit [EC:3.1.21.3]	-	-	type I restriction enzyme, R subunit [EC:3.1.21.3]	Hydrolases;Acting on ester bonds;Endodeoxyribonucleases producing 5'-phosphomonoesters;type I site-specific deoxyribonuclease	-	-	-	-
USC_AKS(Bin182)	bin.182_k127_1264723_3	K01153	hsdR	type I restriction enzyme, R subunit [EC:3.1.21.3]	-	-	type I restriction enzyme, R subunit [EC:3.1.21.3]	Hydrolases;Acting on ester bonds;Endodeoxyribonucleases producing 5'-phosphomonoesters;type I site-specific deoxyribonuclease	-	-	-	-
USC_AKS(Bin182)	bin.182_k127_1264723_5	K04485	radA, sms	DNA repair protein RadA/Sms	-	-	DNA repair protein RadA/Sms	-	-	-	-	-
USC_AKS(Bin182)	bin.182_k127_1264723_6	K03699	tlyC	magnesium and cobalt exporter, CNNM family	-	-	magnesium and cobalt exporter, CNNM family	-	-	-	-	-
USC_AKS(Bin182)	bin.182_k127_1264723_9	K12251	aguB	N-carbamoylputrescine amidase [EC:3.5.1.53]	map00330,map01100	-	N-carbamoylputrescine amidase [EC:3.5.1.53]	Hydrolases;Acting on carbon-nitrogen bonds, other than peptide bonds;In linear amides;N-carbamoylputrescine amidohydrolase	ko01100;ko00330	Metabolism;Metabolism	Global and overview maps;Amino acid metabolism	Metabolic pathways;Arginine and proline metabolism
USC_AKS(Bin182)	bin.182_k127_1264723_10	K01585	speA	arginine decarboxylase [EC:4.1.1.19]	map00330,map01100,map01110	M00133	arginine decarboxylase [EC:4.1.1.19]	Lyases;Carbon-carbon lyases;Carboxy-lyases;L-arginine carboxy-lyase (agmatine-forming)	ko01110;ko00330;ko01100	Metabolism;Metabolism;Metabolism	Global and overview maps;Amino acid metabolism;Global and overview maps	Biosynthesis of secondary metabolites;Arginine and proline metabolism;Metabolic pathways
USC_AKS(Bin182)	bin.182_k127_1264723_11	K00809	DHPS, dys	deoxyhypusine synthase [EC:2.5.1.46]	-	-	deoxyhypusine synthase [EC:2.5.1.46]	Transferases;Transferring alkyl or aryl groups, other than methyl groups;Transferring alkyl or aryl groups, other than methyl groups (only sub-subclass identified to date);[eIF5A-precursor]-lysine:spermidine 4-aminobutyltransferase (propane-1,3-diamine-forming)	-	-	-	-
USC_AKS(Bin182)	bin.182_k127_1264723_12	K02909	RP-L31, rpmE	large subunit ribosomal protein L31	map03010	M00178	large subunit ribosomal protein L31	-	ko03010	Genetic Information Processing	Translation	Ribosome
USC_AKS(Bin182)	bin.182_k127_1289091_5	K00029	E1.1.1.40, maeB	malate dehydrogenase (oxaloacetate-decarboxylating)(NADP+) [EC:1.1.1.40]	map00620,map00710,map01100,map01120,map01200,map03320	M00169,M00172	malate dehydrogenase (oxaloacetate-decarboxylating)(NADP+) [EC:1.1.1.40]	Oxidoreductases;Acting on the CH-OH group of donors;With NAD+ or NADP+ as acceptor;(S)-malate:NADP+ oxidoreductase (oxaloacetate-decarboxylating)	ko01100;ko01200;ko00620;ko03320;ko00710;ko01120	Metabolism;Metabolism;Metabolism;Organismal Systems;Metabolism;Metabolism	Global and overview maps;Global and overview maps;Carbohydrate metabolism;Endocrine system;Energy metabolism;Global and overview maps	Metabolic pathways;Carbon metabolism;Pyruvate metabolism;PPAR signaling pathway;Carbon fixation in photosynthetic organisms;Microbial metabolism in diverse environments
USC_AKS(Bin182)	bin.182_k127_1289091_6	K00029	E1.1.1.40, maeB	malate dehydrogenase (oxaloacetate-decarboxylating)(NADP+) [EC:1.1.1.40]	map00620,map00710,map01100,map01120,map01200,map03320	M00169,M00172	malate dehydrogenase (oxaloacetate-decarboxylating)(NADP+) [EC:1.1.1.40]	Oxidoreductases;Acting on the CH-OH group of donors;With NAD+ or NADP+ as acceptor;(S)-malate:NADP+ oxidoreductase (oxaloacetate-decarboxylating)	ko01100;ko01200;ko00620;ko03320;ko00710;ko01120	Metabolism;Metabolism;Metabolism;Organismal Systems;Metabolism;Metabolism	Global and overview maps;Global and overview maps;Carbohydrate metabolism;Endocrine system;Energy metabolism;Global and overview maps	Metabolic pathways;Carbon metabolism;Pyruvate metabolism;PPAR signaling pathway;Carbon fixation in photosynthetic organisms;Microbial metabolism in diverse environments
USC_AKS(Bin182)	bin.182_k127_1289091_8	K07491	rayT	REP-associated tyrosine transposase	-	-	REP-associated tyrosine transposase	-	-	-	-	-
USC_AKS(Bin182)	bin.182_k127_1291176_1	K16705	tuaE	teichuronic acid biosynthesis protein TuaE	-	-	teichuronic acid biosynthesis protein TuaE	-	-	-	-	-
USC_AKS(Bin182)	bin.182_k127_1291176_2	K02843	waaF, rfaF	lipopolysaccharide heptosyltransferase II [EC:2.4.99.24]	map00540,map01100	M00080	lipopolysaccharide heptosyltransferase II [EC:2.4.99.24]	Transferases;Glycosyltransferases;Transferring other glycosyl groups;ADP-L-glycero-beta-D-manno-heptose:an alpha-L-glycero-D-manno-heptosyl-(1->5)-[alpha-Kdo-(2->4)]-alpha -Kdo-(2->6)-[lipid A] 3-alpha-heptosyltransferase	ko01100;ko00540	Metabolism;Metabolism	Global and overview maps;Glycan biosynthesis and metabolism	Metabolic pathways;Lipopolysaccharide biosynthesis
USC_AKS(Bin182)	bin.182_k127_1291176_6	K00903	epsB, capB	protein-tyrosine kinase [EC:2.7.10.3]	-	-	protein-tyrosine kinase [EC:2.7.10.3]	Transferases;Transferring phosphorus-containing groups;Protein-tyrosine kinases;ATP:[protein]-L-tyrosine O-phosphotransferase (bacterial-type)	-	-	-	-
USC_AKS(Bin182)	bin.182_k127_13115_1	K00762	pyrE	orotate phosphoribosyltransferase [EC:2.4.2.10]	map00240,map01100,map01240	M00051	orotate phosphoribosyltransferase [EC:2.4.2.10]	Transferases;Glycosyltransferases;Pentosyltransferases;orotidine-5'-phosphate:diphosphate phospho-alpha-D-ribosyl-transferase	ko00240;ko01100;ko01240	Metabolism;Metabolism;Metabolism	Nucleotide metabolism;Global and overview maps;Global and overview maps	Pyrimidine metabolism;Metabolic pathways;Biosynthesis of cofactors
USC_AKS(Bin182)	bin.182_k127_13115_3	K00278	nadB	L-aspartate oxidase [EC:1.4.3.16]	map00250,map00760,map01100,map01240	M00115	L-aspartate oxidase [EC:1.4.3.16]	Oxidoreductases;Acting on the CH-NH2 group of donors;With oxygen as acceptor;L-aspartate:oxygen oxidoreductase	ko01100;ko00760;ko00250;ko01240	Metabolism;Metabolism;Metabolism;Metabolism	Global and overview maps;Metabolism of cofactors and vitamins;Amino acid metabolism;Global and overview maps	Metabolic pathways;Nicotinate and nicotinamide metabolism;Alanine, aspartate and glutamate metabolism;Biosynthesis of cofactors
USC_AKS(Bin182)	bin.182_k127_13115_4	K03088	rpoE	RNA polymerase sigma-70 factor, ECF subfamily	-	-	RNA polymerase sigma-70 factor, ECF subfamily	-	-	-	-	-
USC_AKS(Bin182)	bin.182_k127_13115_6	K03598	rseB	sigma-E factor negative regulatory protein RseB	-	-	sigma-E factor negative regulatory protein RseB	-	-	-	-	-
USC_AKS(Bin182)	bin.182_k127_13115_7	K04771	degP, htrA	serine protease Do [EC:3.4.21.107]	map01503,map02020	M00728	serine protease Do [EC:3.4.21.107]	Hydrolases;Acting on peptide bonds (peptidases);Serine endopeptidases;peptidase Do	ko02020;ko01503	Environmental Information Processing;Human Diseases	Signal transduction;Drug resistance: antimicrobial	Two-component system;Cationic antimicrobial peptide (CAMP) resistance
USC_AKS(Bin182)	bin.182_k127_13115_8	K03596	lepA	GTP-binding protein LepA	map05134	-	GTP-binding protein LepA	-	ko05134	Human Diseases	Infectious disease: bacterial	Legionellosis
USC_AKS(Bin182)	bin.182_k127_13115_9	K03100	lepB	signal peptidase I [EC:3.4.21.89]	map03060	-	signal peptidase I [EC:3.4.21.89]	Hydrolases;Acting on peptide bonds (peptidases);Serine endopeptidases;signal peptidase I	ko03060	Genetic Information Processing	Folding, sorting and degradation	Protein export
USC_AKS(Bin182)	bin.182_k127_13115_11	K03685	rnc, DROSHA, RNT1	ribonuclease III [EC:3.1.26.3]	map03008,map05205	-	ribonuclease III [EC:3.1.26.3]	Hydrolases;Acting on ester bonds;Endoribonucleases producing 5'-phosphomonoesters;ribonuclease III	ko03008;ko05205	Genetic Information Processing;Human Diseases	Translation;Cancer: overview	Ribosome biogenesis in eukaryotes;Proteoglycans in cancer
USC_AKS(Bin182)	bin.182_k127_13115_12	K03595	era, ERAL1	GTPase	-	-	GTPase	-	-	-	-	-
USC_AKS(Bin182)	bin.182_k127_13115_13	K03584	recO	DNA repair protein RecO (recombination protein O)	map03440	-	DNA repair protein RecO (recombination protein O)	-	ko03440	Genetic Information Processing	Replication and repair	Homologous recombination
USC_AKS(Bin182)	bin.182_k127_13115_14	K03474	pdxJ	pyridoxine 5-phosphate synthase [EC:2.6.99.2]	map00750,map01100,map01240	M00124	pyridoxine 5-phosphate synthase [EC:2.6.99.2]	Transferases;Transferring nitrogenous groups;Transferring other nitrogenous groups;1-deoxy-D-xylulose-5-phosphate:3-amino-2-oxopropyl phosphate 3-amino-2-oxopropyltransferase (phosphate-hydrolysing; cyclizing)	ko01100;ko00750;ko01240	Metabolism;Metabolism;Metabolism	Global and overview maps;Metabolism of cofactors and vitamins;Global and overview maps	Metabolic pathways;Vitamin B6 metabolism;Biosynthesis of cofactors
USC_AKS(Bin182)	bin.182_k127_13115_15	K08083	algR	two-component system, LytTR family, response regulator AlgR	map02020	M00493	two-component system, LytTR family, response regulator AlgR	-	ko02020	Environmental Information Processing	Signal transduction	Two-component system
USC_AKS(Bin182)	bin.182_k127_13115_16	K08082	algZ	two-component system, LytTR family, sensor histidine kinase AlgZ [EC:2.7.13.3]	map02020	M00493	two-component system, LytTR family, sensor histidine kinase AlgZ [EC:2.7.13.3]	Transferases;Transferring phosphorus-containing groups;Protein-histidine kinases;ATP:protein-L-histidine N-phosphotransferase	ko02020	Environmental Information Processing	Signal transduction	Two-component system
USC_AKS(Bin182)	bin.182_k127_13115_17	K08082	algZ	two-component system, LytTR family, sensor histidine kinase AlgZ [EC:2.7.13.3]	map02020	M00493	two-component system, LytTR family, sensor histidine kinase AlgZ [EC:2.7.13.3]	Transferases;Transferring phosphorus-containing groups;Protein-histidine kinases;ATP:protein-L-histidine N-phosphotransferase	ko02020	Environmental Information Processing	Signal transduction	Two-component system
USC_AKS(Bin182)	bin.182_k127_13115_21	K02671	pilV	type IV pilus assembly protein PilV	-	-	type IV pilus assembly protein PilV	-	-	-	-	-
USC_AKS(Bin182)	bin.182_k127_13115_22	K02672	pilW	type IV pilus assembly protein PilW	-	-	type IV pilus assembly protein PilW	-	-	-	-	-
USC_AKS(Bin182)	bin.182_k127_13115_23	K02673	pilX	type IV pilus assembly protein PilX	-	-	type IV pilus assembly protein PilX	-	-	-	-	-
USC_AKS(Bin182)	bin.182_k127_13115_25	K02674	pilY1	type IV pilus assembly protein PilY1	-	-	type IV pilus assembly protein PilY1	-	-	-	-	-
USC_AKS(Bin182)	bin.182_k127_13115_26	K02655	pilE	type IV pilus assembly protein PilE	-	-	type IV pilus assembly protein PilE	-	-	-	-	-
USC_AKS(Bin182)	bin.182_k127_13115_27	K01082	cysQ, MET22, BPNT1	3'(2'), 5'-bisphosphate nucleotidase [EC:3.1.3.7]	map00920,map01100,map01120	-	3'(2'), 5'-bisphosphate nucleotidase [EC:3.1.3.7]	Hydrolases;Acting on ester bonds;Phosphoric-monoester hydrolases;adenosine-3'(2'),5'-bisphosphate 3'(2')-phosphohydrolase	ko01100;ko01120;ko00920	Metabolism;Metabolism;Metabolism	Global and overview maps;Global and overview maps;Energy metabolism	Metabolic pathways;Microbial metabolism in diverse environments;Sulfur metabolism
USC_AKS(Bin182)	bin.182_k127_13115_28	K01895	ACSS1_2, acs	acetyl-CoA synthetase [EC:6.2.1.1]	map00010,map00620,map00630,map00640,map00680,map00720,map01100,map01110,map01120,map01200	M00357	acetyl-CoA synthetase [EC:6.2.1.1]	Ligases;Forming carbon-sulfur bonds;Acid-thiol ligases;acetate:CoA ligase (AMP-forming)	ko00720;ko00630;ko01100;ko00680;ko01120;ko00620;ko01200;ko00010;ko01110;ko00640	Metabolism;Metabolism;Metabolism;Metabolism;Metabolism;Metabolism;Metabolism;Metabolism;Metabolism;Metabolism	Energy metabolism;Carbohydrate metabolism;Global and overview maps;Energy metabolism;Global and overview maps;Carbohydrate metabolism;Global and overview maps;Carbohydrate metabolism;Global and overview maps;Carbohydrate metabolism	Carbon fixation pathways in prokaryotes;Glyoxylate and dicarboxylate metabolism;Metabolic pathways;Methane metabolism;Microbial metabolism in diverse environments;Pyruvate metabolism;Carbon metabolism;Glycolysis / Gluconeogenesis;Biosynthesis of secondary metabolites;Propanoate metabolism
USC_AKS(Bin182)	bin.182_k127_13115_29	K22881	phaE	poly[(R)-3-hydroxyalkanoate] polymerase subunit PhaE	map00650,map01100	-	poly[(R)-3-hydroxyalkanoate] polymerase subunit PhaE	-	ko00650;ko01100	Metabolism;Metabolism	Carbohydrate metabolism;Global and overview maps	Butanoate metabolism;Metabolic pathways
USC_AKS(Bin182)	bin.182_k127_13115_30	K03821	phaC, phbC	poly[(R)-3-hydroxyalkanoate] polymerase subunit PhaC [EC:2.3.1.304]	map00650,map01100	-	poly[(R)-3-hydroxyalkanoate] polymerase subunit PhaC [EC:2.3.1.304]	Transferases;Acyltransferases;Transferring groups other than aminoacyl groups;poly(R)-3-hydroxyalkanoate (3R)-3-hydroxyacyltransferase	ko01100;ko00650	Metabolism;Metabolism	Global and overview maps;Carbohydrate metabolism	Metabolic pathways;Butanoate metabolism
USC_AKS(Bin182)	bin.182_k127_13115_33	K01596	E4.1.1.32, pckA, PCK	phosphoenolpyruvate carboxykinase (GTP) [EC:4.1.1.32]	map00010,map00020,map00620,map01100,map01110,map01120,map03320,map04068,map04151,map04152,map04910,map04920,map04922,map04931,map04964	M00003	phosphoenolpyruvate carboxykinase (GTP) [EC:4.1.1.32]	Lyases;Carbon-carbon lyases;Carboxy-lyases;GTP:oxaloacetate carboxy-lyase (adding GTP; phosphoenolpyruvate-forming)	ko00010;ko01110;ko04964;ko04151;ko04931;ko04152;ko00620;ko01120;ko04068;ko03320;ko04920;ko01100;ko04922;ko04910;ko00020	Metabolism;Metabolism;Organismal Systems;Environmental Information Processing;Human Diseases;Environmental Information Processing;Metabolism;Metabolism;Environmental Information Processing;Organismal Systems;Organismal Systems;Metabolism;Organismal Systems;Organismal Systems;Metabolism	Carbohydrate metabolism;Global and overview maps;Excretory system;Signal transduction;Endocrine and metabolic disease;Signal transduction;Carbohydrate metabolism;Global and overview maps;Signal transduction;Endocrine system;Endocrine system;Global and overview maps;Endocrine system;Endocrine system;Carbohydrate metabolism	Glycolysis / Gluconeogenesis;Biosynthesis of secondary metabolites;Proximal tubule bicarbonate reclamation;PI3K-Akt signaling pathway;Insulin resistance;AMPK signaling pathway;Pyruvate metabolism;Microbial metabolism in diverse environments;FoxO signaling pathway;PPAR signaling pathway;Adipocytokine signaling pathway;Metabolic pathways;Glucagon signaling pathway;Insulin signaling pathway;Citrate …
USC_AKS(Bin182)	bin.182_k127_13115_34	K00023	phbB	acetoacetyl-CoA reductase [EC:1.1.1.36]	map00630,map00650,map01100,map01120,map01200	M00373	acetoacetyl-CoA reductase [EC:1.1.1.36]	Oxidoreductases;Acting on the CH-OH group of donors;With NAD+ or NADP+ as acceptor;(R)-3-hydroxyacyl-CoA:NADP+ oxidoreductase	ko01120;ko00650;ko01100;ko00630;ko01200	Metabolism;Metabolism;Metabolism;Metabolism;Metabolism	Global and overview maps;Carbohydrate metabolism;Global and overview maps;Carbohydrate metabolism;Global and overview maps	Microbial metabolism in diverse environments;Butanoate metabolism;Metabolic pathways;Glyoxylate and dicarboxylate metabolism;Carbon metabolism
USC_AKS(Bin182)	bin.182_k127_13115_36	K00023	phbB	acetoacetyl-CoA reductase [EC:1.1.1.36]	map00630,map00650,map01100,map01120,map01200	M00373	acetoacetyl-CoA reductase [EC:1.1.1.36]	Oxidoreductases;Acting on the CH-OH group of donors;With NAD+ or NADP+ as acceptor;(R)-3-hydroxyacyl-CoA:NADP+ oxidoreductase	ko01120;ko00650;ko01100;ko00630;ko01200	Metabolism;Metabolism;Metabolism;Metabolism;Metabolism	Global and overview maps;Carbohydrate metabolism;Global and overview maps;Carbohydrate metabolism;Global and overview maps	Microbial metabolism in diverse environments;Butanoate metabolism;Metabolic pathways;Glyoxylate and dicarboxylate metabolism;Carbon metabolism
USC_AKS(Bin182)	bin.182_k127_13115_37	K00626	ACAT, atoB	acetyl-CoA C-acetyltransferase [EC:2.3.1.9]	map00071,map00280,map00310,map00362,map00380,map00620,map00630,map00650,map00720,map00900,map01100,map01110,map01120,map01200,map01212,map02020,map04975	M00375,M00374,M00373,M00088,M00095	acetyl-CoA C-acetyltransferase [EC:2.3.1.9]	Transferases;Acyltransferases;Transferring groups other than aminoacyl groups;acetyl-CoA:acetyl-CoA C-acetyltransferase	ko00380;ko00620;ko01200;ko01100;ko00071;ko04975;ko01212;ko00280;ko00650;ko02020;ko00310;ko00362;ko01110;ko00900;ko00630;ko00720;ko01120	Metabolism;Metabolism;Metabolism;Metabolism;Metabolism;Organismal Systems;Metabolism;Metabolism;Metabolism;Environmental Information Processing;Metabolism;Metabolism;Metabolism;Metabolism;Metabolism;Metabolism;Metabolism	Amino acid metabolism;Carbohydrate metabolism;Global and overview maps;Global and overview maps;Lipid metabolism;Digestive system;Global and overview maps;Amino acid metabolism;Carbohydrate metabolism;Signal transduction;Amino acid metabolism;Xenobiotics biodegradation and metabolism;Global and overview maps;Metabolism of terpenoids and polyketides;Carbohydrate metabolism;Energy metabolism;Global…	Tryptophan metabolism;Pyruvate metabolism;Carbon metabolism;Metabolic pathways;Fatty acid degradation;Fat digestion and absorption;Fatty acid metabolism;Valine, leucine and isoleucine degradation;Butanoate metabolism;Two-component system;Lysine degradation;Benzoate degradation;Biosynthesis of secondary metabolites;Terpenoid backbone biosynthesis;Glyoxylate and dicarboxylate metabolism;Carbon fixa…
USC_AKS(Bin182)	bin.182_k127_13115_38	K00382	DLD, lpd, pdhD	dihydrolipoamide dehydrogenase [EC:1.8.1.4]	map00010,map00020,map00260,map00280,map00310,map00380,map00620,map00630,map00640,map01100,map01110,map01120,map01200,map01240	M00307,M00009,M00011,M00532,M00036	dihydrolipoyl dehydrogenase [EC:1.8.1.4]	Oxidoreductases;Acting on a sulfur group of donors;With NAD+ or NADP+ as acceptor;protein-N6-(dihydrolipoyl)lysine:NAD+ oxidoreductase	ko00630;ko00020;ko00260;ko01120;ko00280;ko00310;ko01110;ko00640;ko00010;ko00785;ko01100;ko01240;ko01200;ko00620;ko00380;ko01210	Metabolism;Metabolism;Metabolism;Metabolism;Metabolism;Metabolism;Metabolism;Metabolism;Metabolism;Metabolism;Metabolism;Metabolism;Metabolism;Metabolism;Metabolism;Metabolism	Carbohydrate metabolism;Carbohydrate metabolism;Amino acid metabolism;Global and overview maps;Amino acid metabolism;Amino acid metabolism;Global and overview maps;Carbohydrate metabolism;Carbohydrate metabolism;Metabolism of cofactors and vitamins;Global and overview maps;Global and overview maps;Global and overview maps;Carbohydrate metabolism;Amino acid metabolism;Global and overview maps	Glyoxylate and dicarboxylate metabolism;Citrate cycle (TCA cycle);Glycine, serine and threonine metabolism;Microbial metabolism in diverse environments;Valine, leucine and isoleucine degradation;Lysine degradation;Biosynthesis of secondary metabolites;Propanoate metabolism;Glycolysis / Gluconeogenesis;Lipoic acid metabolism;Metabolic pathways;Biosynthesis of cofactors;Carbon metabolism;Pyruvate m…
USC_AKS(Bin182)	bin.182_k127_1322452_3	K07064	K07064	uncharacterized protein	-	-	uncharacterized protein	-	-	-	-	-
USC_AKS(Bin182)	bin.182_k127_1322452_4	K01512	acyP	acylphosphatase [EC:3.6.1.7]	map00620,map00627,map01100,map01120	-	acylphosphatase [EC:3.6.1.7]	Hydrolases;Acting on acid anhydrides;In phosphorus-containing anhydrides;acylphosphate phosphohydrolase	ko00627;ko01120;ko01100;ko00620	Metabolism;Metabolism;Metabolism;Metabolism	Xenobiotics biodegradation and metabolism;Global and overview maps;Global and overview maps;Carbohydrate metabolism	Aminobenzoate degradation;Microbial metabolism in diverse environments;Metabolic pathways;Pyruvate metabolism
USC_AKS(Bin182)	bin.182_k127_1322452_5	K02823	pyrDII	dihydroorotate dehydrogenase electron transfer subunit	map00240,map01100,map01240	-	dihydroorotate dehydrogenase electron transfer subunit	-	ko01240;ko00240;ko01100	Metabolism;Metabolism;Metabolism	Global and overview maps;Nucleotide metabolism;Global and overview maps	Biosynthesis of cofactors;Pyrimidine metabolism;Metabolic pathways
USC_AKS(Bin182)	bin.182_k127_1322452_6	K01465	URA4, pyrC	dihydroorotase [EC:3.5.2.3]	map00240,map01100,map01240	M00051	dihydroorotase [EC:3.5.2.3]	Hydrolases;Acting on carbon-nitrogen bonds, other than peptide bonds;In cyclic amides;(S)-dihydroorotate amidohydrolase	ko01100;ko00240;ko01240	Metabolism;Metabolism;Metabolism	Global and overview maps;Nucleotide metabolism;Global and overview maps	Metabolic pathways;Pyrimidine metabolism;Biosynthesis of cofactors
USC_AKS(Bin182)	bin.182_k127_1322452_7	K00609	pyrB, PYR2	aspartate carbamoyltransferase catalytic subunit [EC:2.1.3.2]	map00240,map00250,map01100,map01240	M00051	aspartate carbamoyltransferase catalytic subunit [EC:2.1.3.2]	Transferases;Transferring one-carbon groups;Carboxy- and carbamoyltransferases;carbamoyl-phosphate:L-aspartate carbamoyltransferase	ko00240;ko01100;ko01240;ko00250	Metabolism;Metabolism;Metabolism;Metabolism	Nucleotide metabolism;Global and overview maps;Global and overview maps;Amino acid metabolism	Pyrimidine metabolism;Metabolic pathways;Biosynthesis of cofactors;Alanine, aspartate and glutamate metabolism
USC_AKS(Bin182)	bin.182_k127_1322452_8	K02825	pyrR	pyrimidine operon attenuation protein / uracil phosphoribosyltransferase [EC:2.4.2.9]	map00240,map01100,map01232	-	pyrimidine operon attenuation protein / uracil phosphoribosyltransferase [EC:2.4.2.9]	Transferases;Glycosyltransferases;Pentosyltransferases;UMP:diphosphate phospho-alpha-D-ribosyltransferase	ko01100;ko00240;ko01232	Metabolism;Metabolism;Metabolism	Global and overview maps;Nucleotide metabolism;Global and overview maps	Metabolic pathways;Pyrimidine metabolism;Nucleotide metabolism
USC_AKS(Bin182)	bin.182_k127_1322452_9	K07447	ruvX	putative pre-16S rRNA nuclease [EC:3.1.-.-]	-	-	putative pre-16S rRNA nuclease [EC:3.1.-.-]	-	-	-	-	-
USC_AKS(Bin182)	bin.182_k127_1322452_10	K07735	algH	putative transcriptional regulator	-	-	putative transcriptional regulator	-	-	-	-	-
USC_AKS(Bin182)	bin.182_k127_1322452_11	K03832	tonB	periplasmic protein TonB	-	-	periplasmic protein TonB	-	-	-	-	-
USC_AKS(Bin182)	bin.182_k127_1329904_8	K02051	ABC.SN.S	NitT/TauT family transport system substrate-binding protein	-	M00188	NitT/TauT family transport system substrate-binding protein	-	-	-	-	-
USC_AKS(Bin182)	bin.182_k127_1334086_3	K00547	mmuM, BHMT2	homocysteine S-methyltransferase [EC:2.1.1.10]	map00270,map01100,map01110	-	homocysteine S-methyltransferase [EC:2.1.1.10]	Transferases;Transferring one-carbon groups;Methyltransferases;S-methyl-L-methionine:L-homocysteine S-methyltransferase	ko01110;ko00270;ko01100	Metabolism;Metabolism;Metabolism	Global and overview maps;Amino acid metabolism;Global and overview maps	Biosynthesis of secondary metabolites;Cysteine and methionine metabolism;Metabolic pathways
USC_AKS(Bin182)	bin.182_k127_1334086_5	K21495	fitA	antitoxin FitA	-	-	antitoxin FitA	-	-	-	-	-
USC_AKS(Bin182)	bin.182_k127_1334086_7	K21495	fitA	antitoxin FitA	-	-	antitoxin FitA	-	-	-	-	-
USC_AKS(Bin182)	bin.182_k127_1334086_8	K00574	cfa	cyclopropane-fatty-acyl-phospholipid synthase [EC:2.1.1.79]	-	-	cyclopropane-fatty-acyl-phospholipid synthase [EC:2.1.1.79]	Transferases;Transferring one-carbon groups;Methyltransferases;S-adenosyl-L-methionine:unsaturated-phospholipid methyltransferase (cyclizing)	-	-	-	-
USC_AKS(Bin182)	bin.182_k127_1334086_9	K00549	metE	5-methyltetrahydropteroyltriglutamate--homocysteine methyltransferase [EC:2.1.1.14]	map00270,map00450,map01100,map01110,map01230	M00017	5-methyltetrahydropteroyltriglutamate--homocysteine methyltransferase [EC:2.1.1.14]	Transferases;Transferring one-carbon groups;Methyltransferases;5-methyltetrahydropteroyltri-L-glutamate:L-homocysteine S-methyltransferase	ko01100;ko01230;ko00450;ko00270;ko01110	Metabolism;Metabolism;Metabolism;Metabolism;Metabolism	Global and overview maps;Global and overview maps;Metabolism of other amino acids;Amino acid metabolism;Global and overview maps	Metabolic pathways;Biosynthesis of amino acids;Selenocompound metabolism;Cysteine and methionine metabolism;Biosynthesis of secondary metabolites
USC_AKS(Bin182)	bin.182_k127_1334086_12	K00033	PGD, gnd, gntZ	6-phosphogluconate dehydrogenase [EC:1.1.1.44 1.1.1.343]	map00030,map00480,map01100,map01110,map01120,map01200	M00004,M00006	6-phosphogluconate dehydrogenase [EC:1.1.1.44 1.1.1.343]	Oxidoreductases;Acting on the CH-OH group of donors;With NAD+ or NADP+ as acceptor;6-phospho-D-gluconate:NADP+ 2-oxidoreductase (decarboxylating)|Oxidoreductases;Acting on the CH-OH group of donors;With NAD+ or NADP+ as acceptor;6-phospho-D-gluconate:NAD+ 2-oxidoreductase (decarboxylating)	ko01120;ko01110;ko00030;ko00480;ko01200;ko01100	Metabolism;Metabolism;Metabolism;Metabolism;Metabolism;Metabolism	Global and overview maps;Global and overview maps;Carbohydrate metabolism;Metabolism of other amino acids;Global and overview maps;Global and overview maps	Microbial metabolism in diverse environments;Biosynthesis of secondary metabolites;Pentose phosphate pathway;Glutathione metabolism;Carbon metabolism;Metabolic pathways
USC_AKS(Bin182)	bin.182_k127_1334086_13	K00615	E2.2.1.1, tktA, tktB	transketolase [EC:2.2.1.1]	map00030,map00710,map01051,map01100,map01110,map01120,map01200,map01230	M00165,M00167,M00004,M00007	transketolase [EC:2.2.1.1]	Transferases;Transferring aldehyde or ketonic groups;Transketolases and transaldolases;sedoheptulose-7-phosphate:D-glyceraldehyde-3-phosphate glycolaldehydetransferase	ko01120;ko01100;ko00030;ko01110;ko00710;ko01051;ko01230;ko01200	Metabolism;Metabolism;Metabolism;Metabolism;Metabolism;Metabolism;Metabolism;Metabolism	Global and overview maps;Global and overview maps;Carbohydrate metabolism;Global and overview maps;Energy metabolism;Metabolism of terpenoids and polyketides;Global and overview maps;Global and overview maps	Microbial metabolism in diverse environments;Metabolic pathways;Pentose phosphate pathway;Biosynthesis of secondary metabolites;Carbon fixation in photosynthetic organisms;Biosynthesis of ansamycins;Biosynthesis of amino acids;Carbon metabolism
USC_AKS(Bin182)	bin.182_k127_1404000_5	K07445	K07445	putative DNA methylase	-	-	putative DNA methylase	-	-	-	-	-
USC_AKS(Bin182)	bin.182_k127_1426894_1	K20074	prpC, phpP	PPM family protein phosphatase [EC:3.1.3.16]	-	-	PPM family protein phosphatase [EC:3.1.3.16]	Hydrolases;Acting on ester bonds;Phosphoric-monoester hydrolases;protein-serine/threonine-phosphate phosphohydrolase	-	-	-	-
USC_AKS(Bin182)	bin.182_k127_1426894_4	K11912	ppkA	serine/threonine-protein kinase PpkA [EC:2.7.11.1]	map02025,map03070	-	serine/threonine-protein kinase PpkA [EC:2.7.11.1]	Transferases;Transferring phosphorus-containing groups;Protein-serine/threonine kinases;ATP:protein phosphotransferase (non-specific)	ko02025;ko03070	Cellular Processes;Environmental Information Processing	Cellular community - prokaryotes;Membrane transport	Biofilm formation - Pseudomonas aeruginosa;Bacterial secretion system
USC_AKS(Bin182)	bin.182_k127_1426894_7	K03574	mutT, NUDT15, MTH2	8-oxo-dGTP diphosphatase [EC:3.6.1.55]	-	-	8-oxo-dGTP diphosphatase [EC:3.6.1.55]	Hydrolases;Acting on acid anhydrides;In phosphorus-containing anhydrides;8-oxo-dGTP diphosphohydrolase	-	-	-	-
USC_AKS(Bin182)	bin.182_k127_1426894_9	K01940	argG, ASS1	argininosuccinate synthase [EC:6.3.4.5]	map00220,map00250,map01100,map01110,map01230,map05418	M00029	argininosuccinate synthase [EC:6.3.4.5]	Ligases;Forming carbon-nitrogen bonds;Other carbon-nitrogen ligases;L-citrulline:L-aspartate ligase (AMP-forming)	ko01110;ko00250;ko00220;ko01230;ko01100;ko05418	Metabolism;Metabolism;Metabolism;Metabolism;Metabolism;Human Diseases	Global and overview maps;Amino acid metabolism;Amino acid metabolism;Global and overview maps;Global and overview maps;Cardiovascular disease	Biosynthesis of secondary metabolites;Alanine, aspartate and glutamate metabolism;Arginine biosynthesis;Biosynthesis of amino acids;Metabolic pathways;Fluid shear stress and atherosclerosis
USC_AKS(Bin182)	bin.182_k127_1426894_11	K00941	thiD	hydroxymethylpyrimidine/phosphomethylpyrimidine kinase [EC:2.7.1.49 2.7.4.7]	map00730,map01100,map01240	M00127	hydroxymethylpyrimidine/phosphomethylpyrimidine kinase [EC:2.7.1.49 2.7.4.7]	Transferases;Transferring phosphorus-containing groups;Phosphotransferases with an alcohol group as acceptor;ATP:4-amino-5-hydroxymethyl-2-methylpyrimidine 5-phosphotransferase|Transferases;Transferring phosphorus-containing groups;Phosphotransferases with a phosphate group as acceptor;ATP:4-amino-2-methyl-5-(phosphooxymethyl)pyrimidine phosphotransferase	ko01240;ko01100;ko00730	Metabolism;Metabolism;Metabolism	Global and overview maps;Global and overview maps;Metabolism of cofactors and vitamins	Biosynthesis of cofactors;Metabolic pathways;Thiamine metabolism
USC_AKS(Bin182)	bin.182_k127_1426894_12	K13924	cheBR	two-component system, chemotaxis family, CheB/CheR fusion protein [EC:2.1.1.80 3.1.1.61]	map02020,map02030	M00506	two-component system, chemotaxis family, CheB/CheR fusion protein [EC:2.1.1.80 3.1.1.61]	Hydrolases;Acting on ester bonds;Carboxylic-ester hydrolases;protein-L-glutamate-O5-methyl-ester acylhydrolase|Transferases;Transferring one-carbon groups;Methyltransferases;S-adenosyl-L-methionine:protein-L-glutamate O-methyltransferase	ko02020;ko02030	Environmental Information Processing;Cellular Processes	Signal transduction;Cell motility	Two-component system;Bacterial chemotaxis
USC_AKS(Bin182)	bin.182_k127_1426894_13	K13924	cheBR	two-component system, chemotaxis family, CheB/CheR fusion protein [EC:2.1.1.80 3.1.1.61]	map02020,map02030	M00506	two-component system, chemotaxis family, CheB/CheR fusion protein [EC:2.1.1.80 3.1.1.61]	Hydrolases;Acting on ester bonds;Carboxylic-ester hydrolases;protein-L-glutamate-O5-methyl-ester acylhydrolase|Transferases;Transferring one-carbon groups;Methyltransferases;S-adenosyl-L-methionine:protein-L-glutamate O-methyltransferase	ko02020;ko02030	Environmental Information Processing;Cellular Processes	Signal transduction;Cell motility	Two-component system;Bacterial chemotaxis
USC_AKS(Bin182)	bin.182_k127_1426894_15	K01054	MGLL	acylglycerol lipase [EC:3.1.1.23]	map00561,map01100,map04714,map04723,map04923	M00098	acylglycerol lipase [EC:3.1.1.23]	Hydrolases;Acting on ester bonds;Carboxylic-ester hydrolases;glycerol-ester acylhydrolase	ko04714;ko01100;ko04923;ko00561;ko04723	Organismal Systems;Metabolism;Organismal Systems;Metabolism;Organismal Systems	Environmental adaptation;Global and overview maps;Endocrine system;Lipid metabolism;Nervous system	Thermogenesis;Metabolic pathways;Regulation of lipolysis in adipocytes;Glycerolipid metabolism;Retrograde endocannabinoid signaling
USC_AKS(Bin182)	bin.182_k127_1426894_17	K03594	bfr	bacterioferritin [EC:1.16.3.1]	map00860	-	bacterioferritin [EC:1.16.3.1]	Oxidoreductases;Oxidizing metal ions;With oxygen as acceptor;Fe(II):oxygen oxidoreductase	ko00860	Metabolism	Metabolism of cofactors and vitamins	Porphyrin metabolism
USC_AKS(Bin182)	bin.182_k127_1426894_18	K07397	yhfA	putative redox protein	-	-	putative redox protein	-	-	-	-	-
USC_AKS(Bin182)	bin.182_k127_1432323_2	K00265	gltB	glutamate synthase (NADPH) large chain [EC:1.4.1.13]	map00250,map00910,map01100,map01110,map01120,map01230	-	glutamate synthase (NADPH) large chain [EC:1.4.1.13]	Oxidoreductases;Acting on the CH-NH2 group of donors;With NAD+ or NADP+ as acceptor;L-glutamate:NADP+ oxidoreductase (transaminating)	ko01110;ko01120;ko00250;ko01230;ko01100;ko00910	Metabolism;Metabolism;Metabolism;Metabolism;Metabolism;Metabolism	Global and overview maps;Global and overview maps;Amino acid metabolism;Global and overview maps;Global and overview maps;Energy metabolism	Biosynthesis of secondary metabolites;Microbial metabolism in diverse environments;Alanine, aspartate and glutamate metabolism;Biosynthesis of amino acids;Metabolic pathways;Nitrogen metabolism
USC_AKS(Bin182)	bin.182_k127_1432323_3	K00266	gltD	glutamate synthase (NADPH) small chain [EC:1.4.1.13]	map00250,map00910,map01100,map01110,map01120,map01230	-	glutamate synthase (NADPH) small chain [EC:1.4.1.13]	Oxidoreductases;Acting on the CH-NH2 group of donors;With NAD+ or NADP+ as acceptor;L-glutamate:NADP+ oxidoreductase (transaminating)	ko01230;ko01100;ko00910;ko01110;ko01120;ko00250	Metabolism;Metabolism;Metabolism;Metabolism;Metabolism;Metabolism	Global and overview maps;Global and overview maps;Energy metabolism;Global and overview maps;Global and overview maps;Amino acid metabolism	Biosynthesis of amino acids;Metabolic pathways;Nitrogen metabolism;Biosynthesis of secondary metabolites;Microbial metabolism in diverse environments;Alanine, aspartate and glutamate metabolism
USC_AKS(Bin182)	bin.182_k127_1438604_1	K07316	mod	adenine-specific DNA-methyltransferase [EC:2.1.1.72]	-	-	adenine-specific DNA-methyltransferase [EC:2.1.1.72]	Transferases;Transferring one-carbon groups;Methyltransferases;S-adenosyl-L-methionine:adenine in DNA N6-methyltransferase	-	-	-	-
USC_AKS(Bin182)	bin.182_k127_1438604_2	K01883	CARS, cysS	cysteinyl-tRNA synthetase [EC:6.1.1.16]	map00970	M00360,M00359	cysteinyl-tRNA synthetase [EC:6.1.1.16]	Ligases;Forming carbon-oxygen bonds;Ligases forming aminoacyl-tRNA and related compounds;L-cysteine:tRNACys ligase (AMP-forming)	ko00970	Genetic Information Processing	Translation	Aminoacyl-tRNA biosynthesis
USC_AKS(Bin182)	bin.182_k127_1438604_3	K09698	gltX	nondiscriminating glutamyl-tRNA synthetase [EC:6.1.1.24]	map00970,map01100,map01240	M00360	nondiscriminating glutamyl-tRNA synthetase [EC:6.1.1.24]	Ligases;Forming carbon-oxygen bonds;Ligases forming aminoacyl-tRNA and related compounds;L-glutamate:tRNAGlx ligase (AMP-forming)	ko01240;ko00970;ko01100	Metabolism;Genetic Information Processing;Metabolism	Global and overview maps;Translation;Global and overview maps	Biosynthesis of cofactors;Aminoacyl-tRNA biosynthesis;Metabolic pathways
USC_AKS(Bin182)	bin.182_k127_1438604_4	K03269	lpxH	UDP-2,3-diacylglucosamine hydrolase [EC:3.6.1.54]	map00540,map01100	M00060	UDP-2,3-diacylglucosamine hydrolase [EC:3.6.1.54]	Hydrolases;Acting on acid anhydrides;In phosphorus-containing anhydrides;UDP-2-N,3-O-bis[(3R)-3-hydroxyacyl]-alpha-D-glucosamine 2-N,3-O-bis[(3R)-3-hydroxyacyl]-alpha-D-glucosamine-1-phosphate phosphohydrolase	ko00540;ko01100	Metabolism;Metabolism	Glycan biosynthesis and metabolism;Global and overview maps	Lipopolysaccharide biosynthesis;Metabolic pathways
USC_AKS(Bin182)	bin.182_k127_1438604_5	K07726	K07726	putative transcriptional regulator	-	-	putative transcriptional regulator	-	-	-	-	-
USC_AKS(Bin182)	bin.182_k127_1438604_6	K23518	MACROD, ymdB	O-acetyl-ADP-ribose deacetylase [EC:3.1.1.106]	-	-	O-acetyl-ADP-ribose deacetylase [EC:3.1.1.106]	Hydrolases;Acting on ester bonds;Carboxylic-ester hydrolases;O-acetyl-ADP-D-ribose carboxylesterase	-	-	-	-
USC_AKS(Bin182)	bin.182_k127_1438604_7	K07341	doc	death on curing protein	-	-	death on curing protein	-	-	-	-	-
USC_AKS(Bin182)	bin.182_k127_1441742_6	K07075	K07075	uncharacterized protein	-	-	uncharacterized protein	-	-	-	-	-
USC_AKS(Bin182)	bin.182_k127_1441742_10	K06006	cpxP, spy	periplasmic protein CpxP/Spy	-	-	periplasmic protein CpxP/Spy	-	-	-	-	-
USC_AKS(Bin182)	bin.182_k127_1454671_1	K02198	ccmF	cytochrome c-type biogenesis protein CcmF	-	-	cytochrome c-type biogenesis protein CcmF	-	-	-	-	-
USC_AKS(Bin182)	bin.182_k127_1454671_3	K01719	hemD, UROS	uroporphyrinogen-III synthase [EC:4.2.1.75]	map00860,map01100,map01110,map01120,map01240	M00121	uroporphyrinogen-III synthase [EC:4.2.1.75]	Lyases;Carbon-oxygen lyases;Hydro-lyases;hydroxymethylbilane hydro-lyase (cyclizing; uroporphyrinogen-III-forming)	ko01120;ko01240;ko01110;ko00860;ko01100	Metabolism;Metabolism;Metabolism;Metabolism;Metabolism	Global and overview maps;Global and overview maps;Global and overview maps;Metabolism of cofactors and vitamins;Global and overview maps	Microbial metabolism in diverse environments;Biosynthesis of cofactors;Biosynthesis of secondary metabolites;Porphyrin metabolism;Metabolic pathways
USC_AKS(Bin182)	bin.182_k127_1520812_4	K03111	ssb	single-strand DNA-binding protein	map03030,map03430,map03440	-	single-strand DNA-binding protein	-	ko03430;ko03440;ko03030	Genetic Information Processing;Genetic Information Processing;Genetic Information Processing	Replication and repair;Replication and repair;Replication and repair	Mismatch repair;Homologous recombination;DNA replication
USC_AKS(Bin182)	bin.182_k127_1530040_2	K00019	BDH1, bdhA	3-hydroxybutyrate dehydrogenase [EC:1.1.1.30]	map00650,map01100	M00088	3-hydroxybutyrate dehydrogenase [EC:1.1.1.30]	Oxidoreductases;Acting on the CH-OH group of donors;With NAD+ or NADP+ as acceptor;(R)-3-hydroxybutanoate:NAD+ oxidoreductase	ko00650;ko01100	Metabolism;Metabolism	Carbohydrate metabolism;Global and overview maps	Butanoate metabolism;Metabolic pathways
USC_AKS(Bin182)	bin.182_k127_1530040_3	K07001	K07001	NTE family protein	-	-	NTE family protein	-	-	-	-	-
USC_AKS(Bin182)	bin.182_k127_1530040_4	K07001	K07001	NTE family protein	-	-	NTE family protein	-	-	-	-	-
USC_AKS(Bin182)	bin.182_k127_1530040_7	K05846	opuBD	osmoprotectant transport system permease protein	map02010	M00209	osmoprotectant transport system permease protein	-	ko02010	Environmental Information Processing	Membrane transport	ABC transporters
USC_AKS(Bin182)	bin.182_k127_1530040_8	K05847	opuA	osmoprotectant transport system ATP-binding protein [EC:7.6.2.9]	map02010	M00209	osmoprotectant transport system ATP-binding protein [EC:7.6.2.9]	Translocases;Catalysing the translocation of other compounds;Linked to the hydrolysis of a nucleoside triphosphate;ATP phosphohydrolase (ABC-type, quaternary-amine-importing)	ko02010	Environmental Information Processing	Membrane transport	ABC transporters
USC_AKS(Bin182)	bin.182_k127_1530040_9	K05838	ybbN	putative thioredoxin	-	-	putative thioredoxin	-	-	-	-	-
USC_AKS(Bin182)	bin.182_k127_1530040_10	K01778	dapF	diaminopimelate epimerase [EC:5.1.1.7]	map00300,map00470,map01100,map01110,map01120,map01230	M00016,M00525,M00527	diaminopimelate epimerase [EC:5.1.1.7]	Isomerases;Racemases and epimerases;Acting on amino acids and derivatives;LL-2,6-diaminoheptanedioate 2-epimerase	ko00300;ko01100;ko01230;ko00470;ko01120;ko01110	Metabolism;Metabolism;Metabolism;Metabolism;Metabolism;Metabolism	Amino acid metabolism;Global and overview maps;Global and overview maps;Metabolism of other amino acids;Global and overview maps;Global and overview maps	Lysine biosynthesis;Metabolic pathways;Biosynthesis of amino acids;D-Amino acid metabolism;Microbial metabolism in diverse environments;Biosynthesis of secondary metabolites
USC_AKS(Bin182)	bin.182_k127_1530040_11	K09921	K09921	uncharacterized protein	-	-	uncharacterized protein	-	-	-	-	-
USC_AKS(Bin182)	bin.182_k127_1530040_12	K03733	xerC	integrase/recombinase XerC	-	-	integrase/recombinase XerC	-	-	-	-	-
USC_AKS(Bin182)	bin.182_k127_1530121_5	K21495	fitA	antitoxin FitA	-	-	antitoxin FitA	-	-	-	-	-
USC_AKS(Bin182)	bin.182_k127_1580456_2	K01919	gshA	glutamate--cysteine ligase [EC:6.3.2.2]	map00270,map00480,map01100,map01240	M00118	glutamate--cysteine ligase [EC:6.3.2.2]	Ligases;Forming carbon-nitrogen bonds;Acid-D-amino-acid ligases (peptide synthases);L-glutamate:L-cysteine gamma-ligase (ADP-forming)	ko00270;ko00480;ko01100;ko01240	Metabolism;Metabolism;Metabolism;Metabolism	Amino acid metabolism;Metabolism of other amino acids;Global and overview maps;Global and overview maps	Cysteine and methionine metabolism;Glutathione metabolism;Metabolic pathways;Biosynthesis of cofactors
USC_AKS(Bin182)	bin.182_k127_1580456_3	K01720	prpD	2-methylcitrate dehydratase [EC:4.2.1.79]	map00640,map01100	-	2-methylcitrate dehydratase [EC:4.2.1.79]	Lyases;Carbon-oxygen lyases;Hydro-lyases;(2S,3S)-2-hydroxybutane-1,2,3-tricarboxylate hydro-lyase [(Z)-but-2-ene-1,2,3-tricarboxylate-forming]	ko01100;ko00640	Metabolism;Metabolism	Global and overview maps;Carbohydrate metabolism	Metabolic pathways;Propanoate metabolism
USC_AKS(Bin182)	bin.182_k127_1580456_4	K01659	prpC	2-methylcitrate synthase [EC:2.3.3.5]	map00640,map01100	-	2-methylcitrate synthase [EC:2.3.3.5]	Transferases;Acyltransferases;Acyl groups converted into alkyl groups on transfer;propanoyl-CoA:oxaloacetate C-propanoyltransferase (thioester-hydrolysing, 1-carboxyethyl-forming)	ko00640;ko01100	Metabolism;Metabolism	Carbohydrate metabolism;Global and overview maps	Propanoate metabolism;Metabolic pathways
USC_AKS(Bin182)	bin.182_k127_1580456_5	K06200	cstA	carbon starvation protein	-	-	carbon starvation protein	-	-	-	-	-
USC_AKS(Bin182)	bin.182_k127_1623646_4	K03768	PPIB, ppiB	peptidyl-prolyl cis-trans isomerase B (cyclophilin B) [EC:5.2.1.8]	-	-	peptidyl-prolyl cis-trans isomerase B (cyclophilin B) [EC:5.2.1.8]	Isomerases;cis-trans-Isomerases;cis-trans Isomerases (only sub-subclass identified to date);peptidylproline cis-trans-isomerase	-	-	-	-
USC_AKS(Bin182)	bin.182_k127_1623646_5	K01640	HMGCL, hmgL	hydroxymethylglutaryl-CoA lyase [EC:4.1.3.4]	map00280,map00281,map00650,map01100,map01110,map04146	M00088,M00036	hydroxymethylglutaryl-CoA lyase [EC:4.1.3.4]	Lyases;Carbon-carbon lyases;Oxo-acid-lyases;(S)-3-hydroxy-3-methylglutaryl-CoA acetoacetate-lyase (acetyl-CoA-forming)	ko04146;ko00907;ko01120;ko00280;ko01100;ko00650	Cellular Processes;Metabolism;Metabolism;Metabolism;Metabolism;Metabolism	Transport and catabolism;Metabolism of terpenoids and polyketides;Global and overview maps;Amino acid metabolism;Global and overview maps;Carbohydrate metabolism	Peroxisome;Pinene, camphor and geraniol degradation;Microbial metabolism in diverse environments;Valine, leucine and isoleucine degradation;Metabolic pathways;Butanoate metabolism
USC_AKS(Bin182)	bin.182_k127_1623646_7	K05772	tupA, vupA	tungstate transport system substrate-binding protein	map02010	M00186	tungstate transport system substrate-binding protein	-	ko02010	Environmental Information Processing	Membrane transport	ABC transporters
USC_AKS(Bin182)	bin.182_k127_1623646_8	K06857	tupC, vupC	tungstate transport system ATP-binding protein [EC:7.3.2.6]	map02010	M00186	tungstate transport system ATP-binding protein [EC:7.3.2.6]	Translocases;Catalysing the translocation of inorganic anions and their chelates;Linked to the hydrolysis of a nucleoside triphosphate;ATP phosphohydrolase (ABC-type, tungstate-importing)	ko02010	Environmental Information Processing	Membrane transport	ABC transporters
USC_AKS(Bin182)	bin.182_k127_1623646_9	K05773	tupB, vupB	tungstate transport system permease protein	map02010	M00186	tungstate transport system permease protein	-	ko02010	Environmental Information Processing	Membrane transport	ABC transporters
USC_AKS(Bin182)	bin.182_k127_1637442_3	K01907	AACS, acsA	acetoacetyl-CoA synthetase [EC:6.2.1.16]	map00280,map00650,map01100	-	acetoacetyl-CoA synthetase [EC:6.2.1.16]	Ligases;Forming carbon-sulfur bonds;Acid-thiol ligases;acetoacetate:CoA ligase (AMP-forming)	ko00280;ko00650;ko01100	Metabolism;Metabolism;Metabolism	Amino acid metabolism;Carbohydrate metabolism;Global and overview maps	Valine, leucine and isoleucine degradation;Butanoate metabolism;Metabolic pathways
USC_AKS(Bin182)	bin.182_k127_1637442_5	K01156	res	type III restriction enzyme [EC:3.1.21.5]	-	-	type III restriction enzyme [EC:3.1.21.5]	Hydrolases;Acting on ester bonds;Endodeoxyribonucleases producing 5'-phosphomonoesters;type III site-specific deoxyribonuclease	-	-	-	-
USC_AKS(Bin182)	bin.182_k127_1637442_6	K01156	res	type III restriction enzyme [EC:3.1.21.5]	-	-	type III restriction enzyme [EC:3.1.21.5]	Hydrolases;Acting on ester bonds;Endodeoxyribonucleases producing 5'-phosphomonoesters;type III site-specific deoxyribonuclease	-	-	-	-
USC_AKS(Bin182)	bin.182_k127_1637442_7	K07316	mod	adenine-specific DNA-methyltransferase [EC:2.1.1.72]	-	-	adenine-specific DNA-methyltransferase [EC:2.1.1.72]	Transferases;Transferring one-carbon groups;Methyltransferases;S-adenosyl-L-methionine:adenine in DNA N6-methyltransferase	-	-	-	-
USC_AKS(Bin182)	bin.182_k127_163782_1	K02670	pilU	twitching motility protein PilU	-	-	twitching motility protein PilU	-	-	-	-	-
USC_AKS(Bin182)	bin.182_k127_163782_2	K02669	pilT	twitching motility protein PilT	-	-	twitching motility protein PilT	-	-	-	-	-
USC_AKS(Bin182)	bin.182_k127_163782_3	K06997	yggS, PROSC	PLP dependent protein	-	-	PLP dependent protein	-	-	-	-	-
USC_AKS(Bin182)	bin.182_k127_163782_4	K00286	proC	pyrroline-5-carboxylate reductase [EC:1.5.1.2]	map00330,map01100,map01110,map01230	M00015	pyrroline-5-carboxylate reductase [EC:1.5.1.2]	Oxidoreductases;Acting on the CH-NH group of donors;With NAD+ or NADP+ as acceptor;L-proline:NAD(P)+ 5-oxidoreductase	ko01110;ko00330;ko01100;ko01230	Metabolism;Metabolism;Metabolism;Metabolism	Global and overview maps;Amino acid metabolism;Global and overview maps;Global and overview maps	Biosynthesis of secondary metabolites;Arginine and proline metabolism;Metabolic pathways;Biosynthesis of amino acids
USC_AKS(Bin182)	bin.182_k127_163782_5	K02221	yggT	YggT family protein	-	-	YggT family protein	-	-	-	-	-
USC_AKS(Bin182)	bin.182_k127_163782_6	K09131	K09131	uncharacterized protein	-	-	uncharacterized protein	-	-	-	-	-
USC_AKS(Bin182)	bin.182_k127_163782_7	K06134	COQ7	3-demethoxyubiquinol 3-hydroxylase [EC:1.14.99.60]	map00130,map01100,map01110,map01240	M00128	3-demethoxyubiquinol 3-hydroxylase [EC:1.14.99.60]	Oxidoreductases;Acting on paired donors, with incorporation or reduction of molecular oxygen;Miscellaneous;6-methoxy-3-methyl-2-(all-trans-polyprenyl)-1,4-benzoquinol,acceptor:oxygen oxidoreductase (5-hydroxylating)	ko01100;ko00130;ko01240;ko01110	Metabolism;Metabolism;Metabolism;Metabolism	Global and overview maps;Metabolism of cofactors and vitamins;Global and overview maps;Global and overview maps	Metabolic pathways;Ubiquinone and other terpenoid-quinone biosynthesis;Biosynthesis of cofactors;Biosynthesis of secondary metabolites
USC_AKS(Bin182)	bin.182_k127_163782_8	K02871	RP-L13, MRPL13, rplM	large subunit ribosomal protein L13	map03010	M00178,M00179	large subunit ribosomal protein L13	-	ko03010	Genetic Information Processing	Translation	Ribosome
USC_AKS(Bin182)	bin.182_k127_163782_9	K02996	RP-S9, MRPS9, rpsI	small subunit ribosomal protein S9	map03010	M00178,M00179	small subunit ribosomal protein S9	-	ko03010	Genetic Information Processing	Translation	Ribosome
USC_AKS(Bin182)	bin.182_k127_163782_10	K03797	E3.4.21.102, prc, ctpA	carboxyl-terminal processing protease [EC:3.4.21.102]	-	-	carboxyl-terminal processing protease [EC:3.4.21.102]	Hydrolases;Acting on peptide bonds (peptidases);Serine endopeptidases;C-terminal processing peptidase	-	-	-	-
USC_AKS(Bin182)	bin.182_k127_164740_1	K04771	degP, htrA	serine protease Do [EC:3.4.21.107]	map01503,map02020	M00728	serine protease Do [EC:3.4.21.107]	Hydrolases;Acting on peptide bonds (peptidases);Serine endopeptidases;peptidase Do	ko02020;ko01503	Environmental Information Processing;Human Diseases	Signal transduction;Drug resistance: antimicrobial	Two-component system;Cationic antimicrobial peptide (CAMP) resistance
USC_AKS(Bin182)	bin.182_k127_164740_3	K10716	kch, trkA, mthK, pch	voltage-gated potassium channel	-	-	voltage-gated potassium channel	-	-	-	-	-
USC_AKS(Bin182)	bin.182_k127_164740_4	K07058	K07058	membrane protein	-	-	membrane protein	-	-	-	-	-
USC_AKS(Bin182)	bin.182_k127_1740815_1	K05807	bamD	outer membrane protein assembly factor BamD	-	-	outer membrane protein assembly factor BamD	-	-	-	-	-
USC_AKS(Bin182)	bin.182_k127_1740815_5	K01950	E6.3.5.1, NADSYN1, QNS1, nadE	NAD+ synthase (glutamine-hydrolysing) [EC:6.3.5.1]	map00760,map01100,map01240	M00115	NAD+ synthase (glutamine-hydrolysing) [EC:6.3.5.1]	Ligases;Forming carbon-nitrogen bonds;Carbon-nitrogen ligases with glutamine as amido-N-donor;deamido-NAD+:L-glutamine amido-ligase (AMP-forming)	ko00760;ko01240;ko01100	Metabolism;Metabolism;Metabolism	Metabolism of cofactors and vitamins;Global and overview maps;Global and overview maps	Nicotinate and nicotinamide metabolism;Biosynthesis of cofactors;Metabolic pathways
USC_AKS(Bin182)	bin.182_k127_1740815_6	K01902	sucD	succinyl-CoA synthetase alpha subunit [EC:6.2.1.5]	map00020,map00640,map00660,map00720,map01100,map01110,map01120,map01200	M00173,M00374,M00620,M00009,M00011	succinyl-CoA synthetase alpha subunit [EC:6.2.1.5]	Ligases;Forming carbon-sulfur bonds;Acid-thiol ligases;succinate:CoA ligase (ADP-forming)	ko01200;ko00660;ko01110;ko00640;ko00720;ko01100;ko00020;ko01120	Metabolism;Metabolism;Metabolism;Metabolism;Metabolism;Metabolism;Metabolism;Metabolism	Global and overview maps;Carbohydrate metabolism;Global and overview maps;Carbohydrate metabolism;Energy metabolism;Global and overview maps;Carbohydrate metabolism;Global and overview maps	Carbon metabolism;C5-Branched dibasic acid metabolism;Biosynthesis of secondary metabolites;Propanoate metabolism;Carbon fixation pathways in prokaryotes;Metabolic pathways;Citrate cycle (TCA cycle);Microbial metabolism in diverse environments
USC_AKS(Bin182)	bin.182_k127_1740815_7	K01903	sucC	succinyl-CoA synthetase beta subunit [EC:6.2.1.5]	map00020,map00640,map00660,map00720,map01100,map01110,map01120,map01200	M00173,M00374,M00620,M00009,M00011	succinyl-CoA synthetase beta subunit [EC:6.2.1.5]	Ligases;Forming carbon-sulfur bonds;Acid-thiol ligases;succinate:CoA ligase (ADP-forming)	ko01110;ko00640;ko00660;ko01200;ko01120;ko00020;ko01100;ko00720	Metabolism;Metabolism;Metabolism;Metabolism;Metabolism;Metabolism;Metabolism;Metabolism	Global and overview maps;Carbohydrate metabolism;Carbohydrate metabolism;Global and overview maps;Global and overview maps;Carbohydrate metabolism;Global and overview maps;Energy metabolism	Biosynthesis of secondary metabolites;Propanoate metabolism;C5-Branched dibasic acid metabolism;Carbon metabolism;Microbial metabolism in diverse environments;Citrate cycle (TCA cycle);Metabolic pathways;Carbon fixation pathways in prokaryotes
USC_AKS(Bin182)	bin.182_k127_1740815_9	K02668	pilS, pehS	two-component system, NtrC family, sensor histidine kinase PilS [EC:2.7.13.3]	map02020	M00501	two-component system, NtrC family, sensor histidine kinase PilS [EC:2.7.13.3]	Transferases;Transferring phosphorus-containing groups;Protein-histidine kinases;ATP:protein-L-histidine N-phosphotransferase	ko02020	Environmental Information Processing	Signal transduction	Two-component system
USC_AKS(Bin182)	bin.182_k127_1740815_10	K02667	pilR, pehR	two-component system, NtrC family, response regulator PilR	map02020	M00501	two-component system, NtrC family, response regulator PilR	-	ko02020	Environmental Information Processing	Signal transduction	Two-component system
USC_AKS(Bin182)	bin.182_k127_1770751_1	K02454	gspE	general secretion pathway protein E [EC:7.4.2.8]	map03070,map05111	M00331	general secretion pathway protein E [EC:7.4.2.8]	Translocases;Catalysing the translocation of amino acids and peptides;Linked to the hydrolysis of a nucleoside triphosphate;ATP phosphohydrolase (protein-secreting)	ko03070;ko05111	Environmental Information Processing;Cellular Processes	Membrane transport;Cellular community - prokaryotes	Bacterial secretion system;Biofilm formation - Vibrio cholerae
USC_AKS(Bin182)	bin.182_k127_1770751_2	K02455	gspF	general secretion pathway protein F	map03070,map05111	M00331	general secretion pathway protein F	-	ko05111;ko03070	Cellular Processes;Environmental Information Processing	Cellular community - prokaryotes;Membrane transport	Biofilm formation - Vibrio cholerae;Bacterial secretion system
USC_AKS(Bin182)	bin.182_k127_1770751_3	K02456	gspG	general secretion pathway protein G	map03070,map05111	M00331	general secretion pathway protein G	-	ko05111;ko03070	Cellular Processes;Environmental Information Processing	Cellular community - prokaryotes;Membrane transport	Biofilm formation - Vibrio cholerae;Bacterial secretion system
USC_AKS(Bin182)	bin.182_k127_1770751_4	K02457	gspH	general secretion pathway protein H	map03070,map05111	M00331	general secretion pathway protein H	-	ko03070;ko05111	Environmental Information Processing;Cellular Processes	Membrane transport;Cellular community - prokaryotes	Bacterial secretion system;Biofilm formation - Vibrio cholerae
USC_AKS(Bin182)	bin.182_k127_1776921_3	K25153	gldG	gliding motility-associatede transport system auxiliary component	-	-	gliding motility-associatede transport system auxiliary component	-	-	-	-	-
USC_AKS(Bin182)	bin.182_k127_1776921_4	K25151	gldF	gliding motility-associated transport system permease protein	-	-	gliding motility-associated transport system permease protein	-	-	-	-	-
USC_AKS(Bin182)	bin.182_k127_1776921_5	K25152	gldA	gliding motility-associated transport system ATP-binding protein	-	-	gliding motility-associated transport system ATP-binding protein	-	-	-	-	-
USC_AKS(Bin182)	bin.182_k127_1776921_6	K01599	hemE, UROD	uroporphyrinogen decarboxylase [EC:4.1.1.37]	map00860,map01100,map01110,map01240	M00121	uroporphyrinogen decarboxylase [EC:4.1.1.37]	Lyases;Carbon-carbon lyases;Carboxy-lyases;uroporphyrinogen-III carboxy-lyase (coproporphyrinogen-III-forming)	ko01110;ko01240;ko00860;ko01100	Metabolism;Metabolism;Metabolism;Metabolism	Global and overview maps;Global and overview maps;Metabolism of cofactors and vitamins;Global and overview maps	Biosynthesis of secondary metabolites;Biosynthesis of cofactors;Porphyrin metabolism;Metabolic pathways
USC_AKS(Bin182)	bin.182_k127_1776921_7	K04085	tusA, sirA	tRNA 2-thiouridine synthesizing protein A [EC:2.8.1.-]	map04122	-	tRNA 2-thiouridine synthesizing protein A [EC:2.8.1.-]	-	ko04122	Genetic Information Processing	Folding, sorting and degradation	Sulfur relay system
USC_AKS(Bin182)	bin.182_k127_1780358_1	K00383	GSR, gor	glutathione reductase (NADPH) [EC:1.8.1.7]	map00480,map01100,map04918,map05415	-	glutathione reductase (NADPH) [EC:1.8.1.7]	Oxidoreductases;Acting on a sulfur group of donors;With NAD+ or NADP+ as acceptor;glutathione:NADP+ oxidoreductase	ko00480;ko01100;ko05415;ko04918	Metabolism;Metabolism;Human Diseases;Organismal Systems	Metabolism of other amino acids;Global and overview maps;Cardiovascular disease;Endocrine system	Glutathione metabolism;Metabolic pathways;Diabetic cardiomyopathy;Thyroid hormone synthesis
USC_AKS(Bin182)	bin.182_k127_1780358_4	K02078	acpP	acyl carrier protein	map00998,map01100,map01110	-	acyl carrier protein	-	ko01100;ko00998;ko01110	Metabolism;Metabolism;Metabolism	Global and overview maps;Biosynthesis of other secondary metabolites;Global and overview maps	Metabolic pathways;Biosynthesis of various antibiotics;Biosynthesis of secondary metabolites
USC_AKS(Bin182)	bin.182_k127_1780358_10	K00647	fabB	3-oxoacyl-[acyl-carrier-protein] synthase I [EC:2.3.1.41]	map00061,map00780,map01100,map01212,map01240	M00083,M00572	3-oxoacyl-[acyl-carrier-protein] synthase I [EC:2.3.1.41]	Transferases;Acyltransferases;Transferring groups other than aminoacyl groups;acyl-[acyl-carrier protein]:malonyl-[acyl-carrier protein] C-acyltransferase (decarboxylating)	ko01212;ko01240;ko00780;ko00061;ko01100	Metabolism;Metabolism;Metabolism;Metabolism;Metabolism	Global and overview maps;Global and overview maps;Metabolism of cofactors and vitamins;Lipid metabolism;Global and overview maps	Fatty acid metabolism;Biosynthesis of cofactors;Biotin metabolism;Fatty acid biosynthesis;Metabolic pathways
USC_AKS(Bin182)	bin.182_k127_1780358_13	K00059	fabG, OAR1	3-oxoacyl-[acyl-carrier protein] reductase [EC:1.1.1.100]	map00061,map00333,map00780,map01100,map01110,map01212,map01240	M00083,M00572	3-oxoacyl-[acyl-carrier protein] reductase [EC:1.1.1.100]	Oxidoreductases;Acting on the CH-OH group of donors;With NAD+ or NADP+ as acceptor;(3R)-3-hydroxyacyl-[acyl-carrier protein]:NADP+ oxidoreductase	ko01212;ko01110;ko01240;ko00780;ko00333;ko00061;ko01100	Metabolism;Metabolism;Metabolism;Metabolism;Metabolism;Metabolism;Metabolism	Global and overview maps;Global and overview maps;Global and overview maps;Metabolism of cofactors and vitamins;Biosynthesis of other secondary metabolites;Lipid metabolism;Global and overview maps	Fatty acid metabolism;Biosynthesis of secondary metabolites;Biosynthesis of cofactors;Biotin metabolism;Prodigiosin biosynthesis;Fatty acid biosynthesis;Metabolic pathways
USC_AKS(Bin182)	bin.182_k127_1780358_15	K07226	hutZ, hugZ	heme oxygenase (biliverdin-IX-beta and delta-forming) [EC:1.14.99.58]	map00860,map01110	-	heme oxygenase (biliverdin-IX-beta and delta-forming) [EC:1.14.99.58]	Oxidoreductases;Acting on paired donors, with incorporation or reduction of molecular oxygen;Miscellaneous;protoheme,donor:oxygen oxidoreductase (biliverdin-IX-beta and delta-forming)	ko01110;ko00860	Metabolism;Metabolism	Global and overview maps;Metabolism of cofactors and vitamins	Biosynthesis of secondary metabolites;Porphyrin metabolism
USC_AKS(Bin182)	bin.182_k127_1780698_3	K07491	rayT	REP-associated tyrosine transposase	-	-	REP-associated tyrosine transposase	-	-	-	-	-
USC_AKS(Bin182)	bin.182_k127_1780698_4	K10680	nemA	N-ethylmaleimide reductase [EC:1.-.-.-]	map00633,map01120	-	N-ethylmaleimide reductase [EC:1.-.-.-]	-	ko00633;ko01120	Metabolism;Metabolism	Xenobiotics biodegradation and metabolism;Global and overview maps	Nitrotoluene degradation;Microbial metabolism in diverse environments
USC_AKS(Bin182)	bin.182_k127_1780698_7	K02027	ABC.MS.S	multiple sugar transport system substrate-binding protein	-	M00207	multiple sugar transport system substrate-binding protein	-	-	-	-	-
USC_AKS(Bin182)	bin.182_k127_1780698_8	K02027	ABC.MS.S	multiple sugar transport system substrate-binding protein	-	M00207	multiple sugar transport system substrate-binding protein	-	-	-	-	-
USC_AKS(Bin182)	bin.182_k127_1780698_9	K10112	msmX, msmK, malK, sugC, ggtA, msiK	multiple sugar transport system ATP-binding protein [EC:7.5.2.-]	map02010	M00194,M00196,M00201,M00605,M00206,M00606,M00197,M00200,M00602,M00491,M00207	multiple sugar transport system ATP-binding protein [EC:7.5.2.-]	-	ko02010	Environmental Information Processing	Membrane transport	ABC transporters
USC_AKS(Bin182)	bin.182_k127_1783583_1	K07001	K07001	NTE family protein	-	-	NTE family protein	-	-	-	-	-
USC_AKS(Bin182)	bin.182_k127_1783583_2	K06969	rlmI	23S rRNA (cytosine1962-C5)-methyltransferase [EC:2.1.1.191]	-	-	23S rRNA (cytosine1962-C5)-methyltransferase [EC:2.1.1.191]	Transferases;Transferring one-carbon groups;Methyltransferases;S-adenosyl-L-methionine:23S rRNA (cytosine1962-C5)-methyltransferase	-	-	-	-
USC_AKS(Bin182)	bin.182_k127_1783583_4	K10773	NTHL1, nth	endonuclease III [EC:4.2.99.18]	map03410	-	endonuclease III [EC:3.2.2.- 4.2.99.18]	Lyases;Carbon-oxygen lyases;Other carbon-oxygen lyases;DNA-(apurinic or apyrimidinic site) 5'-phosphomonoester-lyase	ko03410	Genetic Information Processing	Replication and repair	Base excision repair
USC_AKS(Bin182)	bin.182_k127_1783583_6	K20074	prpC, phpP	PPM family protein phosphatase [EC:3.1.3.16]	-	-	PPM family protein phosphatase [EC:3.1.3.16]	Hydrolases;Acting on ester bonds;Phosphoric-monoester hydrolases;protein-serine/threonine-phosphate phosphohydrolase	-	-	-	-
USC_AKS(Bin182)	bin.182_k127_1783583_7	K05524	fdxA	ferredoxin	-	-	ferredoxin	-	-	-	-	-
USC_AKS(Bin182)	bin.182_k127_1783583_8	K03555	mutS	DNA mismatch repair protein MutS	map03430	-	DNA mismatch repair protein MutS	-	ko03430	Genetic Information Processing	Replication and repair	Mismatch repair
USC_AKS(Bin182)	bin.182_k127_1783583_14	K02849	waaQ, rfaQ	lipopolysaccharide heptosyltransferase III [EC:2.4.99.25]	map00540,map01100	M00080	lipopolysaccharide heptosyltransferase III [EC:2.4.99.25]	Transferases;Glycosyltransferases;Transferring other glycosyl groups;ADP-L-glycero-beta-D-manno-heptose:an alpha-Hep-(1->3)-4-O-phospho-alpha-Hep-(1->5)-[alpha-Kdo-(2->4)]-alpha-Kdo-(2->6)-[lipid A] heptoseI 7-alpha-heptosyltransferase	ko00540;ko01100	Metabolism;Metabolism	Glycan biosynthesis and metabolism;Global and overview maps	Lipopolysaccharide biosynthesis;Metabolic pathways
USC_AKS(Bin182)	bin.182_k127_1783583_20	K15257	cmoB	tRNA (mo5U34)-methyltransferase [EC:2.1.1.-]	-	-	tRNA (mo5U34)-methyltransferase [EC:2.1.1.-]	-	-	-	-	-
USC_AKS(Bin182)	bin.182_k127_1783583_22	K02840	waaB, rfaB	UDP-D-galactose:(glucosyl)LPS alpha-1,6-D-galactosyltransferase [EC:2.4.1.-]	map00540,map01100	M00080	UDP-D-galactose:(glucosyl)LPS alpha-1,6-D-galactosyltransferase [EC:2.4.1.-]	-	ko01100;ko00540	Metabolism;Metabolism	Global and overview maps;Glycan biosynthesis and metabolism	Metabolic pathways;Lipopolysaccharide biosynthesis
USC_AKS(Bin182)	bin.182_k127_1783583_26	K05595	marC	multiple antibiotic resistance protein	-	-	multiple antibiotic resistance protein	-	-	-	-	-
USC_AKS(Bin182)	bin.182_k127_1796052_5	K07667	kdpE	two-component system, OmpR family, KDP operon response regulator KdpE	map02020,map02024	M00454	two-component system, OmpR family, KDP operon response regulator KdpE	-	ko02020;ko02024	Environmental Information Processing;Cellular Processes	Signal transduction;Cellular community - prokaryotes	Two-component system;Quorum sensing
USC_AKS(Bin182)	bin.182_k127_1796052_6	K07667	kdpE	two-component system, OmpR family, KDP operon response regulator KdpE	map02020,map02024	M00454	two-component system, OmpR family, KDP operon response regulator KdpE	-	ko02020;ko02024	Environmental Information Processing;Cellular Processes	Signal transduction;Cellular community - prokaryotes	Two-component system;Quorum sensing
USC_AKS(Bin182)	bin.182_k127_1796052_7	K07646	kdpD	two-component system, OmpR family, sensor histidine kinase KdpD [EC:2.7.13.3]	map02020	M00454	two-component system, OmpR family, sensor histidine kinase KdpD [EC:2.7.13.3]	Transferases;Transferring phosphorus-containing groups;Protein-histidine kinases;ATP:protein-L-histidine N-phosphotransferase	ko02020	Environmental Information Processing	Signal transduction	Two-component system
USC_AKS(Bin182)	bin.182_k127_1796052_8	K07646	kdpD	two-component system, OmpR family, sensor histidine kinase KdpD [EC:2.7.13.3]	map02020	M00454	two-component system, OmpR family, sensor histidine kinase KdpD [EC:2.7.13.3]	Transferases;Transferring phosphorus-containing groups;Protein-histidine kinases;ATP:protein-L-histidine N-phosphotransferase	ko02020	Environmental Information Processing	Signal transduction	Two-component system
USC_AKS(Bin182)	bin.182_k127_1796052_9	K01548	kdpC	potassium-transporting ATPase KdpC subunit	map02020	-	potassium-transporting ATPase KdpC subunit	-	ko02020	Environmental Information Processing	Signal transduction	Two-component system
USC_AKS(Bin182)	bin.182_k127_1796052_10	K01547	kdpB	potassium-transporting ATPase ATP-binding subunit [EC:7.2.2.6]	map02020	-	potassium-transporting ATPase ATP-binding subunit [EC:7.2.2.6]	Translocases;Catalysing the translocation of inorganic cations;Linked to the hydrolysis of a nucleoside triphosphate;ATP phosphohydrolase (P-type, K+-importing)	ko02020	Environmental Information Processing	Signal transduction	Two-component system
USC_AKS(Bin182)	bin.182_k127_1798318_5	K07340	ybbJ	inner membrane protein	-	-	inner membrane protein	-	-	-	-	-
USC_AKS(Bin182)	bin.182_k127_1817671_4	K21029	moeB	molybdopterin-synthase adenylyltransferase [EC:2.7.7.80]	map04122	-	molybdopterin-synthase adenylyltransferase [EC:2.7.7.80]	Transferases;Transferring phosphorus-containing groups;Nucleotidyltransferases;ATP:molybdopterin-synthase adenylyltransferase	ko04122	Genetic Information Processing	Folding, sorting and degradation	Sulfur relay system
USC_AKS(Bin182)	bin.182_k127_1828846_1	K07316	mod	adenine-specific DNA-methyltransferase [EC:2.1.1.72]	-	-	adenine-specific DNA-methyltransferase [EC:2.1.1.72]	Transferases;Transferring one-carbon groups;Methyltransferases;S-adenosyl-L-methionine:adenine in DNA N6-methyltransferase	-	-	-	-
USC_AKS(Bin182)	bin.182_k127_1828846_2	K03497	parB, spo0J	ParB family transcriptional regulator, chromosome partitioning protein	-	-	ParB family transcriptional regulator, chromosome partitioning protein	-	-	-	-	-
USC_AKS(Bin182)	bin.182_k127_183379_2	K02335	polA	DNA polymerase I [EC:2.7.7.7]	map03030,map03410,map03420,map03440	-	DNA polymerase I [EC:2.7.7.7]	Transferases;Transferring phosphorus-containing groups;Nucleotidyltransferases;2'-deoxyribonucleoside-5'-triphosphate:DNA deoxynucleotidyltransferase (DNA-directed)	ko03030;ko03440;ko03410;ko03420	Genetic Information Processing;Genetic Information Processing;Genetic Information Processing;Genetic Information Processing	Replication and repair;Replication and repair;Replication and repair;Replication and repair	DNA replication;Homologous recombination;Base excision repair;Nucleotide excision repair
USC_AKS(Bin182)	bin.182_k127_1846925_9	K16267	zipB	zinc and cadmium transporter	-	-	zinc and cadmium transporter	-	-	-	-	-
USC_AKS(Bin182)	bin.182_k127_1862029_4	K03787	surE	5'/3'-nucleotidase [EC:3.1.3.5 3.1.3.6]	map00230,map00240,map00760,map01100,map01110,map01232	-	5'/3'-nucleotidase [EC:3.1.3.5 3.1.3.6]	Hydrolases;Acting on ester bonds;Phosphoric-monoester hydrolases;3'-ribonucleotide phosphohydrolase|Hydrolases;Acting on ester bonds;Phosphoric-monoester hydrolases;5'-ribonucleotide phosphohydrolase	ko01100;ko00240;ko00230;ko01110;ko01232;ko00760	Metabolism;Metabolism;Metabolism;Metabolism;Metabolism;Metabolism	Global and overview maps;Nucleotide metabolism;Nucleotide metabolism;Global and overview maps;Global and overview maps;Metabolism of cofactors and vitamins	Metabolic pathways;Pyrimidine metabolism;Purine metabolism;Biosynthesis of secondary metabolites;Nucleotide metabolism;Nicotinate and nicotinamide metabolism
USC_AKS(Bin182)	bin.182_k127_1862029_6	K04564	SOD2	superoxide dismutase, Fe-Mn family [EC:1.15.1.1]	map04013,map04068,map04146,map04211,map04212,map04213,map05016,map05208,map05417	-	superoxide dismutase, Fe-Mn family [EC:1.15.1.1]	Oxidoreductases;Acting on superoxide as acceptor;Acting on superoxide as acceptor (only sub-subclass identified to date);superoxide:superoxide oxidoreductase	ko04146;ko04013;ko05417;ko05208;ko04213;ko04068;ko04211;ko04212;ko05016	Cellular Processes;Environmental Information Processing;Human Diseases;Human Diseases;Organismal Systems;Environmental Information Processing;Organismal Systems;Organismal Systems;Human Diseases	Transport and catabolism;Signal transduction;Cardiovascular disease;Cancer: overview;Aging;Signal transduction;Aging;Aging;Neurodegenerative disease	Peroxisome;MAPK signaling pathway - fly;Lipid and atherosclerosis;Chemical carcinogenesis - reactive oxygen species;Longevity regulating pathway - multiple species;FoxO signaling pathway;Longevity regulating pathway;Longevity regulating pathway - worm;Huntington disease
USC_AKS(Bin182)	bin.182_k127_1862029_9	K03711	fur, zur, furB	Fur family transcriptional regulator, ferric uptake regulator	-	-	Fur family transcriptional regulator, ferric uptake regulator	-	-	-	-	-
USC_AKS(Bin182)	bin.182_k127_1862029_10	K02014	TC.FEV.OM	iron complex outermembrane recepter protein	-	-	iron complex outermembrane recepter protein	-	-	-	-	-
USC_AKS(Bin182)	bin.182_k127_1867726_8	K02469	gyrA	DNA gyrase subunit A [EC:5.6.2.2]	-	-	DNA gyrase subunit A [EC:5.6.2.2]	Isomerases;Isomerases altering macromolecular conformation;Enzymes altering nucleic acid conformation;DNA topoisomerase (ATP-hydrolysing)	-	-	-	-
USC_AKS(Bin182)	bin.182_k127_1867726_9	K07175	phoH2	PhoH-like ATPase	-	-	PhoH-like ATPase	-	-	-	-	-
USC_AKS(Bin182)	bin.182_k127_1867726_10	K03564	BCP, PRXQ, DOT5	thioredoxin-dependent peroxiredoxin [EC:1.11.1.24]	-	-	thioredoxin-dependent peroxiredoxin [EC:1.11.1.24]	Oxidoreductases;Acting on a peroxide as acceptor;Peroxidases;thioredoxin:hydroperoxide oxidoreductase	-	-	-	-
USC_AKS(Bin182)	bin.182_k127_1867726_11	K03567	gcvR	glycine cleavage system transcriptional repressor	map02026	-	glycine cleavage system transcriptional repressor	-	ko02026	Cellular Processes	Cellular community - prokaryotes	Biofilm formation - Escherichia coli
USC_AKS(Bin182)	bin.182_k127_1867726_12	K01714	dapA	4-hydroxy-tetrahydrodipicolinate synthase [EC:4.3.3.7]	map00261,map00300,map01100,map01110,map01120,map01230	M00016,M00525,M00526,M00527	4-hydroxy-tetrahydrodipicolinate synthase [EC:4.3.3.7]	Lyases;Carbon-nitrogen lyases;Amine-lyases;L-aspartate-4-semialdehyde hydro-lyase [adding pyruvate and cyclizing; (4S)-4-hydroxy-2,3,4,5-tetrahydro-(2S)-dipicolinate-forming]	ko00300;ko00261;ko01100;ko01230;ko01120;ko01110	Metabolism;Metabolism;Metabolism;Metabolism;Metabolism;Metabolism	Amino acid metabolism;Biosynthesis of other secondary metabolites;Global and overview maps;Global and overview maps;Global and overview maps;Global and overview maps	Lysine biosynthesis;Monobactam biosynthesis;Metabolic pathways;Biosynthesis of amino acids;Microbial metabolism in diverse environments;Biosynthesis of secondary metabolites
USC_AKS(Bin182)	bin.182_k127_1867726_13	K07287	bamC	outer membrane protein assembly factor BamC	-	-	outer membrane protein assembly factor BamC	-	-	-	-	-
USC_AKS(Bin182)	bin.182_k127_1867726_14	K14055	uspE	universal stress protein E	-	-	universal stress protein E	-	-	-	-	-
USC_AKS(Bin182)	bin.182_k127_1878812_3	K06915	herA	DNA double-strand break repair helicase HerA and related ATPase	-	-	DNA double-strand break repair helicase HerA and related ATPase	-	-	-	-	-
USC_AKS(Bin182)	bin.182_k127_1878812_4	K06915	herA	DNA double-strand break repair helicase HerA and related ATPase	-	-	DNA double-strand break repair helicase HerA and related ATPase	-	-	-	-	-
USC_AKS(Bin182)	bin.182_k127_191631_1	K07483	K07483	transposase	-	-	transposase	-	-	-	-	-
USC_AKS(Bin182)	bin.182_k127_191631_2	K19670	phnA	phosphonoacetate hydrolase [EC:3.11.1.2]	map00440,map01100,map01120	-	phosphonoacetate hydrolase [EC:3.11.1.2]	Hydrolases;Acting on carbon-phosphorus bonds;Acting on carbon-phosphorus bonds (only sub-subclass identified to date);phosphonoacetate phosphonohydrolase	ko00440;ko01120;ko01100	Metabolism;Metabolism;Metabolism	Metabolism of other amino acids;Global and overview maps;Global and overview maps	Phosphonate and phosphinate metabolism;Microbial metabolism in diverse environments;Metabolic pathways
USC_AKS(Bin182)	bin.182_k127_191631_3	K02042	phnE	phosphonate transport system permease protein	map02010	M00223	phosphonate transport system permease protein	-	ko02010	Environmental Information Processing	Membrane transport	ABC transporters
USC_AKS(Bin182)	bin.182_k127_191631_4	K02041	phnC	phosphonate transport system ATP-binding protein [EC:7.3.2.2]	map02010	M00223	phosphonate transport system ATP-binding protein [EC:7.3.2.2]	Translocases;Catalysing the translocation of inorganic anions and their chelates;Linked to the hydrolysis of a nucleoside triphosphate;ATP phosphohydrolase (ABC-type, phosphonate-importing)	ko02010	Environmental Information Processing	Membrane transport	ABC transporters
USC_AKS(Bin182)	bin.182_k127_191631_5	K02044	phnD	phosphonate transport system substrate-binding protein	map02010	M00223	phosphonate transport system substrate-binding protein	-	ko02010	Environmental Information Processing	Membrane transport	ABC transporters
USC_AKS(Bin182)	bin.182_k127_194812_1	K03470	rnhB	ribonuclease HII [EC:3.1.26.4]	map03030	-	ribonuclease HII [EC:3.1.26.4]	Hydrolases;Acting on ester bonds;Endoribonucleases producing 5'-phosphomonoesters;ribonuclease H	ko03030	Genetic Information Processing	Replication and repair	DNA replication
USC_AKS(Bin182)	bin.182_k127_194812_2	K03683	rnt	ribonuclease T [EC:3.1.13.-]	-	-	ribonuclease T [EC:3.1.13.-]	-	-	-	-	-
USC_AKS(Bin182)	bin.182_k127_194812_3	K01465	URA4, pyrC	dihydroorotase [EC:3.5.2.3]	map00240,map01100,map01240	M00051	dihydroorotase [EC:3.5.2.3]	Hydrolases;Acting on carbon-nitrogen bonds, other than peptide bonds;In cyclic amides;(S)-dihydroorotate amidohydrolase	ko01100;ko00240;ko01240	Metabolism;Metabolism;Metabolism	Global and overview maps;Nucleotide metabolism;Global and overview maps	Metabolic pathways;Pyrimidine metabolism;Biosynthesis of cofactors
USC_AKS(Bin182)	bin.182_k127_194812_4	K00651	metA	homoserine O-succinyltransferase/O-acetyltransferase [EC:2.3.1.46 2.3.1.31]	map00270,map00920,map01100,map01110,map01230	M00017	homoserine O-succinyltransferase/O-acetyltransferase [EC:2.3.1.46 2.3.1.31]	Transferases;Acyltransferases;Transferring groups other than aminoacyl groups;succinyl-CoA:L-homoserine O-succinyltransferase|Transferases;Acyltransferases;Transferring groups other than aminoacyl groups;acetyl-CoA:L-homoserine O-acetyltransferase	ko00270;ko01100;ko01230;ko01110;ko00920	Metabolism;Metabolism;Metabolism;Metabolism;Metabolism	Amino acid metabolism;Global and overview maps;Global and overview maps;Global and overview maps;Energy metabolism	Cysteine and methionine metabolism;Metabolic pathways;Biosynthesis of amino acids;Biosynthesis of secondary metabolites;Sulfur metabolism
USC_AKS(Bin182)	bin.182_k127_194812_8	K06139	pqqE	PqqA peptide cyclase [EC:1.21.98.4]	-	-	PqqA peptide cyclase [EC:1.21.98.4]	Oxidoreductases;Catalysing the reaction X-H + Y-H = X-Y;With other, known, physiological acceptors;PqqA peptide:S-adenosyl-L-methionine oxidoreductase (cyclizing)	-	-	-	-
USC_AKS(Bin182)	bin.182_k127_194812_9	K06138	pqqD	pyrroloquinoline quinone biosynthesis protein D	-	-	pyrroloquinoline quinone biosynthesis protein D	-	-	-	-	-
USC_AKS(Bin182)	bin.182_k127_194812_10	K06137	pqqC	pyrroloquinoline-quinone synthase [EC:1.3.3.11]	-	-	pyrroloquinoline-quinone synthase [EC:1.3.3.11]	Oxidoreductases;Acting on the CH-CH group of donors;With oxygen as acceptor;6-(2-amino-2-carboxyethyl)-7,8-dioxo-1,2,3,4,7,8-hexahydroquinoline-2,4-dicarboxylate:oxygen oxidoreductase (cyclizing)	-	-	-	-
USC_AKS(Bin182)	bin.182_k127_194812_11	K06136	pqqB	pyrroloquinoline quinone biosynthesis protein B	-	-	pyrroloquinoline quinone biosynthesis protein B	-	-	-	-	-
USC_AKS(Bin182)	bin.182_k127_194812_17	K06999	K06999	phospholipase/carboxylesterase	-	-	phospholipase/carboxylesterase	-	-	-	-	-
USC_AKS(Bin182)	bin.182_k127_1982537_2	K03799	htpX	heat shock protein HtpX [EC:3.4.24.-]	-	M00743	heat shock protein HtpX [EC:3.4.24.-]	-	-	-	-	-
USC_AKS(Bin182)	bin.182_k127_1982537_3	K02621	parC	topoisomerase IV subunit A [EC:5.6.2.2]	-	-	topoisomerase IV subunit A [EC:5.6.2.2]	Isomerases;Isomerases altering macromolecular conformation;Enzymes altering nucleic acid conformation;DNA topoisomerase (ATP-hydrolysing)	-	-	-	-
USC_AKS(Bin182)	bin.182_k127_1982537_5	K00937	ppk1	polyphosphate kinase [EC:2.7.4.1]	map00190,map03018	-	polyphosphate kinase [EC:2.7.4.1]	Transferases;Transferring phosphorus-containing groups;Phosphotransferases with a phosphate group as acceptor;ATP:polyphosphate phosphotransferase	ko03018;ko00190	Genetic Information Processing;Metabolism	Folding, sorting and degradation;Energy metabolism	RNA degradation;Oxidative phosphorylation
USC_AKS(Bin182)	bin.182_k127_1982537_7	K09803	K09803	uncharacterized protein	-	-	uncharacterized protein	-	-	-	-	-
USC_AKS(Bin182)	bin.182_k127_1982537_8	K13821	putA	RHH-type transcriptional regulator, proline utilization regulon repressor / proline dehydrogenase / delta 1-pyrroline-5-carboxylate dehydrogenase [EC:1.5.5.2 1.2.1.88]	map00250,map00330,map01100,map01110	-	RHH-type transcriptional regulator, proline utilization regulon repressor / proline dehydrogenase / delta 1-pyrroline-5-carboxylate dehydrogenase [EC:1.5.5.2 1.2.1.88]	Oxidoreductases;Acting on the CH-NH group of donors;With a quinone or similar compound as acceptor;L-proline:quinone oxidoreductase|Oxidoreductases;Acting on the aldehyde or oxo group of donors;With NAD+ or NADP+ as acceptor;L-glutamate gamma-semialdehyde:NAD+ oxidoreductase	ko01100;ko00250;ko00330;ko01110	Metabolism;Metabolism;Metabolism;Metabolism	Global and overview maps;Amino acid metabolism;Amino acid metabolism;Global and overview maps	Metabolic pathways;Alanine, aspartate and glutamate metabolism;Arginine and proline metabolism;Biosynthesis of secondary metabolites
USC_AKS(Bin182)	bin.182_k127_1986004_1	K15579	nrtD, cynD	nitrate/nitrite transport system ATP-binding protein	map00910,map02010	M00438	nitrate/nitrite transport system ATP-binding protein	-	ko00910;ko02010	Metabolism;Environmental Information Processing	Energy metabolism;Membrane transport	Nitrogen metabolism;ABC transporters
USC_AKS(Bin182)	bin.182_k127_1986004_4	K11927	rhlE	ATP-dependent RNA helicase RhlE [EC:3.6.4.13]	map03018	-	ATP-dependent RNA helicase RhlE [EC:3.6.4.13]	Hydrolases;Acting on acid anhydrides;Acting on acid anhydrides to facilitate cellular and subcellular movement;ATP phosphohydrolase (RNA helix unwinding)	ko03018	Genetic Information Processing	Folding, sorting and degradation	RNA degradation
USC_AKS(Bin182)	bin.182_k127_1986004_8	K14189	dltE	uncharacterized oxidoreductase [EC:1.-.-.-]	-	-	uncharacterized oxidoreductase [EC:1.-.-.-]	-	-	-	-	-
USC_AKS(Bin182)	bin.182_k127_1986004_9	K02346	dinB	DNA polymerase IV [EC:2.7.7.7]	-	-	DNA polymerase IV [EC:2.7.7.7]	Transferases;Transferring phosphorus-containing groups;Nucleotidyltransferases;2'-deoxyribonucleoside-5'-triphosphate:DNA deoxynucleotidyltransferase (DNA-directed)	-	-	-	-
USC_AKS(Bin182)	bin.182_k127_1986004_10	K00847	E2.7.1.4, scrK	fructokinase [EC:2.7.1.4]	map00051,map00500,map00520,map01100,map01110,map01250	-	fructokinase [EC:2.7.1.4]	Transferases;Transferring phosphorus-containing groups;Phosphotransferases with an alcohol group as acceptor;ATP:D-fructose 6-phosphotransferase	ko01250;ko01100;ko01110;ko00520;ko00500;ko00051	Metabolism;Metabolism;Metabolism;Metabolism;Metabolism;Metabolism	Global and overview maps;Global and overview maps;Global and overview maps;Carbohydrate metabolism;Carbohydrate metabolism;Carbohydrate metabolism	Biosynthesis of nucleotide sugars;Metabolic pathways;Biosynthesis of secondary metabolites;Amino sugar and nucleotide sugar metabolism;Starch and sucrose metabolism;Fructose and mannose metabolism
USC_AKS(Bin182)	bin.182_k127_1986004_20	K09973	K09973	uncharacterized protein	-	-	uncharacterized protein	-	-	-	-	-
USC_AKS(Bin182)	bin.182_k127_199185_1	K02660	pilJ	twitching motility protein PilJ	map02020,map02025	-	twitching motility protein PilJ	-	ko02025;ko02020	Cellular Processes;Environmental Information Processing	Cellular community - prokaryotes;Signal transduction	Biofilm formation - Pseudomonas aeruginosa;Two-component system
USC_AKS(Bin182)	bin.182_k127_199185_6	K06596	chpA	chemosensory pili system protein ChpA (sensor histidine kinase/response regulator)	map02020,map02025	M00507	chemosensory pili system protein ChpA (sensor histidine kinase/response regulator)	-	ko02020;ko02025	Environmental Information Processing;Cellular Processes	Signal transduction;Cellular community - prokaryotes	Two-component system;Biofilm formation - Pseudomonas aeruginosa
USC_AKS(Bin182)	bin.182_k127_199185_9	K02879	RP-L17, MRPL17, rplQ	large subunit ribosomal protein L17	map03010	M00178	large subunit ribosomal protein L17	-	ko03010	Genetic Information Processing	Translation	Ribosome
USC_AKS(Bin182)	bin.182_k127_199185_10	K03040	rpoA	DNA-directed RNA polymerase subunit alpha [EC:2.7.7.6]	map03020	M00183	DNA-directed RNA polymerase subunit alpha [EC:2.7.7.6]	Transferases;Transferring phosphorus-containing groups;Nucleotidyltransferases;nucleoside-triphosphate:RNA nucleotidyltransferase (DNA-directed)	ko03020	Genetic Information Processing	Transcription	RNA polymerase
USC_AKS(Bin182)	bin.182_k127_199185_15	K09930	K09930	uncharacterized protein	-	-	uncharacterized protein	-	-	-	-	-
USC_AKS(Bin182)	bin.182_k127_199185_17	K07301	yrbG	cation:H+ antiporter	-	-	cation:H+ antiporter	-	-	-	-	-
USC_AKS(Bin182)	bin.182_k127_199185_18	K03498	trkH, trkG, ktrB, ktrD	trk/ktr system potassium uptake protein	-	-	trk/ktr system potassium uptake protein	-	-	-	-	-
USC_AKS(Bin182)	bin.182_k127_199185_19	K03499	trkA, ktrA, ktrC	trk/ktr system potassium uptake protein	-	-	trk/ktr system potassium uptake protein	-	-	-	-	-
USC_AKS(Bin182)	bin.182_k127_1995262_1	K02275	coxB, ctaC	cytochrome c oxidase subunit II [EC:7.1.1.9]	map00190,map01100	M00155	cytochrome c oxidase subunit II [EC:7.1.1.9]	Translocases;Catalysing the translocation of protons;Linked to oxidoreductase reactions;ferrocytochrome-c:oxygen oxidoreductase	ko01100;ko00190	Metabolism;Metabolism	Global and overview maps;Energy metabolism	Metabolic pathways;Oxidative phosphorylation
USC_AKS(Bin182)	bin.182_k127_1995262_2	K15408	coxAC	cytochrome c oxidase subunit I+III [EC:7.1.1.9]	map00190,map01100	M00155	cytochrome c oxidase subunit I+III [EC:7.1.1.9]	Translocases;Catalysing the translocation of protons;Linked to oxidoreductase reactions;ferrocytochrome-c:oxygen oxidoreductase	ko01100;ko00190	Metabolism;Metabolism	Global and overview maps;Energy metabolism	Metabolic pathways;Oxidative phosphorylation
USC_AKS(Bin182)	bin.182_k127_1995262_3	K15408	coxAC	cytochrome c oxidase subunit I+III [EC:7.1.1.9]	map00190,map01100	M00155	cytochrome c oxidase subunit I+III [EC:7.1.1.9]	Translocases;Catalysing the translocation of protons;Linked to oxidoreductase reactions;ferrocytochrome-c:oxygen oxidoreductase	ko01100;ko00190	Metabolism;Metabolism	Global and overview maps;Energy metabolism	Metabolic pathways;Oxidative phosphorylation
USC_AKS(Bin182)	bin.182_k127_1995262_5	K02351	K02351	putative membrane protein	-	-	putative membrane protein	-	-	-	-	-
USC_AKS(Bin182)	bin.182_k127_1995262_6	K21430	yliI	aldose sugar dehydrogenase [EC:1.1.5.-]	-	-	aldose sugar dehydrogenase [EC:1.1.5.-]	-	-	-	-	-
USC_AKS(Bin182)	bin.182_k127_1995262_9	K19784	chrR, NQR	chromate reductase, NAD(P)H dehydrogenase (quinone)	-	-	chromate reductase, NAD(P)H dehydrogenase (quinone)	-	-	-	-	-
USC_AKS(Bin182)	bin.182_k127_1995262_10	K15977	K15977	putative oxidoreductase	-	-	putative oxidoreductase	-	-	-	-	-
USC_AKS(Bin182)	bin.182_k127_1995262_11	K17686	copA, ctpA, ATP7	P-type Cu+ transporter [EC:7.2.2.8]	map01524,map04016,map04978	-	P-type Cu+ transporter [EC:7.2.2.8]	Translocases;Catalysing the translocation of inorganic cations;Linked to the hydrolysis of a nucleoside triphosphate;ATP phosphohydrolase (P-type, Cu+-exporting)	ko04016;ko01524;ko04978	Environmental Information Processing;Human Diseases;Organismal Systems	Signal transduction;Drug resistance: antineoplastic;Digestive system	MAPK signaling pathway - plant;Platinum drug resistance;Mineral absorption
USC_AKS(Bin182)	bin.182_k127_1995262_12	K00128	ALDH	aldehyde dehydrogenase (NAD+) [EC:1.2.1.3]	map00010,map00053,map00071,map00280,map00310,map00330,map00340,map00380,map00410,map00561,map00620,map00625,map00770,map00903,map00981,map01100,map01110,map01120,map01240,map04936	M00135	aldehyde dehydrogenase (NAD+) [EC:1.2.1.3]	Oxidoreductases;Acting on the aldehyde or oxo group of donors;With NAD+ or NADP+ as acceptor;aldehyde:NAD+ oxidoreductase	ko00280;ko00310;ko01110;ko00010;ko00903;ko00561;ko01120;ko00330;ko00380;ko00620;ko00770;ko00053;ko00410;ko00981;ko01100;ko00340;ko00625;ko01240;ko00071;ko04936	Metabolism;Metabolism;Metabolism;Metabolism;Metabolism;Metabolism;Metabolism;Metabolism;Metabolism;Metabolism;Metabolism;Metabolism;Metabolism;Metabolism;Metabolism;Metabolism;Metabolism;Metabolism;Metabolism;Human Diseases	Amino acid metabolism;Amino acid metabolism;Global and overview maps;Carbohydrate metabolism;Metabolism of terpenoids and polyketides;Lipid metabolism;Global and overview maps;Amino acid metabolism;Amino acid metabolism;Carbohydrate metabolism;Metabolism of cofactors and vitamins;Carbohydrate metabolism;Metabolism of other amino acids;Metabolism of terpenoids and polyketides;Global and overview m…	Valine, leucine and isoleucine degradation;Lysine degradation;Biosynthesis of secondary metabolites;Glycolysis / Gluconeogenesis;Limonene degradation;Glycerolipid metabolism;Microbial metabolism in diverse environments;Arginine and proline metabolism;Tryptophan metabolism;Pyruvate metabolism;Pantothenate and CoA biosynthesis;Ascorbate and aldarate metabolism;beta-Alanine metabolism;Insect hormone…
USC_AKS(Bin182)	bin.182_k127_1995262_13	K05797	pchF	4-cresol dehydrogenase (hydroxylating) flavoprotein subunit [EC:1.17.9.1]	map00623,map01100,map01120	-	4-cresol dehydrogenase (hydroxylating) flavoprotein subunit [EC:1.17.9.1]	Oxidoreductases;Acting on CH or CH2 groups;With a copper protein as acceptor;4-methylphenol:oxidized azurin oxidoreductase (methyl-hydroxylating)	ko01100;ko00623;ko01120	Metabolism;Metabolism;Metabolism	Global and overview maps;Xenobiotics biodegradation and metabolism;Global and overview maps	Metabolic pathways;Toluene degradation;Microbial metabolism in diverse environments
USC_AKS(Bin182)	bin.182_k127_2001068_2	K03704	cspA	cold shock protein	-	-	cold shock protein	-	-	-	-	-
USC_AKS(Bin182)	bin.182_k127_2001068_3	K03654	recQ	ATP-dependent DNA helicase RecQ [EC:5.6.2.4]	map03018	-	ATP-dependent DNA helicase RecQ [EC:5.6.2.4]	Isomerases;Isomerases altering macromolecular conformation;Enzymes altering nucleic acid conformation;DNA 3'-5' helicase (ATP-hydrolysing)	ko03018	Genetic Information Processing	Folding, sorting and degradation	RNA degradation
USC_AKS(Bin182)	bin.182_k127_2001068_5	K20454	dml	2,3-dimethylmalate lyase [EC:4.1.3.32]	map00760,map01120	-	2,3-dimethylmalate lyase [EC:4.1.3.32]	Lyases;Carbon-carbon lyases;Oxo-acid-lyases;(2R,3S)-2,3-dimethylmalate pyruvate-lyase (propanoate-forming)	ko01120;ko00760	Metabolism;Metabolism	Global and overview maps;Metabolism of cofactors and vitamins	Microbial metabolism in diverse environments;Nicotinate and nicotinamide metabolism
USC_AKS(Bin182)	bin.182_k127_2001068_6	K01356	lexA	repressor LexA [EC:3.4.21.88]	-	M00729	repressor LexA [EC:3.4.21.88]	Hydrolases;Acting on peptide bonds (peptidases);Serine endopeptidases;repressor LexA	-	-	-	-
USC_AKS(Bin182)	bin.182_k127_2001068_7	K14160	imuA	protein ImuA	-	-	protein ImuA	-	-	-	-	-
USC_AKS(Bin182)	bin.182_k127_2001068_9	K14161	imuB	protein ImuB	-	-	protein ImuB	-	-	-	-	-
USC_AKS(Bin182)	bin.182_k127_2001068_12	K01710	rfbB, rmlB, rffG	dTDP-glucose 4,6-dehydratase [EC:4.2.1.46]	map00521,map00523,map00525,map00541,map01055,map01100,map01110,map01250	M00793	dTDP-glucose 4,6-dehydratase [EC:4.2.1.46]	Lyases;Carbon-oxygen lyases;Hydro-lyases;dTDP-alpha-D-glucose 4,6-hydro-lyase (dTDP-4-dehydro-6-deoxy-alpha-D-glucose-forming)	ko00523;ko00521;ko01100;ko00541;ko01110;ko01250;ko01055;ko00525	Metabolism;Metabolism;Metabolism;Metabolism;Metabolism;Metabolism;Metabolism;Metabolism	Metabolism of terpenoids and polyketides;Biosynthesis of other secondary metabolites;Global and overview maps;Glycan biosynthesis and metabolism;Global and overview maps;Global and overview maps;Metabolism of terpenoids and polyketides;Biosynthesis of other secondary metabolites	Polyketide sugar unit biosynthesis;Streptomycin biosynthesis;Metabolic pathways;O-Antigen nucleotide sugar biosynthesis;Biosynthesis of secondary metabolites;Biosynthesis of nucleotide sugars;Biosynthesis of vancomycin group antibiotics;Acarbose and validamycin biosynthesis
USC_AKS(Bin182)	bin.182_k127_2001068_13	K00973	rfbA, rmlA, rffH	glucose-1-phosphate thymidylyltransferase [EC:2.7.7.24]	map00521,map00523,map00525,map00541,map01100,map01110,map01250	M00793	glucose-1-phosphate thymidylyltransferase [EC:2.7.7.24]	Transferases;Transferring phosphorus-containing groups;Nucleotidyltransferases;dTTP:alpha-D-glucose-1-phosphate thymidylyltransferase	ko00521;ko00523;ko01110;ko01250;ko01100;ko00541;ko00525	Metabolism;Metabolism;Metabolism;Metabolism;Metabolism;Metabolism;Metabolism	Biosynthesis of other secondary metabolites;Metabolism of terpenoids and polyketides;Global and overview maps;Global and overview maps;Global and overview maps;Glycan biosynthesis and metabolism;Biosynthesis of other secondary metabolites	Streptomycin biosynthesis;Polyketide sugar unit biosynthesis;Biosynthesis of secondary metabolites;Biosynthesis of nucleotide sugars;Metabolic pathways;O-Antigen nucleotide sugar biosynthesis;Acarbose and validamycin biosynthesis
USC_AKS(Bin182)	bin.182_k127_2001068_14	K00973	rfbA, rmlA, rffH	glucose-1-phosphate thymidylyltransferase [EC:2.7.7.24]	map00521,map00523,map00525,map00541,map01100,map01110,map01250	M00793	glucose-1-phosphate thymidylyltransferase [EC:2.7.7.24]	Transferases;Transferring phosphorus-containing groups;Nucleotidyltransferases;dTTP:alpha-D-glucose-1-phosphate thymidylyltransferase	ko00521;ko00523;ko01110;ko01250;ko01100;ko00541;ko00525	Metabolism;Metabolism;Metabolism;Metabolism;Metabolism;Metabolism;Metabolism	Biosynthesis of other secondary metabolites;Metabolism of terpenoids and polyketides;Global and overview maps;Global and overview maps;Global and overview maps;Glycan biosynthesis and metabolism;Biosynthesis of other secondary metabolites	Streptomycin biosynthesis;Polyketide sugar unit biosynthesis;Biosynthesis of secondary metabolites;Biosynthesis of nucleotide sugars;Metabolic pathways;O-Antigen nucleotide sugar biosynthesis;Acarbose and validamycin biosynthesis
USC_AKS(Bin182)	bin.182_k127_2001068_15	K01790	rfbC, rmlC	dTDP-4-dehydrorhamnose 3,5-epimerase [EC:5.1.3.13]	map00521,map00523,map00541,map01100,map01110,map01250	M00793	dTDP-4-dehydrorhamnose 3,5-epimerase [EC:5.1.3.13]	Isomerases;Racemases and epimerases;Acting on carbohydrates and derivatives;dTDP-4-dehydro-6-deoxy-alpha-D-glucose 3,5-epimerase	ko00521;ko01110;ko00523;ko01250;ko01100;ko00541	Metabolism;Metabolism;Metabolism;Metabolism;Metabolism;Metabolism	Biosynthesis of other secondary metabolites;Global and overview maps;Metabolism of terpenoids and polyketides;Global and overview maps;Global and overview maps;Glycan biosynthesis and metabolism	Streptomycin biosynthesis;Biosynthesis of secondary metabolites;Polyketide sugar unit biosynthesis;Biosynthesis of nucleotide sugars;Metabolic pathways;O-Antigen nucleotide sugar biosynthesis
USC_AKS(Bin182)	bin.182_k127_2001068_16	K00067	rfbD, rmlD	dTDP-4-dehydrorhamnose reductase [EC:1.1.1.133]	map00521,map00523,map00541,map01100,map01110,map01250	M00793	dTDP-4-dehydrorhamnose reductase [EC:1.1.1.133]	Oxidoreductases;Acting on the CH-OH group of donors;With NAD+ or NADP+ as acceptor;dTDP-beta-L-rhamnose:NADP+ 4-oxidoreductase	ko00541;ko01250;ko01100;ko00523;ko01110;ko00521	Metabolism;Metabolism;Metabolism;Metabolism;Metabolism;Metabolism	Glycan biosynthesis and metabolism;Global and overview maps;Global and overview maps;Metabolism of terpenoids and polyketides;Global and overview maps;Biosynthesis of other secondary metabolites	O-Antigen nucleotide sugar biosynthesis;Biosynthesis of nucleotide sugars;Metabolic pathways;Polyketide sugar unit biosynthesis;Biosynthesis of secondary metabolites;Streptomycin biosynthesis
USC_AKS(Bin182)	bin.182_k127_2001068_18	K07491	rayT	REP-associated tyrosine transposase	-	-	REP-associated tyrosine transposase	-	-	-	-	-
USC_AKS(Bin182)	bin.182_k127_2001068_19	K07451	mcrA	5-methylcytosine-specific restriction enzyme A [EC:3.1.21.-]	-	-	5-methylcytosine-specific restriction enzyme A [EC:3.1.21.-]	-	-	-	-	-
USC_AKS(Bin182)	bin.182_k127_2001068_20	K09771	TC.SMR3	small multidrug resistance family-3 protein	-	-	small multidrug resistance family-3 protein	-	-	-	-	-
USC_AKS(Bin182)	bin.182_k127_2001068_22	K22278	pgdA	peptidoglycan-N-acetylglucosamine deacetylase [EC:3.5.1.104]	-	-	peptidoglycan-N-acetylglucosamine deacetylase [EC:3.5.1.104]	Hydrolases;Acting on carbon-nitrogen bonds, other than peptide bonds;In linear amides;peptidoglycan-N-acetylglucosamine amidohydrolase	-	-	-	-
USC_AKS(Bin182)	bin.182_k127_2001068_23	K09001	anmK	anhydro-N-acetylmuramic acid kinase [EC:2.7.1.170]	map00520,map01100,map01250	-	anhydro-N-acetylmuramic acid kinase [EC:2.7.1.170]	Transferases;Transferring phosphorus-containing groups;Phosphotransferases with an alcohol group as acceptor;ATP:1,6-anhydro-N-acetyl-beta-muramate 6-phosphotransferase	ko00520;ko01250;ko01100	Metabolism;Metabolism;Metabolism	Carbohydrate metabolism;Global and overview maps;Global and overview maps	Amino sugar and nucleotide sugar metabolism;Biosynthesis of nucleotide sugars;Metabolic pathways
USC_AKS(Bin182)	bin.182_k127_2001068_25	K01866	YARS, tyrS	tyrosyl-tRNA synthetase [EC:6.1.1.1]	map00970	M00360,M00359	tyrosyl-tRNA synthetase [EC:6.1.1.1]	Ligases;Forming carbon-oxygen bonds;Ligases forming aminoacyl-tRNA and related compounds;L-tyrosine:tRNATyr ligase (AMP-forming)	ko00970	Genetic Information Processing	Translation	Aminoacyl-tRNA biosynthesis
USC_AKS(Bin182)	bin.182_k127_2008934_8	K07058	K07058	membrane protein	-	-	membrane protein	-	-	-	-	-
USC_AKS(Bin182)	bin.182_k127_2008934_11	K01198	xynB	xylan 1,4-beta-xylosidase [EC:3.2.1.37]	map00520,map01100	-	xylan 1,4-beta-xylosidase [EC:3.2.1.37]	Hydrolases;Glycosylases;Glycosidases, i.e. enzymes that hydrolyse O- and S-glycosyl compounds;4-beta-D-xylan xylohydrolase	ko01100;ko00520	Metabolism;Metabolism	Global and overview maps;Carbohydrate metabolism	Metabolic pathways;Amino sugar and nucleotide sugar metabolism
USC_AKS(Bin182)	bin.182_k127_2008934_12	K03670	mdoG	periplasmic glucans biosynthesis protein	-	-	periplasmic glucans biosynthesis protein	-	-	-	-	-
USC_AKS(Bin182)	bin.182_k127_2008934_16	K03551	ruvB	holliday junction DNA helicase RuvB [EC:5.6.2.4]	map03440	-	holliday junction DNA helicase RuvB [EC:5.6.2.4]	Isomerases;Isomerases altering macromolecular conformation;Enzymes altering nucleic acid conformation;DNA 3'-5' helicase (ATP-hydrolysing)	ko03440	Genetic Information Processing	Replication and repair	Homologous recombination
USC_AKS(Bin182)	bin.182_k127_2008934_17	K03562	tolQ	biopolymer transport protein TolQ	-	-	biopolymer transport protein TolQ	-	-	-	-	-
USC_AKS(Bin182)	bin.182_k127_2008934_18	K03560	tolR	biopolymer transport protein TolR	-	-	biopolymer transport protein TolR	-	-	-	-	-
USC_AKS(Bin182)	bin.182_k127_2008934_20	K03641	tolB	TolB protein	-	-	TolB protein	-	-	-	-	-
USC_AKS(Bin182)	bin.182_k127_2008934_21	K03640	pal	peptidoglycan-associated lipoprotein	-	-	peptidoglycan-associated lipoprotein	-	-	-	-	-
USC_AKS(Bin182)	bin.182_k127_2008934_23	K10026	queE	7-carboxy-7-deazaguanine synthase [EC:4.3.99.3]	map00790,map01100	-	7-carboxy-7-deazaguanine synthase [EC:4.3.99.3]	Lyases;Carbon-nitrogen lyases;Other carbon-nitrogen lyases;6-carboxy-5,6,7,8-tetrahydropterin ammonia-lyase	ko00790;ko01100	Metabolism;Metabolism	Metabolism of cofactors and vitamins;Global and overview maps	Folate biosynthesis;Metabolic pathways
USC_AKS(Bin182)	bin.182_k127_2008934_24	K06920	queC	7-cyano-7-deazaguanine synthase [EC:6.3.4.20]	map00790,map01100	-	7-cyano-7-deazaguanine synthase [EC:6.3.4.20]	Ligases;Forming carbon-nitrogen bonds;Other carbon-nitrogen ligases;7-carboxy-7-carbaguanine:ammonia ligase (ADP-forming)	ko01100;ko00790	Metabolism;Metabolism	Global and overview maps;Metabolism of cofactors and vitamins	Metabolic pathways;Folate biosynthesis
USC_AKS(Bin182)	bin.182_k127_2008934_26	K03313	nhaA	Na+:H+ antiporter, NhaA family	-	-	Na+:H+ antiporter, NhaA family	-	-	-	-	-
USC_AKS(Bin182)	bin.182_k127_2030439_3	K07733	alpA	prophage regulatory protein	-	-	prophage regulatory protein	-	-	-	-	-
USC_AKS(Bin182)	bin.182_k127_205385_2	K00930	argB	acetylglutamate kinase [EC:2.7.2.8]	map00220,map01100,map01110,map01210,map01230	M00028	acetylglutamate kinase [EC:2.7.2.8]	Transferases;Transferring phosphorus-containing groups;Phosphotransferases with a carboxy group as acceptor;ATP:N-acetyl-L-glutamate 5-phosphotransferase	ko01100;ko00220;ko01230;ko01110;ko01210	Metabolism;Metabolism;Metabolism;Metabolism;Metabolism	Global and overview maps;Amino acid metabolism;Global and overview maps;Global and overview maps;Global and overview maps	Metabolic pathways;Arginine biosynthesis;Biosynthesis of amino acids;Biosynthesis of secondary metabolites;2-Oxocarboxylic acid metabolism
USC_AKS(Bin182)	bin.182_k127_205385_3	K15778	pmm-pgm	phosphomannomutase / phosphoglucomutase [EC:5.4.2.8 5.4.2.2]	map00010,map00030,map00051,map00052,map00230,map00500,map00520,map00521,map01100,map01110,map01120,map01250	M00114	phosphomannomutase / phosphoglucomutase [EC:5.4.2.8 5.4.2.2]	Isomerases;Intramolecular transferases;Phosphotransferases (phosphomutases);alpha-D-glucose 1,6-phosphomutase|Isomerases;Intramolecular transferases;Phosphotransferases (phosphomutases);alpha-D-mannose 1,6-phosphomutase	ko01100;ko00230;ko00500;ko00520;ko00052;ko00051;ko00521;ko01120;ko01250;ko01110;ko00030;ko00010	Metabolism;Metabolism;Metabolism;Metabolism;Metabolism;Metabolism;Metabolism;Metabolism;Metabolism;Metabolism;Metabolism;Metabolism	Global and overview maps;Nucleotide metabolism;Carbohydrate metabolism;Carbohydrate metabolism;Carbohydrate metabolism;Carbohydrate metabolism;Biosynthesis of other secondary metabolites;Global and overview maps;Global and overview maps;Global and overview maps;Carbohydrate metabolism;Carbohydrate metabolism	Metabolic pathways;Purine metabolism;Starch and sucrose metabolism;Amino sugar and nucleotide sugar metabolism;Galactose metabolism;Fructose and mannose metabolism;Streptomycin biosynthesis;Microbial metabolism in diverse environments;Biosynthesis of nucleotide sugars;Biosynthesis of secondary metabolites;Pentose phosphate pathway;Glycolysis / Gluconeogenesis
USC_AKS(Bin182)	bin.182_k127_205385_4	K01520	dut, DUT	dUTP pyrophosphatase [EC:3.6.1.23]	map00240,map00983,map01100,map01232	M00053	dUTP diphosphatase [EC:3.6.1.23]	Hydrolases;Acting on acid anhydrides;In phosphorus-containing anhydrides;dUTP nucleotidohydrolase	ko01232;ko00240;ko00983;ko01100	Metabolism;Metabolism;Metabolism;Metabolism	Global and overview maps;Nucleotide metabolism;Xenobiotics biodegradation and metabolism;Global and overview maps	Nucleotide metabolism;Pyrimidine metabolism;Drug metabolism - other enzymes;Metabolic pathways
USC_AKS(Bin182)	bin.182_k127_205385_5	K13038	coaBC, dfp	phosphopantothenoylcysteine decarboxylase / phosphopantothenate---cysteine ligase [EC:4.1.1.36 6.3.2.5]	map00770,map01100,map01240	M00120	phosphopantothenoylcysteine decarboxylase / phosphopantothenate---cysteine ligase [EC:4.1.1.36 6.3.2.5]	Ligases;Forming carbon-nitrogen bonds;Acid-D-amino-acid ligases (peptide synthases);(R)-4'-phosphopantothenate:L-cysteine ligase|Lyases;Carbon-carbon lyases;Carboxy-lyases;N-[(R)-4'-phosphopantothenoyl]-L-cysteine carboxy-lyase (pantotheine-4'-phosphate-forming)	ko00770;ko01100;ko01240	Metabolism;Metabolism;Metabolism	Metabolism of cofactors and vitamins;Global and overview maps;Global and overview maps	Pantothenate and CoA biosynthesis;Metabolic pathways;Biosynthesis of cofactors
USC_AKS(Bin182)	bin.182_k127_205385_6	K03630	radC	DNA repair protein RadC	-	-	DNA repair protein RadC	-	-	-	-	-
USC_AKS(Bin182)	bin.182_k127_2081788_1	K06888	K06888	uncharacterized protein	-	-	uncharacterized protein	-	-	-	-	-
USC_AKS(Bin182)	bin.182_k127_2081788_3	K06888	K06888	uncharacterized protein	-	-	uncharacterized protein	-	-	-	-	-
USC_AKS(Bin182)	bin.182_k127_2081788_8	K00856	ADK, adoK	adenosine kinase [EC:2.7.1.20]	map00230,map01100,map01232	-	adenosine kinase [EC:2.7.1.20]	Transferases;Transferring phosphorus-containing groups;Phosphotransferases with an alcohol group as acceptor;ATP:adenosine 5'-phosphotransferase	ko01232;ko01100;ko00230	Metabolism;Metabolism;Metabolism	Global and overview maps;Global and overview maps;Nucleotide metabolism	Nucleotide metabolism;Metabolic pathways;Purine metabolism
USC_AKS(Bin182)	bin.182_k127_2081788_9	K03701	uvrA	excinuclease ABC subunit A	map03420	-	excinuclease ABC subunit A	-	ko03420	Genetic Information Processing	Replication and repair	Nucleotide excision repair
USC_AKS(Bin182)	bin.182_k127_2133016_4	K07061	cmr1	CRISPR-associated protein Cmr1	-	-	CRISPR-associated protein Cmr1	-	-	-	-	-
USC_AKS(Bin182)	bin.182_k127_2133016_5	K19076	cmr2, cas10	CRISPR-associated protein Cmr2	-	-	CRISPR-associated protein Cmr2	-	-	-	-	-
USC_AKS(Bin182)	bin.182_k127_2133016_6	K19076	cmr2, cas10	CRISPR-associated protein Cmr2	-	-	CRISPR-associated protein Cmr2	-	-	-	-	-
USC_AKS(Bin182)	bin.182_k127_2133016_7	K09127	cmr3	CRISPR-associated protein Cmr3	-	-	CRISPR-associated protein Cmr3	-	-	-	-	-
USC_AKS(Bin182)	bin.182_k127_2133016_8	K09000	cmr4	CRISPR-associated protein Cmr4	-	-	CRISPR-associated protein Cmr4	-	-	-	-	-
USC_AKS(Bin182)	bin.182_k127_2133016_9	K09000	cmr4	CRISPR-associated protein Cmr4	-	-	CRISPR-associated protein Cmr4	-	-	-	-	-
USC_AKS(Bin182)	bin.182_k127_2133016_11	K19141	cmr5	CRISPR-associated protein Cmr5	-	-	CRISPR-associated protein Cmr5	-	-	-	-	-
USC_AKS(Bin182)	bin.182_k127_2133016_12	K19142	cmr6	CRISPR-associated protein Cmr6	-	-	CRISPR-associated protein Cmr6	-	-	-	-	-
USC_AKS(Bin182)	bin.182_k127_2133016_13	K19142	cmr6	CRISPR-associated protein Cmr6	-	-	CRISPR-associated protein Cmr6	-	-	-	-	-
USC_AKS(Bin182)	bin.182_k127_2133016_17	K07076	K07076	uncharacterized protein	-	-	uncharacterized protein	-	-	-	-	-
USC_AKS(Bin182)	bin.182_k127_2133016_19	K09951	cas2	CRISPR-associated protein Cas2	-	-	CRISPR-associated protein Cas2	-	-	-	-	-
USC_AKS(Bin182)	bin.182_k127_2133016_20	K09951	cas2	CRISPR-associated protein Cas2	-	-	CRISPR-associated protein Cas2	-	-	-	-	-
USC_AKS(Bin182)	bin.182_k127_2133016_21	K15342	cas1	CRISP-associated protein Cas1	-	-	CRISP-associated protein Cas1	-	-	-	-	-
USC_AKS(Bin182)	bin.182_k127_2165868_2	K05802	mscK, kefA, aefA	potassium-dependent mechanosensitive channel	-	-	potassium-dependent mechanosensitive channel	-	-	-	-	-
USC_AKS(Bin182)	bin.182_k127_216822_1	K01154	hsdS	type I restriction enzyme, S subunit [EC:3.1.21.3]	-	-	type I restriction enzyme, S subunit [EC:3.1.21.3]	Hydrolases;Acting on ester bonds;Endodeoxyribonucleases producing 5'-phosphomonoesters;type I site-specific deoxyribonuclease	-	-	-	-
USC_AKS(Bin182)	bin.182_k127_216822_3	K07075	K07075	uncharacterized protein	-	-	uncharacterized protein	-	-	-	-	-
USC_AKS(Bin182)	bin.182_k127_216822_4	K01153	hsdR	type I restriction enzyme, R subunit [EC:3.1.21.3]	-	-	type I restriction enzyme, R subunit [EC:3.1.21.3]	Hydrolases;Acting on ester bonds;Endodeoxyribonucleases producing 5'-phosphomonoesters;type I site-specific deoxyribonuclease	-	-	-	-
USC_AKS(Bin182)	bin.182_k127_2177491_1	K13924	cheBR	two-component system, chemotaxis family, CheB/CheR fusion protein [EC:2.1.1.80 3.1.1.61]	map02020,map02030	M00506	two-component system, chemotaxis family, CheB/CheR fusion protein [EC:2.1.1.80 3.1.1.61]	Hydrolases;Acting on ester bonds;Carboxylic-ester hydrolases;protein-L-glutamate-O5-methyl-ester acylhydrolase|Transferases;Transferring one-carbon groups;Methyltransferases;S-adenosyl-L-methionine:protein-L-glutamate O-methyltransferase	ko02020;ko02030	Environmental Information Processing;Cellular Processes	Signal transduction;Cell motility	Two-component system;Bacterial chemotaxis
USC_AKS(Bin182)	bin.182_k127_2177491_2	K14987	fixJ	two-component system, LuxR family, response regulator FixJ	map02020	M00524	two-component system, LuxR family, response regulator FixJ	-	ko02020	Environmental Information Processing	Signal transduction	Two-component system
USC_AKS(Bin182)	bin.182_k127_2177491_3	K02483	K02483	two-component system, OmpR family, response regulator	-	-	two-component system, OmpR family, response regulator	-	-	-	-	-
USC_AKS(Bin182)	bin.182_k127_2177491_4	K03688	ubiB, aarF	ubiquinone biosynthesis protein	-	-	ubiquinone biosynthesis protein	-	-	-	-	-
USC_AKS(Bin182)	bin.182_k127_2177491_6	K00819	rocD, OAT	ornithine--oxo-acid transaminase [EC:2.6.1.13]	map00330,map01100,map01110	-	ornithine--oxo-acid transaminase [EC:2.6.1.13]	Transferases;Transferring nitrogenous groups;Transaminases;L-ornithine:2-oxo-acid aminotransferase	ko01100;ko01110;ko00330	Metabolism;Metabolism;Metabolism	Global and overview maps;Global and overview maps;Amino acid metabolism	Metabolic pathways;Biosynthesis of secondary metabolites;Arginine and proline metabolism
USC_AKS(Bin182)	bin.182_k127_2177491_7	K01476	E3.5.3.1, rocF, arg	arginase [EC:3.5.3.1]	map00220,map00330,map01100,map01110,map01230,map05146	M00029,M00134	arginase [EC:3.5.3.1]	Hydrolases;Acting on carbon-nitrogen bonds, other than peptide bonds;In linear amidines;L-arginine amidinohydrolase	ko01230;ko00220;ko01100;ko05146;ko01110;ko00330	Metabolism;Metabolism;Metabolism;Human Diseases;Metabolism;Metabolism	Global and overview maps;Amino acid metabolism;Global and overview maps;Infectious disease: parasitic;Global and overview maps;Amino acid metabolism	Biosynthesis of amino acids;Arginine biosynthesis;Metabolic pathways;Amoebiasis;Biosynthesis of secondary metabolites;Arginine and proline metabolism
USC_AKS(Bin182)	bin.182_k127_2177491_8	K26061	amaB	L-aminoadipate-semialdehyde dehydrogenase	map00310,map01100,map01120	-	L-aminoadipate-semialdehyde dehydrogenase	-	ko01100;ko00310;ko01120	Metabolism;Metabolism;Metabolism	Global and overview maps;Amino acid metabolism;Global and overview maps	Metabolic pathways;Lysine degradation;Microbial metabolism in diverse environments
USC_AKS(Bin182)	bin.182_k127_2177491_9	K00990	glnD	[protein-PII] uridylyltransferase [EC:2.7.7.59]	map02020	-	[protein-PII] uridylyltransferase [EC:2.7.7.59]	Transferases;Transferring phosphorus-containing groups;Nucleotidyltransferases;UTP:[protein-PII] uridylyltransferase	ko02020	Environmental Information Processing	Signal transduction	Two-component system
USC_AKS(Bin182)	bin.182_k127_2177491_10	K01265	map	methionyl aminopeptidase [EC:3.4.11.18]	-	-	methionyl aminopeptidase [EC:3.4.11.18]	Hydrolases;Acting on peptide bonds (peptidases);Aminopeptidases;methionyl aminopeptidase	-	-	-	-
USC_AKS(Bin182)	bin.182_k127_2177491_11	K02967	RP-S2, MRPS2, rpsB	small subunit ribosomal protein S2	map03010	M00178,M00179	small subunit ribosomal protein S2	-	ko03010	Genetic Information Processing	Translation	Ribosome
USC_AKS(Bin182)	bin.182_k127_2177491_12	K02357	tsf, TSFM	elongation factor Ts	-	-	elongation factor Ts	-	-	-	-	-
USC_AKS(Bin182)	bin.182_k127_2177491_13	K09903	pyrH	uridylate kinase [EC:2.7.4.22]	map00240,map01100,map01232,map01240	-	uridylate kinase [EC:2.7.4.22]	Transferases;Transferring phosphorus-containing groups;Phosphotransferases with a phosphate group as acceptor;ATP:UMP phosphotransferase	ko00240;ko01100;ko01240;ko01232	Metabolism;Metabolism;Metabolism;Metabolism	Nucleotide metabolism;Global and overview maps;Global and overview maps;Global and overview maps	Pyrimidine metabolism;Metabolic pathways;Biosynthesis of cofactors;Nucleotide metabolism
USC_AKS(Bin182)	bin.182_k127_2177491_14	K02838	frr, MRRF, RRF	ribosome recycling factor	-	-	ribosome recycling factor	-	-	-	-	-
USC_AKS(Bin182)	bin.182_k127_2177491_15	K00806	uppS	undecaprenyl diphosphate synthase [EC:2.5.1.31]	map00550,map00900,map01110	-	undecaprenyl diphosphate synthase [EC:2.5.1.31]	Transferases;Transferring alkyl or aryl groups, other than methyl groups;Transferring alkyl or aryl groups, other than methyl groups (only sub-subclass identified to date);(2E,6E)-farnesyl-diphosphate:isopentenyl-diphosphate cistransferase (adding 8 isopentenyl units)	ko00900;ko00550;ko01110	Metabolism;Metabolism;Metabolism	Metabolism of terpenoids and polyketides;Glycan biosynthesis and metabolism;Global and overview maps	Terpenoid backbone biosynthesis;Peptidoglycan biosynthesis;Biosynthesis of secondary metabolites
USC_AKS(Bin182)	bin.182_k127_2177491_16	K00981	E2.7.7.41, CDS1, CDS2, cdsA	phosphatidate cytidylyltransferase [EC:2.7.7.41]	map00564,map01100,map01110,map04070	M00093	phosphatidate cytidylyltransferase [EC:2.7.7.41]	Transferases;Transferring phosphorus-containing groups;Nucleotidyltransferases;CTP:phosphatidate cytidylyltransferase	ko01110;ko00564;ko04070;ko01100	Metabolism;Metabolism;Environmental Information Processing;Metabolism	Global and overview maps;Lipid metabolism;Signal transduction;Global and overview maps	Biosynthesis of secondary metabolites;Glycerophospholipid metabolism;Phosphatidylinositol signaling system;Metabolic pathways
USC_AKS(Bin182)	bin.182_k127_2177491_17	K00099	dxr	1-deoxy-D-xylulose-5-phosphate reductoisomerase [EC:1.1.1.267]	map00900,map01100,map01110	M00096	1-deoxy-D-xylulose-5-phosphate reductoisomerase [EC:1.1.1.267]	Oxidoreductases;Acting on the CH-OH group of donors;With NAD+ or NADP+ as acceptor;2-C-methyl-D-erythritol-4-phosphate:NADP+ oxidoreductase (isomerizing)	ko01110;ko00900;ko01100	Metabolism;Metabolism;Metabolism	Global and overview maps;Metabolism of terpenoids and polyketides;Global and overview maps	Biosynthesis of secondary metabolites;Terpenoid backbone biosynthesis;Metabolic pathways
USC_AKS(Bin182)	bin.182_k127_2177491_18	K11749	rseP	regulator of sigma E protease [EC:3.4.24.-]	map04112	-	regulator of sigma E protease [EC:3.4.24.-]	-	ko04112	Cellular Processes	Cell growth and death	Cell cycle - Caulobacter
USC_AKS(Bin182)	bin.182_k127_2177491_19	K07277	SAM50, TOB55, bamA	outer membrane protein insertion porin family	-	-	outer membrane protein insertion porin family	-	-	-	-	-
USC_AKS(Bin182)	bin.182_k127_2177491_20	K06142	hlpA, ompH	outer membrane protein	-	-	outer membrane protein	-	-	-	-	-
USC_AKS(Bin182)	bin.182_k127_2177491_21	K02536	lpxD	UDP-3-O-[3-hydroxymyristoyl] glucosamine N-acyltransferase [EC:2.3.1.191]	map00540,map01100	M00060	UDP-3-O-[3-hydroxymyristoyl] glucosamine N-acyltransferase [EC:2.3.1.191]	Transferases;Acyltransferases;Transferring groups other than aminoacyl groups;(3R)-3-hydroxyacyl-[acyl-carrier protein]:UDP-3-O-[(3R)-3-hydroxyacyl]-alpha-D-glucosamine N-acyltransferase	ko01100;ko00540	Metabolism;Metabolism	Global and overview maps;Glycan biosynthesis and metabolism	Metabolic pathways;Lipopolysaccharide biosynthesis
USC_AKS(Bin182)	bin.182_k127_2177491_22	K02372	fabZ	3-hydroxyacyl-[acyl-carrier-protein] dehydratase [EC:4.2.1.59]	map00061,map00780,map01100,map01212,map01240	M00083,M00572	3-hydroxyacyl-[acyl-carrier-protein] dehydratase [EC:4.2.1.59]	Lyases;Carbon-oxygen lyases;Hydro-lyases;(3R)-3-hydroxyacyl-[acyl-carrier protein] hydro-lyase (trans-2-enoyl-[acyl-carrier protein]-forming)	ko00061;ko01100;ko01212;ko01240;ko00780	Metabolism;Metabolism;Metabolism;Metabolism;Metabolism	Lipid metabolism;Global and overview maps;Global and overview maps;Global and overview maps;Metabolism of cofactors and vitamins	Fatty acid biosynthesis;Metabolic pathways;Fatty acid metabolism;Biosynthesis of cofactors;Biotin metabolism
USC_AKS(Bin182)	bin.182_k127_2177491_23	K00677	lpxA	UDP-N-acetylglucosamine acyltransferase [EC:2.3.1.129]	map00540,map01100,map01503	M00060	UDP-N-acetylglucosamine acyltransferase [EC:2.3.1.129]	Transferases;Acyltransferases;Transferring groups other than aminoacyl groups;(3R)-3-hydroxyacyl-[acyl-carrier protein]:UDP-N-acetyl-alpha-D-glucosamine 3-O-(3-hydroxyacyl)transferase	ko01503;ko00540;ko01100	Human Diseases;Metabolism;Metabolism	Drug resistance: antimicrobial;Glycan biosynthesis and metabolism;Global and overview maps	Cationic antimicrobial peptide (CAMP) resistance;Lipopolysaccharide biosynthesis;Metabolic pathways
USC_AKS(Bin182)	bin.182_k127_2177491_25	K00677	lpxA	UDP-N-acetylglucosamine acyltransferase [EC:2.3.1.129]	map00540,map01100,map01503	M00060	UDP-N-acetylglucosamine acyltransferase [EC:2.3.1.129]	Transferases;Acyltransferases;Transferring groups other than aminoacyl groups;(3R)-3-hydroxyacyl-[acyl-carrier protein]:UDP-N-acetyl-alpha-D-glucosamine 3-O-(3-hydroxyacyl)transferase	ko01503;ko00540;ko01100	Human Diseases;Metabolism;Metabolism	Drug resistance: antimicrobial;Glycan biosynthesis and metabolism;Global and overview maps	Cationic antimicrobial peptide (CAMP) resistance;Lipopolysaccharide biosynthesis;Metabolic pathways
USC_AKS(Bin182)	bin.182_k127_2177491_26	K00748	lpxB	lipid-A-disaccharide synthase [EC:2.4.1.182]	map00540,map01100	M00060	lipid-A-disaccharide synthase [EC:2.4.1.182]	Transferases;Glycosyltransferases;Hexosyltransferases;UDP-2-N,3-O-bis[(3R)-3-hydroxyacyl]-alpha-D-glucosamine:2-N,3-O-bis[(3R)-3-hydroxyacyl]-alpha-D-glucosamine 1-phosphate 2-N,3-O-bis[(3R)-3-hydroxyacyl]-alpha-D-glucosaminyltransferase	ko00540;ko01100	Metabolism;Metabolism	Glycan biosynthesis and metabolism;Global and overview maps	Lipopolysaccharide biosynthesis;Metabolic pathways
USC_AKS(Bin182)	bin.182_k127_2190071_9	K01886	QARS, glnS	glutaminyl-tRNA synthetase [EC:6.1.1.18]	map00970,map01100	M00360,M00359	glutaminyl-tRNA synthetase [EC:6.1.1.18]	Ligases;Forming carbon-oxygen bonds;Ligases forming aminoacyl-tRNA and related compounds;L-glutamine:tRNAGln ligase (AMP-forming)	ko01100;ko00970	Metabolism;Genetic Information Processing	Global and overview maps;Translation	Metabolic pathways;Aminoacyl-tRNA biosynthesis
USC_AKS(Bin182)	bin.182_k127_2190071_10	K09141	K09141	uncharacterized protein	-	-	uncharacterized protein	-	-	-	-	-
USC_AKS(Bin182)	bin.182_k127_2190071_11	K06990	MEMO1	MEMO1 family protein	-	-	MEMO1 family protein	-	-	-	-	-
USC_AKS(Bin182)	bin.182_k127_2190071_12	K09748	rimP	ribosome maturation factor RimP	-	-	ribosome maturation factor RimP	-	-	-	-	-
USC_AKS(Bin182)	bin.182_k127_2190071_13	K02600	nusA	transcription termination/antitermination protein NusA	-	-	transcription termination/antitermination protein NusA	-	-	-	-	-
USC_AKS(Bin182)	bin.182_k127_2190071_14	K02519	infB, MTIF2	translation initiation factor IF-2	-	-	translation initiation factor IF-2	-	-	-	-	-
USC_AKS(Bin182)	bin.182_k127_2190071_15	K02834	rbfA	ribosome-binding factor A	-	-	ribosome-binding factor A	-	-	-	-	-
USC_AKS(Bin182)	bin.182_k127_2190071_16	K03177	truB, PUS4, TRUB1	tRNA pseudouridine55 synthase [EC:5.4.99.25]	-	-	tRNA pseudouridine55 synthase [EC:5.4.99.25]	Isomerases;Intramolecular transferases;Transferring other groups;tRNA-uridine55 uracil mutase	-	-	-	-
USC_AKS(Bin182)	bin.182_k127_2190071_17	K02956	RP-S15, MRPS15, rpsO	small subunit ribosomal protein S15	map03010	M00178,M00179	small subunit ribosomal protein S15	-	ko03010	Genetic Information Processing	Translation	Ribosome
USC_AKS(Bin182)	bin.182_k127_2190071_18	K00962	pnp, PNPT1	polyribonucleotide nucleotidyltransferase [EC:2.7.7.8]	map03018	M00394	polyribonucleotide nucleotidyltransferase [EC:2.7.7.8]	Transferases;Transferring phosphorus-containing groups;Nucleotidyltransferases;polyribonucleotide:phosphate nucleotidyltransferase	ko03018	Genetic Information Processing	Folding, sorting and degradation	RNA degradation
USC_AKS(Bin182)	bin.182_k127_2190071_19	K02959	RP-S16, MRPS16, rpsP	small subunit ribosomal protein S16	map03010	M00178	small subunit ribosomal protein S16	-	ko03010	Genetic Information Processing	Translation	Ribosome
USC_AKS(Bin182)	bin.182_k127_2190071_20	K02860	rimM	16S rRNA processing protein RimM	-	-	16S rRNA processing protein RimM	-	-	-	-	-
USC_AKS(Bin182)	bin.182_k127_2190071_21	K00554	trmD	tRNA (guanine37-N1)-methyltransferase [EC:2.1.1.228]	-	-	tRNA (guanine37-N1)-methyltransferase [EC:2.1.1.228]	Transferases;Transferring one-carbon groups;Methyltransferases;S-adenosyl-L-methionine:tRNA (guanine37-N1)-methyltransferase	-	-	-	-
USC_AKS(Bin182)	bin.182_k127_2190071_22	K02884	RP-L19, MRPL19, rplS	large subunit ribosomal protein L19	map03010	M00178	large subunit ribosomal protein L19	-	ko03010	Genetic Information Processing	Translation	Ribosome
USC_AKS(Bin182)	bin.182_k127_2190071_23	K04763	xerD	integrase/recombinase XerD	-	-	integrase/recombinase XerD	-	-	-	-	-
USC_AKS(Bin182)	bin.182_k127_2190071_24	K12132	prkC, stkP	eukaryotic-like serine/threonine-protein kinase [EC:2.7.11.1]	-	-	eukaryotic-like serine/threonine-protein kinase [EC:2.7.11.1]	Transferases;Transferring phosphorus-containing groups;Protein-serine/threonine kinases;ATP:protein phosphotransferase (non-specific)	-	-	-	-
USC_AKS(Bin182)	bin.182_k127_2190071_25	K03981	dsbC	thiol:disulfide interchange protein DsbC [EC:5.3.4.1]	-	-	thiol:disulfide interchange protein DsbC [EC:5.3.4.1]	Isomerases;Intramolecular oxidoreductases;Transposing S-S bonds;protein disulfide-isomerase	-	-	-	-
USC_AKS(Bin182)	bin.182_k127_2191267_4	K00287	DHFR, folA	dihydrofolate reductase [EC:1.5.1.3]	map00670,map00790,map01100,map01240,map01523	M00126	dihydrofolate reductase [EC:1.5.1.3]	Oxidoreductases;Acting on the CH-NH group of donors;With NAD+ or NADP+ as acceptor;5,6,7,8-tetrahydrofolate:NADP+ oxidoreductase	ko01240;ko00670;ko01523;ko00790;ko01100	Metabolism;Metabolism;Human Diseases;Metabolism;Metabolism	Global and overview maps;Metabolism of cofactors and vitamins;Drug resistance: antineoplastic;Metabolism of cofactors and vitamins;Global and overview maps	Biosynthesis of cofactors;One carbon pool by folate;Antifolate resistance;Folate biosynthesis;Metabolic pathways
USC_AKS(Bin182)	bin.182_k127_2191267_5	K00560	thyA, TYMS	thymidylate synthase [EC:2.1.1.45]	map00240,map00670,map01100,map01232,map01523	M00053	thymidylate synthase [EC:2.1.1.45]	Transferases;Transferring one-carbon groups;Methyltransferases;5,10-methylenetetrahydrofolate:dUMP C-methyltransferase	ko01100;ko00240;ko01523;ko00670;ko01232	Metabolism;Metabolism;Human Diseases;Metabolism;Metabolism	Global and overview maps;Nucleotide metabolism;Drug resistance: antineoplastic;Metabolism of cofactors and vitamins;Global and overview maps	Metabolic pathways;Pyrimidine metabolism;Antifolate resistance;One carbon pool by folate;Nucleotide metabolism
USC_AKS(Bin182)	bin.182_k127_2191267_6	K13292	lgt, umpA	phosphatidylglycerol---prolipoprotein diacylglyceryl transferase [EC:2.5.1.145]	-	-	phosphatidylglycerol---prolipoprotein diacylglyceryl transferase [EC:2.5.1.145]	Transferases;Transferring alkyl or aryl groups, other than methyl groups;Transferring alkyl or aryl groups, other than methyl groups (only sub-subclass identified to date);L-1-phosphatidyl-sn-glycerol:[prolipoprotein]-L-cysteine diacyl-sn-glyceryltransferase	-	-	-	-
USC_AKS(Bin182)	bin.182_k127_2218047_1	K01923	purC	phosphoribosylaminoimidazole-succinocarboxamide synthase [EC:6.3.2.6]	map00230,map01100,map01110	M00048	phosphoribosylaminoimidazole-succinocarboxamide synthase [EC:6.3.2.6]	Ligases;Forming carbon-nitrogen bonds;Acid-D-amino-acid ligases (peptide synthases);5-amino-1-(5-phospho-D-ribosyl)imidazole-4-carboxylate:L-aspartate ligase (ADP-forming)	ko01110;ko00230;ko01100	Metabolism;Metabolism;Metabolism	Global and overview maps;Nucleotide metabolism;Global and overview maps	Biosynthesis of secondary metabolites;Purine metabolism;Metabolic pathways
USC_AKS(Bin182)	bin.182_k127_2218047_3	K18800	ubiI	2-polyprenylphenol 6-hydroxylase [EC:1.14.13.240]	map00130,map01100,map01110,map01240	M00117	2-polyprenylphenol 6-hydroxylase [EC:1.14.13.240]	Oxidoreductases;Acting on paired donors, with incorporation or reduction of molecular oxygen;With NADH or NADPH as one donor, and incorporation of one atom of oxygen into the other donor;2-(all-trans-polyprenyl)phenol,NADPH:oxygen oxidoreductase (6-hydroxylating)	ko01110;ko01240;ko00130;ko01100	Metabolism;Metabolism;Metabolism;Metabolism	Global and overview maps;Global and overview maps;Metabolism of cofactors and vitamins;Global and overview maps	Biosynthesis of secondary metabolites;Biosynthesis of cofactors;Ubiquinone and other terpenoid-quinone biosynthesis;Metabolic pathways
USC_AKS(Bin182)	bin.182_k127_2218047_4	K03185	ubiH	2-octaprenyl-6-methoxyphenol hydroxylase [EC:1.14.13.-]	map00130,map01100,map01110,map01240	M00117	2-octaprenyl-6-methoxyphenol hydroxylase [EC:1.14.13.-]	-	ko01100;ko00130;ko01240;ko01110	Metabolism;Metabolism;Metabolism;Metabolism	Global and overview maps;Metabolism of cofactors and vitamins;Global and overview maps;Global and overview maps	Metabolic pathways;Ubiquinone and other terpenoid-quinone biosynthesis;Biosynthesis of cofactors;Biosynthesis of secondary metabolites
USC_AKS(Bin182)	bin.182_k127_2218047_5	K01262	pepP	Xaa-Pro aminopeptidase [EC:3.4.11.9]	-	-	Xaa-Pro aminopeptidase [EC:3.4.11.9]	Hydrolases;Acting on peptide bonds (peptidases);Aminopeptidases;Xaa-Pro aminopeptidase	-	-	-	-
USC_AKS(Bin182)	bin.182_k127_2218047_6	K09892	zapB	cell division protein ZapB	-	-	cell division protein ZapB	-	-	-	-	-
USC_AKS(Bin182)	bin.182_k127_2218047_7	K09888	zapA	cell division protein ZapA	-	-	cell division protein ZapA	-	-	-	-	-
USC_AKS(Bin182)	bin.182_k127_2218047_8	K01736	aroC	chorismate synthase [EC:4.2.3.5]	map00400,map01100,map01110,map01230	M00022	chorismate synthase [EC:4.2.3.5]	Lyases;Carbon-oxygen lyases;Acting on phosphates;5-O-(1-carboxyvinyl)-3-phosphoshikimate phosphate-lyase (chorismate-forming)	ko01100;ko01230;ko01110;ko00400	Metabolism;Metabolism;Metabolism;Metabolism	Global and overview maps;Global and overview maps;Global and overview maps;Amino acid metabolism	Metabolic pathways;Biosynthesis of amino acids;Biosynthesis of secondary metabolites;Phenylalanine, tyrosine and tryptophan biosynthesis
USC_AKS(Bin182)	bin.182_k127_2218047_10	K13953	adhP	alcohol dehydrogenase, propanol-preferring [EC:1.1.1.1]	map00010,map00071,map00350,map00620,map00625,map00626,map00830,map00980,map00982,map01100,map01110,map01120,map01220	-	alcohol dehydrogenase, propanol-preferring [EC:1.1.1.1]	Oxidoreductases;Acting on other nitrogenous compounds as donors;With NAD+ or NADP+ as acceptor	ko00071;ko00625;ko01120;ko01100;ko00626;ko01220;ko00980;ko01110;ko00830;ko00982;ko00010;ko00350;ko00620	Metabolism;Metabolism;Metabolism;Metabolism;Metabolism;Metabolism;Metabolism;Metabolism;Metabolism;Metabolism;Metabolism;Metabolism;Metabolism	Lipid metabolism;Xenobiotics biodegradation and metabolism;Global and overview maps;Global and overview maps;Xenobiotics biodegradation and metabolism;Global and overview maps;Xenobiotics biodegradation and metabolism;Global and overview maps;Metabolism of cofactors and vitamins;Xenobiotics biodegradation and metabolism;Carbohydrate metabolism;Amino acid metabolism;Carbohydrate metabolism	Fatty acid degradation;Chloroalkane and chloroalkene degradation;Microbial metabolism in diverse environments;Metabolic pathways;Naphthalene degradation;Degradation of aromatic compounds;Metabolism of xenobiotics by cytochrome P450;Biosynthesis of secondary metabolites;Retinol metabolism;Drug metabolism - cytochrome P450;Glycolysis / Gluconeogenesis;Tyrosine metabolism;Pyruvate metabolism
USC_AKS(Bin182)	bin.182_k127_2218047_12	K01519	rdgB, ITPA	XTP/dITP diphosphohydrolase [EC:3.6.1.66]	map00230,map00983,map01100,map01232	-	XTP/dITP diphosphohydrolase [EC:3.6.1.66]	Hydrolases;Acting on acid anhydrides;In phosphorus-containing anhydrides;XTP/dITP diphosphohydrolase (diphosphate-forming)	ko00983;ko01100;ko00230;ko01232	Metabolism;Metabolism;Metabolism;Metabolism	Xenobiotics biodegradation and metabolism;Global and overview maps;Nucleotide metabolism;Global and overview maps	Drug metabolism - other enzymes;Metabolic pathways;Purine metabolism;Nucleotide metabolism
USC_AKS(Bin182)	bin.182_k127_2218047_13	K00989	rph	ribonuclease PH [EC:2.7.7.56]	-	-	ribonuclease PH [EC:2.7.7.56]	Transferases;Transferring phosphorus-containing groups;Nucleotidyltransferases;tRNA:phosphate nucleotidyltransferase	-	-	-	-
USC_AKS(Bin182)	bin.182_k127_2218047_15	K00942	gmk, GUK1	guanylate kinase [EC:2.7.4.8]	map00230,map01100,map01232	M00050	guanylate kinase [EC:2.7.4.8]	Transferases;Transferring phosphorus-containing groups;Phosphotransferases with a phosphate group as acceptor;ATP:(d)GMP phosphotransferase	ko01232;ko00230;ko01100	Metabolism;Metabolism;Metabolism	Global and overview maps;Nucleotide metabolism;Global and overview maps	Nucleotide metabolism;Purine metabolism;Metabolic pathways
USC_AKS(Bin182)	bin.182_k127_2218047_16	K07076	K07076	uncharacterized protein	-	-	uncharacterized protein	-	-	-	-	-
USC_AKS(Bin182)	bin.182_k127_2218047_17	K07093	K07093	uncharacterized protein	-	-	uncharacterized protein	-	-	-	-	-
USC_AKS(Bin182)	bin.182_k127_2223896_1	K07486	K07486	transposase	-	-	transposase	-	-	-	-	-
USC_AKS(Bin182)	bin.182_k127_2223896_2	K07245	pcoD	copper resistance protein D	-	-	copper resistance protein D	-	-	-	-	-
USC_AKS(Bin182)	bin.182_k127_2223896_3	K14166	ycnJ	copper transport protein	-	-	copper transport protein	-	-	-	-	-
USC_AKS(Bin182)	bin.182_k127_2223896_5	K00091	E1.1.1.219	dihydroflavonol-4-reductase [EC:1.1.1.219]	-	-	dihydroflavonol-4-reductase [EC:1.1.1.219]	Oxidoreductases;Acting on the CH-OH group of donors;With NAD+ or NADP+ as acceptor;(2R,3S,4S)-leucoanthocyanidin:NADP+ 4-oxidoreductase	-	-	-	-
USC_AKS(Bin182)	bin.182_k127_2223896_10	K01153	hsdR	type I restriction enzyme, R subunit [EC:3.1.21.3]	-	-	type I restriction enzyme, R subunit [EC:3.1.21.3]	Hydrolases;Acting on ester bonds;Endodeoxyribonucleases producing 5'-phosphomonoesters;type I site-specific deoxyribonuclease	-	-	-	-
USC_AKS(Bin182)	bin.182_k127_2223896_11	K01153	hsdR	type I restriction enzyme, R subunit [EC:3.1.21.3]	-	-	type I restriction enzyme, R subunit [EC:3.1.21.3]	Hydrolases;Acting on ester bonds;Endodeoxyribonucleases producing 5'-phosphomonoesters;type I site-specific deoxyribonuclease	-	-	-	-
USC_AKS(Bin182)	bin.182_k127_2225579_1	K02453	gspD	general secretion pathway protein D	map03070,map05111	M00331	general secretion pathway protein D	-	ko05111;ko03070	Cellular Processes;Environmental Information Processing	Cellular community - prokaryotes;Membrane transport	Biofilm formation - Vibrio cholerae;Bacterial secretion system
USC_AKS(Bin182)	bin.182_k127_2225579_5	K01768	E4.6.1.1	adenylate cyclase [EC:4.6.1.1]	map00230,map01100,map02025,map04113,map04213	M00695	adenylate cyclase [EC:4.6.1.1]	Lyases;Phosphorus-oxygen lyases;Phosphorus-oxygen lyases (only sub-subclass identified to date);ATP diphosphate-lyase (cyclizing; 3',5'-cyclic-AMP-forming)	ko04113;ko04213;ko02025;ko01100;ko00230	Cellular Processes;Organismal Systems;Cellular Processes;Metabolism;Metabolism	Cell growth and death;Aging;Cellular community - prokaryotes;Global and overview maps;Nucleotide metabolism	Meiosis - yeast;Longevity regulating pathway - multiple species;Biofilm formation - Pseudomonas aeruginosa;Metabolic pathways;Purine metabolism
USC_AKS(Bin182)	bin.182_k127_2225579_6	K03639	moaA, CNX2	GTP 3',8-cyclase [EC:4.1.99.22]	map00790,map01100,map01240,map04122	-	GTP 3',8-cyclase [EC:4.1.99.22]	Lyases;Carbon-carbon lyases;Other carbon-carbon lyases;GTP 3',8-cyclase [(8S)-3',8-cyclo-7,8-dihydroguanosine 5'-triphosphate-forming]	ko00790;ko01240;ko01100;ko04122	Metabolism;Metabolism;Metabolism;Genetic Information Processing	Metabolism of cofactors and vitamins;Global and overview maps;Global and overview maps;Folding, sorting and degradation	Folate biosynthesis;Biosynthesis of cofactors;Metabolic pathways;Sulfur relay system
USC_AKS(Bin182)	bin.182_k127_2225579_7	K01724	PCBD, phhB	4a-hydroxytetrahydrobiopterin dehydratase [EC:4.2.1.96]	map00790,map01100	-	4a-hydroxytetrahydrobiopterin dehydratase [EC:4.2.1.96]	Lyases;Carbon-oxygen lyases;Hydro-lyases;4a-hydroxytetrahydrobiopterin hydro-lyase (6,7-dihydrobiopterin-forming)	ko00790;ko01100	Metabolism;Metabolism	Metabolism of cofactors and vitamins;Global and overview maps	Folate biosynthesis;Metabolic pathways
USC_AKS(Bin182)	bin.182_k127_2225579_8	K01737	queD, ptpS, PTS	6-pyruvoyltetrahydropterin/6-carboxytetrahydropterin synthase [EC:4.2.3.12 4.1.2.50]	map00790,map01100,map01240	-	6-pyruvoyltetrahydropterin/6-carboxytetrahydropterin synthase [EC:4.2.3.12 4.1.2.50]	Lyases;Carbon-oxygen lyases;Acting on phosphates;7,8-dihydroneopterin 3'-triphosphate triphosphate-lyase (6-pyruvoyl-5,6,7,8-tetrahydropterin-forming)|Lyases;Carbon-carbon lyases;Aldehyde-lyases;7,8-dihydroneopterin 3'-triphosphate acetaldehyde-lyase (6-carboxy-5,6,7,8-tetrahydropterin and triphosphate-forming)	ko00790;ko01240;ko01100	Metabolism;Metabolism;Metabolism	Metabolism of cofactors and vitamins;Global and overview maps;Global and overview maps	Folate biosynthesis;Biosynthesis of cofactors;Metabolic pathways
USC_AKS(Bin182)	bin.182_k127_2331443_2	K03466	ftsK, spoIIIE	DNA segregation ATPase FtsK/SpoIIIE, S-DNA-T family	-	-	DNA segregation ATPase FtsK/SpoIIIE, S-DNA-T family	-	-	-	-	-
USC_AKS(Bin182)	bin.182_k127_2336496_1	K02014	TC.FEV.OM	iron complex outermembrane recepter protein	-	-	iron complex outermembrane recepter protein	-	-	-	-	-
USC_AKS(Bin182)	bin.182_k127_2348892_4	K07278	tamA	translocation and assembly module TamA	-	-	translocation and assembly module TamA	-	-	-	-	-
USC_AKS(Bin182)	bin.182_k127_2350233_11	K01810	GPI, pgi	glucose-6-phosphate isomerase [EC:5.3.1.9]	map00010,map00030,map00500,map00520,map01100,map01110,map01120,map01200,map01250	M00001,M00004,M00114	glucose-6-phosphate isomerase [EC:5.3.1.9]	Isomerases;Intramolecular oxidoreductases;Interconverting aldoses and ketoses, and related compounds;alpha-D-glucose-6-phosphate aldose-ketose-isomerase (configuration-inverting)	ko01200;ko01250;ko00010;ko01110;ko00030;ko01100;ko01120;ko00520;ko00500	Metabolism;Metabolism;Metabolism;Metabolism;Metabolism;Metabolism;Metabolism;Metabolism;Metabolism	Global and overview maps;Global and overview maps;Carbohydrate metabolism;Global and overview maps;Carbohydrate metabolism;Global and overview maps;Global and overview maps;Carbohydrate metabolism;Carbohydrate metabolism	Carbon metabolism;Biosynthesis of nucleotide sugars;Glycolysis / Gluconeogenesis;Biosynthesis of secondary metabolites;Pentose phosphate pathway;Metabolic pathways;Microbial metabolism in diverse environments;Amino sugar and nucleotide sugar metabolism;Starch and sucrose metabolism
USC_AKS(Bin182)	bin.182_k127_2350409_3	K00411	UQCRFS1, RIP1, petA	ubiquinol-cytochrome c reductase iron-sulfur subunit [EC:7.1.1.8]	map00190,map01100,map02020,map04260,map04714,map04932,map05010,map05012,map05014,map05016,map05020,map05022,map05208,map05415	M00151,M00152	ubiquinol-cytochrome c reductase iron-sulfur subunit [EC:7.1.1.8]	Translocases;Catalysing the translocation of protons;Linked to oxidoreductase reactions;quinol:ferricytochrome-c oxidoreductase	ko02020;ko04932;ko00190;ko05208;ko04260;ko05022;ko05415;ko05016;ko01100;ko04714;ko05020;ko05014;ko05010;ko05012	Environmental Information Processing;Human Diseases;Metabolism;Human Diseases;Organismal Systems;Human Diseases;Human Diseases;Human Diseases;Metabolism;Organismal Systems;Human Diseases;Human Diseases;Human Diseases;Human Diseases	Signal transduction;Endocrine and metabolic disease;Energy metabolism;Cancer: overview;Circulatory system;Neurodegenerative disease;Cardiovascular disease;Neurodegenerative disease;Global and overview maps;Environmental adaptation;Neurodegenerative disease;Neurodegenerative disease;Neurodegenerative disease;Neurodegenerative disease	Two-component system;Non-alcoholic fatty liver disease;Oxidative phosphorylation;Chemical carcinogenesis - reactive oxygen species;Cardiac muscle contraction;Pathways of neurodegeneration - multiple diseases;Diabetic cardiomyopathy;Huntington disease;Metabolic pathways;Thermogenesis;Prion disease;Amyotrophic lateral sclerosis;Alzheimer disease;Parkinson disease
USC_AKS(Bin182)	bin.182_k127_2350409_4	K00412	CYTB, petB	ubiquinol-cytochrome c reductase cytochrome b subunit	map00190,map01100,map02020,map04260,map04714,map04932,map05010,map05012,map05014,map05016,map05020,map05022,map05208,map05415	M00151,M00152	ubiquinol-cytochrome c reductase cytochrome b subunit	-	ko05415;ko05022;ko02020;ko05208;ko04260;ko00190;ko04932;ko05014;ko05010;ko05020;ko05012;ko05016;ko04714;ko01100	Human Diseases;Human Diseases;Environmental Information Processing;Human Diseases;Organismal Systems;Metabolism;Human Diseases;Human Diseases;Human Diseases;Human Diseases;Human Diseases;Human Diseases;Organismal Systems;Metabolism	Cardiovascular disease;Neurodegenerative disease;Signal transduction;Cancer: overview;Circulatory system;Energy metabolism;Endocrine and metabolic disease;Neurodegenerative disease;Neurodegenerative disease;Neurodegenerative disease;Neurodegenerative disease;Neurodegenerative disease;Environmental adaptation;Global and overview maps	Diabetic cardiomyopathy;Pathways of neurodegeneration - multiple diseases;Two-component system;Chemical carcinogenesis - reactive oxygen species;Cardiac muscle contraction;Oxidative phosphorylation;Non-alcoholic fatty liver disease;Amyotrophic lateral sclerosis;Alzheimer disease;Prion disease;Parkinson disease;Huntington disease;Thermogenesis;Metabolic pathways
USC_AKS(Bin182)	bin.182_k127_2350409_5	K00413	CYC1, CYT1, petC	ubiquinol-cytochrome c reductase cytochrome c1 subunit	map00190,map01100,map02020,map04260,map04714,map04932,map05010,map05012,map05014,map05016,map05020,map05022,map05208,map05415	M00151,M00152	ubiquinol-cytochrome c reductase cytochrome c1 subunit	-	ko05016;ko04714;ko01100;ko05010;ko05014;ko05020;ko05012;ko02020;ko04260;ko05208;ko00190;ko04932;ko05415;ko05022	Human Diseases;Organismal Systems;Metabolism;Human Diseases;Human Diseases;Human Diseases;Human Diseases;Environmental Information Processing;Organismal Systems;Human Diseases;Metabolism;Human Diseases;Human Diseases;Human Diseases	Neurodegenerative disease;Environmental adaptation;Global and overview maps;Neurodegenerative disease;Neurodegenerative disease;Neurodegenerative disease;Neurodegenerative disease;Signal transduction;Circulatory system;Cancer: overview;Energy metabolism;Endocrine and metabolic disease;Cardiovascular disease;Neurodegenerative disease	Huntington disease;Thermogenesis;Metabolic pathways;Alzheimer disease;Amyotrophic lateral sclerosis;Prion disease;Parkinson disease;Two-component system;Cardiac muscle contraction;Chemical carcinogenesis - reactive oxygen species;Oxidative phosphorylation;Non-alcoholic fatty liver disease;Diabetic cardiomyopathy;Pathways of neurodegeneration - multiple diseases
USC_AKS(Bin182)	bin.182_k127_2350409_6	K03599	sspA, mglA	stringent starvation protein A	-	-	stringent starvation protein A	-	-	-	-	-
USC_AKS(Bin182)	bin.182_k127_2350409_7	K03600	sspB	stringent starvation protein B	-	-	stringent starvation protein B	-	-	-	-	-
USC_AKS(Bin182)	bin.182_k127_2354237_2	K01011	TST, MPST, sseA	thiosulfate/3-mercaptopyruvate sulfurtransferase [EC:2.8.1.1 2.8.1.2]	map00270,map00920,map01100,map01120,map04122	-	thiosulfate/3-mercaptopyruvate sulfurtransferase [EC:2.8.1.1 2.8.1.2]	Transferases;Transferring sulfur-containing groups;Sulfurtransferases;2-oxo-3-sulfanylpropanoate:sulfide sulfurtransferase|Transferases;Transferring sulfur-containing groups;Sulfurtransferases;thiosulfate:cyanide sulfurtransferase	ko01120;ko00920;ko00270;ko01100;ko04122	Metabolism;Metabolism;Metabolism;Metabolism;Genetic Information Processing	Global and overview maps;Energy metabolism;Amino acid metabolism;Global and overview maps;Folding, sorting and degradation	Microbial metabolism in diverse environments;Sulfur metabolism;Cysteine and methionine metabolism;Metabolic pathways;Sulfur relay system
USC_AKS(Bin182)	bin.182_k127_2354237_5	K16567	exoQ	exopolysaccharide production protein ExoQ	-	-	exopolysaccharide production protein ExoQ	-	-	-	-	-
USC_AKS(Bin182)	bin.182_k127_2374755_6	K05810	LACC1, yfiH	purine-nucleoside/S-methyl-5'-thioadenosine phosphorylase / adenosine deaminase [EC:2.4.2.1 2.4.2.28 3.5.4.4]	map00230,map00270,map01100,map01232	-	purine-nucleoside/S-methyl-5'-thioadenosine phosphorylase / adenosine deaminase [EC:2.4.2.1 2.4.2.28 3.5.4.4]	Transferases;Glycosyltransferases;Pentosyltransferases;S-methyl-5'-thioadenosine:phosphate S-methyl-5-thio-alpha-D-ribosyl-transferase|Transferases;Glycosyltransferases;Pentosyltransferases;purine-nucleoside:phosphate ribosyltransferase|Hydrolases;Acting on carbon-nitrogen bonds, other than peptide bonds;In cyclic amidines;adenosine aminohydrolase	ko00270;ko00230;ko01100;ko01232	Metabolism;Metabolism;Metabolism;Metabolism	Amino acid metabolism;Nucleotide metabolism;Global and overview maps;Global and overview maps	Cysteine and methionine metabolism;Purine metabolism;Metabolic pathways;Nucleotide metabolism
USC_AKS(Bin182)	bin.182_k127_2374755_7	K06180	rluD	23S rRNA pseudouridine1911/1915/1917 synthase [EC:5.4.99.23]	-	-	23S rRNA pseudouridine1911/1915/1917 synthase [EC:5.4.99.23]	Isomerases;Intramolecular transferases;Transferring other groups;23S rRNA-uridine1911/1915/1917 uracil mutase	-	-	-	-
USC_AKS(Bin182)	bin.182_k127_2374755_8	K00767	nadC, QPRT	nicotinate-nucleotide pyrophosphorylase (carboxylating) [EC:2.4.2.19]	map00760,map01100,map01240	M00115	nicotinate-nucleotide pyrophosphorylase (carboxylating) [EC:2.4.2.19]	Transferases;Glycosyltransferases;Pentosyltransferases;beta-nicotinate-D-ribonucleotide:diphosphate phospho-alpha-D-ribosyltransferase (carboxylating)	ko01240;ko00760;ko01100	Metabolism;Metabolism;Metabolism	Global and overview maps;Metabolism of cofactors and vitamins;Global and overview maps	Biosynthesis of cofactors;Nicotinate and nicotinamide metabolism;Metabolic pathways
USC_AKS(Bin182)	bin.182_k127_2374755_10	K01770	ispF	2-C-methyl-D-erythritol 2,4-cyclodiphosphate synthase [EC:4.6.1.12]	map00900,map01100,map01110	M00096	2-C-methyl-D-erythritol 2,4-cyclodiphosphate synthase [EC:4.6.1.12]	Lyases;Phosphorus-oxygen lyases;Phosphorus-oxygen lyases (only sub-subclass identified to date);2-phospho-4-(cytidine 5'-diphospho)-2-C-methyl-D-erythritol CMP-lyase (cyclizing; 2-C-methyl-D-erythritol 2,4-cyclodiphosphate-forming)	ko01100;ko01110;ko00900	Metabolism;Metabolism;Metabolism	Global and overview maps;Global and overview maps;Metabolism of terpenoids and polyketides	Metabolic pathways;Biosynthesis of secondary metabolites;Terpenoid backbone biosynthesis
USC_AKS(Bin182)	bin.182_k127_2374755_11	K00991	ispD	2-C-methyl-D-erythritol 4-phosphate cytidylyltransferase [EC:2.7.7.60]	map00900,map01100,map01110	M00096	2-C-methyl-D-erythritol 4-phosphate cytidylyltransferase [EC:2.7.7.60]	Transferases;Transferring phosphorus-containing groups;Nucleotidyltransferases;CTP:2-C-methyl-D-erythritol 4-phosphate cytidylyltransferase	ko01100;ko01110;ko00900	Metabolism;Metabolism;Metabolism	Global and overview maps;Global and overview maps;Metabolism of terpenoids and polyketides	Metabolic pathways;Biosynthesis of secondary metabolites;Terpenoid backbone biosynthesis
USC_AKS(Bin182)	bin.182_k127_2374755_12	K05589	ftsB	cell division protein FtsB	-	-	cell division protein FtsB	-	-	-	-	-
USC_AKS(Bin182)	bin.182_k127_2374755_13	K01689	ENO, eno	enolase [EC:4.2.1.11]	map00010,map00680,map01100,map01110,map01120,map01200,map01230,map03018,map04066	M00346,M00001,M00002,M00003,M00394	enolase [EC:4.2.1.11]	Lyases;Carbon-oxygen lyases;Hydro-lyases;2-phospho-D-glycerate hydro-lyase (phosphoenolpyruvate-forming)	ko00680;ko01120;ko01100;ko00010;ko04066;ko01110;ko01200;ko03018;ko01230	Metabolism;Metabolism;Metabolism;Metabolism;Environmental Information Processing;Metabolism;Metabolism;Genetic Information Processing;Metabolism	Energy metabolism;Global and overview maps;Global and overview maps;Carbohydrate metabolism;Signal transduction;Global and overview maps;Global and overview maps;Folding, sorting and degradation;Global and overview maps	Methane metabolism;Microbial metabolism in diverse environments;Metabolic pathways;Glycolysis / Gluconeogenesis;HIF-1 signaling pathway;Biosynthesis of secondary metabolites;Carbon metabolism;RNA degradation;Biosynthesis of amino acids
USC_AKS(Bin182)	bin.182_k127_2374755_14	K01174	nuc	micrococcal nuclease [EC:3.1.31.1]	-	-	micrococcal nuclease [EC:3.1.31.1]	Hydrolases;Acting on ester bonds;Endoribonucleases that are active with either ribo- or deoxyribonucleic acids and produce 3'-phosphomonoesters;micrococcal nuclease	-	-	-	-
USC_AKS(Bin182)	bin.182_k127_2374755_17	K12297	rlmKL	23S rRNA (guanine2069-N7)-methyltransferase / 23S rRNA (guanine2445-N2)-methyltransferase [EC:2.1.1.264 2.1.1.173]	-	-	23S rRNA (guanine2069-N7)-methyltransferase / 23S rRNA (guanine2445-N2)-methyltransferase [EC:2.1.1.264 2.1.1.173]	Transferases;Transferring one-carbon groups;Methyltransferases;S-adenosyl-L-methionine:23S rRNA (guanine2069-N7)-methyltransferase|Transferases;Transferring one-carbon groups;Methyltransferases;S-adenosyl-L-methionine:23S rRNA (guanine2445-N2)-methyltransferase	-	-	-	-
USC_AKS(Bin182)	bin.182_k127_2374755_18	K04095	fic, FICD, HYPE	cell filamentation protein, protein adenylyltransferase [EC:2.7.7.108]	-	-	cell filamentation protein, protein adenylyltransferase [EC:2.7.7.108]	Transferases;Transferring phosphorus-containing groups;Nucleotidyltransferases;[protein] L-serine/L-threonine/L-tyrosine adenylyltransferase	-	-	-	-
USC_AKS(Bin182)	bin.182_k127_2374755_20	K18828	mvpA, vapC	tRNA(fMet)-specific endonuclease VapC [EC:3.1.-.-]	-	-	tRNA(fMet)-specific endonuclease VapC [EC:3.1.-.-]	-	-	-	-	-
USC_AKS(Bin182)	bin.182_k127_24459_1	K06916	zapE	cell division protein ZapE	-	-	cell division protein ZapE	-	-	-	-	-
USC_AKS(Bin182)	bin.182_k127_24459_3	K02355	fusA, GFM, EFG	elongation factor G	-	-	elongation factor G	-	-	-	-	-
USC_AKS(Bin182)	bin.182_k127_24459_7	K14261	alaC	alanine-synthesizing transaminase [EC:2.6.1.-]	-	-	alanine-synthesizing transaminase [EC:2.6.1.-]	-	-	-	-	-
USC_AKS(Bin182)	bin.182_k127_24459_8	K00003	hom	homoserine dehydrogenase [EC:1.1.1.3]	map00260,map00270,map00300,map01100,map01110,map01120,map01230	M00018,M00017	homoserine dehydrogenase [EC:1.1.1.3]	Oxidoreductases;Acting on the CH-OH group of donors;With NAD+ or NADP+ as acceptor;L-homoserine:NAD(P)+ oxidoreductase	ko00270;ko00260;ko00300;ko01230;ko01100;ko01120;ko01110	Metabolism;Metabolism;Metabolism;Metabolism;Metabolism;Metabolism;Metabolism	Amino acid metabolism;Amino acid metabolism;Amino acid metabolism;Global and overview maps;Global and overview maps;Global and overview maps;Global and overview maps	Cysteine and methionine metabolism;Glycine, serine and threonine metabolism;Lysine biosynthesis;Biosynthesis of amino acids;Metabolic pathways;Microbial metabolism in diverse environments;Biosynthesis of secondary metabolites
USC_AKS(Bin182)	bin.182_k127_24459_9	K01733	thrC	threonine synthase [EC:4.2.3.1]	map00260,map00750,map01100,map01110,map01120,map01230	M00018	threonine synthase [EC:4.2.3.1]	Lyases;Carbon-oxygen lyases;Acting on phosphates;O-phospho-L-homoserine phosphate-lyase (adding water; L-threonine-forming)	ko01230;ko01100;ko00260;ko01110;ko01120;ko00750	Metabolism;Metabolism;Metabolism;Metabolism;Metabolism;Metabolism	Global and overview maps;Global and overview maps;Amino acid metabolism;Global and overview maps;Global and overview maps;Metabolism of cofactors and vitamins	Biosynthesis of amino acids;Metabolic pathways;Glycine, serine and threonine metabolism;Biosynthesis of secondary metabolites;Microbial metabolism in diverse environments;Vitamin B6 metabolism
USC_AKS(Bin182)	bin.182_k127_2470274_1	K02358	tuf, TUFM	elongation factor Tu	map04626	-	elongation factor Tu	-	ko04626	Organismal Systems	Environmental adaptation	Plant-pathogen interaction
USC_AKS(Bin182)	bin.182_k127_2470274_2	K02355	fusA, GFM, EFG	elongation factor G	-	-	elongation factor G	-	-	-	-	-
USC_AKS(Bin182)	bin.182_k127_2470274_3	K02992	RP-S7, MRPS7, rpsG	small subunit ribosomal protein S7	map03010	M00178,M00179	small subunit ribosomal protein S7	-	ko03010	Genetic Information Processing	Translation	Ribosome
USC_AKS(Bin182)	bin.182_k127_2470274_4	K02950	RP-S12, MRPS12, rpsL	small subunit ribosomal protein S12	map03010	M00178,M00179	small subunit ribosomal protein S12	-	ko03010	Genetic Information Processing	Translation	Ribosome
USC_AKS(Bin182)	bin.182_k127_2470274_5	K03046	rpoC	DNA-directed RNA polymerase subunit beta' [EC:2.7.7.6]	map03020	M00183	DNA-directed RNA polymerase subunit beta' [EC:2.7.7.6]	Transferases;Transferring phosphorus-containing groups;Nucleotidyltransferases;nucleoside-triphosphate:RNA nucleotidyltransferase (DNA-directed)	ko03020	Genetic Information Processing	Transcription	RNA polymerase
USC_AKS(Bin182)	bin.182_k127_2470274_6	K03043	rpoB	DNA-directed RNA polymerase subunit beta [EC:2.7.7.6]	map03020	M00183	DNA-directed RNA polymerase subunit beta [EC:2.7.7.6]	Transferases;Transferring phosphorus-containing groups;Nucleotidyltransferases;nucleoside-triphosphate:RNA nucleotidyltransferase (DNA-directed)	ko03020	Genetic Information Processing	Transcription	RNA polymerase
USC_AKS(Bin182)	bin.182_k127_2470274_7	K02935	RP-L7, MRPL12, rplL	large subunit ribosomal protein L7/L12	map03010	M00178	large subunit ribosomal protein L7/L12	-	ko03010	Genetic Information Processing	Translation	Ribosome
USC_AKS(Bin182)	bin.182_k127_2470274_8	K02864	RP-L10, MRPL10, rplJ	large subunit ribosomal protein L10	map03010	M00178,M00179	large subunit ribosomal protein L10	-	ko03010	Genetic Information Processing	Translation	Ribosome
USC_AKS(Bin182)	bin.182_k127_2470274_10	K02863	RP-L1, MRPL1, rplA	large subunit ribosomal protein L1	map03010	M00178,M00179	large subunit ribosomal protein L1	-	ko03010	Genetic Information Processing	Translation	Ribosome
USC_AKS(Bin182)	bin.182_k127_2470274_11	K02867	RP-L11, MRPL11, rplK	large subunit ribosomal protein L11	map03010	M00178,M00179	large subunit ribosomal protein L11	-	ko03010	Genetic Information Processing	Translation	Ribosome
USC_AKS(Bin182)	bin.182_k127_2470274_12	K02601	nusG	transcription termination/antitermination protein NusG	-	-	transcription termination/antitermination protein NusG	-	-	-	-	-
USC_AKS(Bin182)	bin.182_k127_2470274_13	K03073	secE	preprotein translocase subunit SecE	map02024,map03060,map03070	M00335	preprotein translocase subunit SecE	-	ko02024;ko03070;ko03060	Cellular Processes;Environmental Information Processing;Genetic Information Processing	Cellular community - prokaryotes;Membrane transport;Folding, sorting and degradation	Quorum sensing;Bacterial secretion system;Protein export
USC_AKS(Bin182)	bin.182_k127_2501507_1	K01885	EARS, gltX	glutamyl-tRNA synthetase [EC:6.1.1.17]	map00860,map00970,map01100,map01110,map01120,map01240	M00121,M00360,M00359	glutamyl-tRNA synthetase [EC:6.1.1.17]	Ligases;Forming carbon-oxygen bonds;Ligases forming aminoacyl-tRNA and related compounds;L-glutamate:tRNAGlu ligase (AMP-forming)	ko01100;ko01110;ko01240;ko00970;ko00860;ko01120	Metabolism;Metabolism;Metabolism;Genetic Information Processing;Metabolism;Metabolism	Global and overview maps;Global and overview maps;Global and overview maps;Translation;Metabolism of cofactors and vitamins;Global and overview maps	Metabolic pathways;Biosynthesis of secondary metabolites;Biosynthesis of cofactors;Aminoacyl-tRNA biosynthesis;Porphyrin metabolism;Microbial metabolism in diverse environments
USC_AKS(Bin182)	bin.182_k127_2501507_4	K21498	higA-1	antitoxin HigA-1	-	-	antitoxin HigA-1	-	-	-	-	-
USC_AKS(Bin182)	bin.182_k127_2514477_2	K05917	CYP51	sterol 14alpha-demethylase [EC:1.14.14.154 1.14.15.36]	map00100,map01100,map01110	M00101	sterol 14alpha-demethylase [EC:1.14.14.154 1.14.15.36]	Oxidoreductases;Acting on paired donors, with incorporation or reduction of molecular oxygen;With reduced flavin or flavoprotein as one donor, and incorporation of one atom of oxygen into the other donor;sterol,[reduced NADPH---hemoprotein reductase]:oxygen oxidoreductase (14-methyl cleaving)|Oxidoreductases;Acting on paired donors, with incorporation or reduction of molecular oxygen;With reduced…	ko01110;ko00100;ko01100	Metabolism;Metabolism;Metabolism	Global and overview maps;Lipid metabolism;Global and overview maps	Biosynthesis of secondary metabolites;Steroid biosynthesis;Metabolic pathways
USC_AKS(Bin182)	bin.182_k127_2514477_4	K23556	sdmA	4beta-methylsterol monooxygenase [EC:1.14.13.246]	-	-	4beta-methylsterol monooxygenase [EC:1.14.13.246]	Oxidoreductases;Acting on paired donors, with incorporation or reduction of molecular oxygen;With NADH or NADPH as one donor, and incorporation of one atom of oxygen into the other donor;3beta-hydroxy-4,4-dimethylsteroid,NADH:oxygen oxidoreductase (C-4mbeta-hydroxylating)	-	-	-	-
USC_AKS(Bin182)	bin.182_k127_2514477_5	K23557	sdmB	3beta-hydroxysteroid-4beta-carboxylate 3-dehydrogenase (decarboxylating) [EC:1.1.1.417]	-	-	3beta-hydroxysteroid-4beta-carboxylate 3-dehydrogenase (decarboxylating) [EC:1.1.1.417]	Oxidoreductases;Acting on the CH-OH group of donors;With NAD+ or NADP+ as acceptor;3beta-hydroxysteroid-4beta-carboxylate:NAD(P)+ 3-oxidoreductase (decarboxylating)	-	-	-	-
USC_AKS(Bin182)	bin.182_k127_2514477_6	K07003	K07003	uncharacterized protein	-	-	uncharacterized protein	-	-	-	-	-
USC_AKS(Bin182)	bin.182_k127_2514818_3	K02450	gspA	general secretion pathway protein A	-	M00331	general secretion pathway protein A	-	-	-	-	-
USC_AKS(Bin182)	bin.182_k127_2514818_4	K02451	gspB	general secretion pathway protein B	-	M00331	general secretion pathway protein B	-	-	-	-	-
USC_AKS(Bin182)	bin.182_k127_2514818_8	K00799	GST, gst	glutathione S-transferase [EC:2.5.1.18]	map00480,map00980,map00982,map00983,map01100,map01524,map04212,map05200,map05204,map05207,map05208,map05225,map05418	-	glutathione S-transferase [EC:2.5.1.18]	Transferases;Transferring alkyl or aryl groups, other than methyl groups;Transferring alkyl or aryl groups, other than methyl groups (only sub-subclass identified to date);RX:glutathione R-transferase	ko05208;ko00982;ko05207;ko01524;ko05204;ko01100;ko05225;ko00983;ko00480;ko05418;ko00980;ko05200;ko04212	Human Diseases;Metabolism;Human Diseases;Human Diseases;Human Diseases;Metabolism;Human Diseases;Metabolism;Metabolism;Human Diseases;Metabolism;Human Diseases;Organismal Systems	Cancer: overview;Xenobiotics biodegradation and metabolism;Cancer: overview;Drug resistance: antineoplastic;Cancer: overview;Global and overview maps;Cancer: specific types;Xenobiotics biodegradation and metabolism;Metabolism of other amino acids;Cardiovascular disease;Xenobiotics biodegradation and metabolism;Cancer: overview;Aging	Chemical carcinogenesis - reactive oxygen species;Drug metabolism - cytochrome P450;Chemical carcinogenesis - receptor activation;Platinum drug resistance;Chemical carcinogenesis - DNA adducts;Metabolic pathways;Hepatocellular carcinoma;Drug metabolism - other enzymes;Glutathione metabolism;Fluid shear stress and atherosclerosis;Metabolism of xenobiotics by cytochrome P450;Pathways in cancer;Long…
USC_AKS(Bin182)	bin.182_k127_2514818_12	K06153	bacA	undecaprenyl-diphosphatase [EC:3.6.1.27]	map00550,map00552	-	undecaprenyl-diphosphatase [EC:3.6.1.27]	Hydrolases;Acting on acid anhydrides;In phosphorus-containing anhydrides;ditrans,octacis-undecaprenyl-diphosphate phosphohydrolase	ko00550;ko00552	Metabolism;Metabolism	Glycan biosynthesis and metabolism;Glycan biosynthesis and metabolism	Peptidoglycan biosynthesis;Teichoic acid biosynthesis
USC_AKS(Bin182)	bin.182_k127_2514818_13	K07300	chaA, CAX	Ca2+:H+ antiporter	-	-	Ca2+:H+ antiporter	-	-	-	-	-
USC_AKS(Bin182)	bin.182_k127_2514818_14	K03284	corA	magnesium transporter	-	-	magnesium transporter	-	-	-	-	-
USC_AKS(Bin182)	bin.182_k127_2514818_16	K01814	hisA	phosphoribosylformimino-5-aminoimidazole carboxamide ribotide isomerase [EC:5.3.1.16]	map00340,map01100,map01110,map01230	M00026	phosphoribosylformimino-5-aminoimidazole carboxamide ribotide isomerase [EC:5.3.1.16]	Isomerases;Intramolecular oxidoreductases;Interconverting aldoses and ketoses, and related compounds;1-(5-phospho-beta-D-ribosyl)-5-[(5-phospho-beta-D-ribosylamino)methylideneamino]imidazole-4-carboxamide aldose-ketose-isomerase	ko01110;ko00340;ko01100;ko01230	Metabolism;Metabolism;Metabolism;Metabolism	Global and overview maps;Amino acid metabolism;Global and overview maps;Global and overview maps	Biosynthesis of secondary metabolites;Histidine metabolism;Metabolic pathways;Biosynthesis of amino acids
USC_AKS(Bin182)	bin.182_k127_2514818_17	K02500	hisF	imidazole glycerol-phosphate synthase subunit HisF [EC:4.3.2.10]	map00340,map01100,map01110,map01230	M00026	imidazole glycerol-phosphate synthase subunit HisF [EC:4.3.2.10]	Lyases;Carbon-nitrogen lyases;Amidine-lyases;5-[(5-phospho-1-deoxy-D-ribulos-1-ylamino)methylideneamino]-1-(5-phospho-beta-D-ribosyl)imidazole-4-carboxamide D-erythro-1-(imidazol-4-yl)glycerol 3-phosphate-lyase (L-glutamine-hydrolysing; 5-amino-1-(5-phospho-beta-D-ribosyl)imidazole-4-carboxamide-forming)	ko01100;ko01230;ko01110;ko00340	Metabolism;Metabolism;Metabolism;Metabolism	Global and overview maps;Global and overview maps;Global and overview maps;Amino acid metabolism	Metabolic pathways;Biosynthesis of amino acids;Biosynthesis of secondary metabolites;Histidine metabolism
USC_AKS(Bin182)	bin.182_k127_2514818_18	K11755	hisIE	phosphoribosyl-AMP cyclohydrolase / phosphoribosyl-ATP pyrophosphohydrolase [EC:3.5.4.19 3.6.1.31]	map00340,map01100,map01110,map01230	M00026	phosphoribosyl-AMP cyclohydrolase / phosphoribosyl-ATP pyrophosphohydrolase [EC:3.5.4.19 3.6.1.31]	Hydrolases;Acting on carbon-nitrogen bonds, other than peptide bonds;In cyclic amidines;1-(5-phospho-beta-D-ribosyl)-AMP 1,6-hydrolase|Hydrolases;Acting on acid anhydrides;In phosphorus-containing anhydrides;1-(5-phospho-beta-D-ribosyl)-ATP diphosphohydrolase	ko01110;ko00340;ko01100;ko01230	Metabolism;Metabolism;Metabolism;Metabolism	Global and overview maps;Amino acid metabolism;Global and overview maps;Global and overview maps	Biosynthesis of secondary metabolites;Histidine metabolism;Metabolic pathways;Biosynthesis of amino acids
USC_AKS(Bin182)	bin.182_k127_2514818_19	K03116	tatA	sec-independent protein translocase protein TatA	map03060,map03070	M00336	sec-independent protein translocase protein TatA	-	ko03070;ko03060	Environmental Information Processing;Genetic Information Processing	Membrane transport;Folding, sorting and degradation	Bacterial secretion system;Protein export
USC_AKS(Bin182)	bin.182_k127_2514818_20	K03117	tatB	sec-independent protein translocase protein TatB	map03060,map03070	M00336	sec-independent protein translocase protein TatB	-	ko03070;ko03060	Environmental Information Processing;Genetic Information Processing	Membrane transport;Folding, sorting and degradation	Bacterial secretion system;Protein export
USC_AKS(Bin182)	bin.182_k127_2514818_21	K03118	tatC	sec-independent protein translocase protein TatC	map03060,map03070	M00336	sec-independent protein translocase protein TatC	-	ko03060;ko03070	Genetic Information Processing;Environmental Information Processing	Folding, sorting and degradation;Membrane transport	Protein export;Bacterial secretion system
USC_AKS(Bin182)	bin.182_k127_2514818_23	K06980	ygfZ	tRNA-modifying protein YgfZ	-	-	tRNA-modifying protein YgfZ	-	-	-	-	-
USC_AKS(Bin182)	bin.182_k127_2514818_24	K03545	tig	trigger factor	-	-	trigger factor	-	-	-	-	-
USC_AKS(Bin182)	bin.182_k127_2514818_25	K01358	clpP, CLPP	ATP-dependent Clp protease, protease subunit [EC:3.4.21.92]	map04112,map04212	-	ATP-dependent Clp protease, protease subunit [EC:3.4.21.92]	Hydrolases;Acting on peptide bonds (peptidases);Serine endopeptidases;endopeptidase Clp	ko04212;ko04112	Organismal Systems;Cellular Processes	Aging;Cell growth and death	Longevity regulating pathway - worm;Cell cycle - Caulobacter
USC_AKS(Bin182)	bin.182_k127_2514818_26	K03544	clpX, CLPX	ATP-dependent Clp protease ATP-binding subunit ClpX	map04112	-	ATP-dependent Clp protease ATP-binding subunit ClpX	-	ko04112	Cellular Processes	Cell growth and death	Cell cycle - Caulobacter
USC_AKS(Bin182)	bin.182_k127_2514818_27	K01338	lon	ATP-dependent Lon protease [EC:3.4.21.53]	map04112	-	ATP-dependent Lon protease [EC:3.4.21.53]	Hydrolases;Acting on peptide bonds (peptidases);Serine endopeptidases;endopeptidase La	ko04112	Cellular Processes	Cell growth and death	Cell cycle - Caulobacter
USC_AKS(Bin182)	bin.182_k127_2514818_28	K03530	hupB	DNA-binding protein HU-beta	-	-	DNA-binding protein HU-beta	-	-	-	-	-
USC_AKS(Bin182)	bin.182_k127_2514818_29	K03770	ppiD	peptidyl-prolyl cis-trans isomerase D [EC:5.2.1.8]	-	-	peptidyl-prolyl cis-trans isomerase D [EC:5.2.1.8]	Isomerases;cis-trans-Isomerases;cis-trans Isomerases (only sub-subclass identified to date);peptidylproline cis-trans-isomerase	-	-	-	-
USC_AKS(Bin182)	bin.182_k127_2514818_32	K00208	fabI	enoyl-[acyl-carrier protein] reductase I [EC:1.3.1.9 1.3.1.10]	map00061,map00333,map00780,map01100,map01110,map01212,map01240	M00083,M00572	enoyl-[acyl-carrier protein] reductase I [EC:1.3.1.9 1.3.1.10]	Oxidoreductases;Acting on the CH-CH group of donors;With NAD+ or NADP+ as acceptor;acyl-[acyl-carrier protein]:NADP+ oxidoreductase (Si-specific)|Oxidoreductases;Acting on the CH-CH group of donors;With NAD+ or NADP+ as acceptor;acyl-[acyl-carrier protein]:NAD+ oxidoreductase	ko01100;ko00061;ko01240;ko01110;ko00780;ko00333;ko01212	Metabolism;Metabolism;Metabolism;Metabolism;Metabolism;Metabolism;Metabolism	Global and overview maps;Lipid metabolism;Global and overview maps;Global and overview maps;Metabolism of cofactors and vitamins;Biosynthesis of other secondary metabolites;Global and overview maps	Metabolic pathways;Fatty acid biosynthesis;Biosynthesis of cofactors;Biosynthesis of secondary metabolites;Biotin metabolism;Prodigiosin biosynthesis;Fatty acid metabolism
USC_AKS(Bin182)	bin.182_k127_251499_5	K11991	tadA	tRNA(adenine34) deaminase [EC:3.5.4.33]	-	-	tRNA(adenine34) deaminase [EC:3.5.4.33]	Hydrolases;Acting on carbon-nitrogen bonds, other than peptide bonds;In cyclic amidines;tRNA(adenine34) aminohydrolase	-	-	-	-
USC_AKS(Bin182)	bin.182_k127_251499_6	K03743	pncC	nicotinamide-nucleotide amidase [EC:3.5.1.42]	map00760,map01100	-	nicotinamide-nucleotide amidase [EC:3.5.1.42]	Hydrolases;Acting on carbon-nitrogen bonds, other than peptide bonds;In linear amides;nicotinamide-D-ribonucleotide amidohydrolase	ko00760;ko01100	Metabolism;Metabolism	Metabolism of cofactors and vitamins;Global and overview maps	Nicotinate and nicotinamide metabolism;Metabolic pathways
USC_AKS(Bin182)	bin.182_k127_251499_7	K01975	thpR	RNA 2',3'-cyclic 3'-phosphodiesterase [EC:3.1.4.58]	-	-	RNA 2',3'-cyclic 3'-phosphodiesterase [EC:3.1.4.58]	Hydrolases;Acting on ester bonds;Phosphoric-diester hydrolases;(ribonucleotide)n-2',3'-cyclic phosphate 3'-nucleotidohydrolase	-	-	-	-
USC_AKS(Bin182)	bin.182_k127_251499_8	K03553	recA	recombination protein RecA	map03440	M00729	recombination protein RecA	-	ko03440	Genetic Information Processing	Replication and repair	Homologous recombination
USC_AKS(Bin182)	bin.182_k127_251499_9	K03565	recX	regulatory protein	-	-	regulatory protein	-	-	-	-	-
USC_AKS(Bin182)	bin.182_k127_251499_10	K01872	AARS, alaS	alanyl-tRNA synthetase [EC:6.1.1.7]	map00970	M00360,M00359	alanyl-tRNA synthetase [EC:6.1.1.7]	Ligases;Forming carbon-oxygen bonds;Ligases forming aminoacyl-tRNA and related compounds;L-alanine:tRNAAla ligase (AMP-forming)	ko00970	Genetic Information Processing	Translation	Aminoacyl-tRNA biosynthesis
USC_AKS(Bin182)	bin.182_k127_2521990_1	K01711	gmd, GMDS	GDPmannose 4,6-dehydratase [EC:4.2.1.47]	map00051,map00520,map00541,map01100,map01250	-	GDPmannose 4,6-dehydratase [EC:4.2.1.47]	Lyases;Carbon-oxygen lyases;Hydro-lyases;GDP-alpha-D-mannose 4,6-hydro-lyase (GDP-4-dehydro-alpha-D-rhamnose-forming)	ko00051;ko00520;ko01250;ko01100;ko00541	Metabolism;Metabolism;Metabolism;Metabolism;Metabolism	Carbohydrate metabolism;Carbohydrate metabolism;Global and overview maps;Global and overview maps;Glycan biosynthesis and metabolism	Fructose and mannose metabolism;Amino sugar and nucleotide sugar metabolism;Biosynthesis of nucleotide sugars;Metabolic pathways;O-Antigen nucleotide sugar biosynthesis
USC_AKS(Bin182)	bin.182_k127_2521990_2	K01711	gmd, GMDS	GDPmannose 4,6-dehydratase [EC:4.2.1.47]	map00051,map00520,map00541,map01100,map01250	-	GDPmannose 4,6-dehydratase [EC:4.2.1.47]	Lyases;Carbon-oxygen lyases;Hydro-lyases;GDP-alpha-D-mannose 4,6-hydro-lyase (GDP-4-dehydro-alpha-D-rhamnose-forming)	ko00051;ko00520;ko01250;ko01100;ko00541	Metabolism;Metabolism;Metabolism;Metabolism;Metabolism	Carbohydrate metabolism;Carbohydrate metabolism;Global and overview maps;Global and overview maps;Glycan biosynthesis and metabolism	Fructose and mannose metabolism;Amino sugar and nucleotide sugar metabolism;Biosynthesis of nucleotide sugars;Metabolic pathways;O-Antigen nucleotide sugar biosynthesis
USC_AKS(Bin182)	bin.182_k127_2521990_3	K01711	gmd, GMDS	GDPmannose 4,6-dehydratase [EC:4.2.1.47]	map00051,map00520,map00541,map01100,map01250	-	GDPmannose 4,6-dehydratase [EC:4.2.1.47]	Lyases;Carbon-oxygen lyases;Hydro-lyases;GDP-alpha-D-mannose 4,6-hydro-lyase (GDP-4-dehydro-alpha-D-rhamnose-forming)	ko00051;ko00520;ko01250;ko01100;ko00541	Metabolism;Metabolism;Metabolism;Metabolism;Metabolism	Carbohydrate metabolism;Carbohydrate metabolism;Global and overview maps;Global and overview maps;Glycan biosynthesis and metabolism	Fructose and mannose metabolism;Amino sugar and nucleotide sugar metabolism;Biosynthesis of nucleotide sugars;Metabolic pathways;O-Antigen nucleotide sugar biosynthesis
USC_AKS(Bin182)	bin.182_k127_2521990_9	K13010	per, rfbE	perosamine synthetase [EC:2.6.1.102]	map00520,map00541,map01100,map01250	-	perosamine synthetase [EC:2.6.1.102]	Transferases;Transferring nitrogenous groups;Transaminases;GDP-alpha-D-perosamine:2-oxoglutarate aminotransferase	ko00520;ko00541;ko01100;ko01250	Metabolism;Metabolism;Metabolism;Metabolism	Carbohydrate metabolism;Glycan biosynthesis and metabolism;Global and overview maps;Global and overview maps	Amino sugar and nucleotide sugar metabolism;O-Antigen nucleotide sugar biosynthesis;Metabolic pathways;Biosynthesis of nucleotide sugars
USC_AKS(Bin182)	bin.182_k127_2521990_10	K00382	DLD, lpd, pdhD	dihydrolipoamide dehydrogenase [EC:1.8.1.4]	map00010,map00020,map00260,map00280,map00310,map00380,map00620,map00630,map00640,map01100,map01110,map01120,map01200,map01240	M00307,M00009,M00011,M00532,M00036	dihydrolipoyl dehydrogenase [EC:1.8.1.4]	Oxidoreductases;Acting on a sulfur group of donors;With NAD+ or NADP+ as acceptor;protein-N6-(dihydrolipoyl)lysine:NAD+ oxidoreductase	ko00630;ko00020;ko00260;ko01120;ko00280;ko00310;ko01110;ko00640;ko00010;ko00785;ko01100;ko01240;ko01200;ko00620;ko00380;ko01210	Metabolism;Metabolism;Metabolism;Metabolism;Metabolism;Metabolism;Metabolism;Metabolism;Metabolism;Metabolism;Metabolism;Metabolism;Metabolism;Metabolism;Metabolism;Metabolism	Carbohydrate metabolism;Carbohydrate metabolism;Amino acid metabolism;Global and overview maps;Amino acid metabolism;Amino acid metabolism;Global and overview maps;Carbohydrate metabolism;Carbohydrate metabolism;Metabolism of cofactors and vitamins;Global and overview maps;Global and overview maps;Global and overview maps;Carbohydrate metabolism;Amino acid metabolism;Global and overview maps	Glyoxylate and dicarboxylate metabolism;Citrate cycle (TCA cycle);Glycine, serine and threonine metabolism;Microbial metabolism in diverse environments;Valine, leucine and isoleucine degradation;Lysine degradation;Biosynthesis of secondary metabolites;Propanoate metabolism;Glycolysis / Gluconeogenesis;Lipoic acid metabolism;Metabolic pathways;Biosynthesis of cofactors;Carbon metabolism;Pyruvate m…
USC_AKS(Bin182)	bin.182_k127_2521990_11	K00627	DLAT, aceF, pdhC	pyruvate dehydrogenase E2 component (dihydrolipoamide acetyltransferase) [EC:2.3.1.12]	map00010,map00020,map00620,map01100,map01110,map01120,map01200	M00307	pyruvate dehydrogenase E2 component (dihydrolipoyllysine-residue acetyltransferase) [EC:2.3.1.12]	Transferases;Acyltransferases;Transferring groups other than aminoacyl groups;acetyl-CoA:enzyme N6-(dihydrolipoyl)lysine S-acetyltransferase	ko01120;ko00020;ko01100;ko00785;ko00010;ko01210;ko01110;ko00620;ko01200	Metabolism;Metabolism;Metabolism;Metabolism;Metabolism;Metabolism;Metabolism;Metabolism;Metabolism	Global and overview maps;Carbohydrate metabolism;Global and overview maps;Metabolism of cofactors and vitamins;Carbohydrate metabolism;Global and overview maps;Global and overview maps;Carbohydrate metabolism;Global and overview maps	Microbial metabolism in diverse environments;Citrate cycle (TCA cycle);Metabolic pathways;Lipoic acid metabolism;Glycolysis / Gluconeogenesis;2-Oxocarboxylic acid metabolism;Biosynthesis of secondary metabolites;Pyruvate metabolism;Carbon metabolism
USC_AKS(Bin182)	bin.182_k127_2522617_3	K02040	pstS	phosphate transport system substrate-binding protein	map02010,map02020,map05152	M00222	phosphate transport system substrate-binding protein	-	ko05152;ko02020;ko02010	Human Diseases;Environmental Information Processing;Environmental Information Processing	Infectious disease: bacterial;Signal transduction;Membrane transport	Tuberculosis;Two-component system;ABC transporters
USC_AKS(Bin182)	bin.182_k127_2522617_4	K03286	TC.OOP	OmpA-OmpF porin, OOP family	-	-	OmpA-OmpF porin, OOP family	-	-	-	-	-
USC_AKS(Bin182)	bin.182_k127_2522617_5	K01595	ppc	phosphoenolpyruvate carboxylase [EC:4.1.1.31]	map00620,map00680,map00710,map00720,map01100,map01120,map01200	M00168,M00172,M00171,M00170,M00173,M00374,M00346	phosphoenolpyruvate carboxylase [EC:4.1.1.31]	Lyases;Carbon-carbon lyases;Carboxy-lyases;phosphate:oxaloacetate carboxy-lyase (adding phosphate, phosphoenolpyruvate-forming)	ko00710;ko01120;ko00680;ko01100;ko00620;ko00720;ko01200	Metabolism;Metabolism;Metabolism;Metabolism;Metabolism;Metabolism;Metabolism	Energy metabolism;Global and overview maps;Energy metabolism;Global and overview maps;Carbohydrate metabolism;Energy metabolism;Global and overview maps	Carbon fixation in photosynthetic organisms;Microbial metabolism in diverse environments;Methane metabolism;Metabolic pathways;Pyruvate metabolism;Carbon fixation pathways in prokaryotes;Carbon metabolism
USC_AKS(Bin182)	bin.182_k127_2522617_7	K01951	guaA, GMPS	GMP synthase (glutamine-hydrolysing) [EC:6.3.5.2]	map00230,map00983,map01100,map01232	M00050	GMP synthase (glutamine-hydrolysing) [EC:6.3.5.2]	Ligases;Forming carbon-nitrogen bonds;Carbon-nitrogen ligases with glutamine as amido-N-donor;xanthosine-5'-phosphate:L-glutamine amido-ligase (AMP-forming)	ko01232;ko00230;ko00983;ko01100	Metabolism;Metabolism;Metabolism;Metabolism	Global and overview maps;Nucleotide metabolism;Xenobiotics biodegradation and metabolism;Global and overview maps	Nucleotide metabolism;Purine metabolism;Drug metabolism - other enzymes;Metabolic pathways
USC_AKS(Bin182)	bin.182_k127_2522617_8	K00088	IMPDH, guaB	IMP dehydrogenase [EC:1.1.1.205]	map00230,map00983,map01100,map01110,map01232	M00050	IMP dehydrogenase [EC:1.1.1.205]	Oxidoreductases;Acting on the CH-OH group of donors;With NAD+ or NADP+ as acceptor;IMP:NAD+ oxidoreductase	ko01110;ko01232;ko00983;ko01100;ko00230	Metabolism;Metabolism;Metabolism;Metabolism;Metabolism	Global and overview maps;Global and overview maps;Xenobiotics biodegradation and metabolism;Global and overview maps;Nucleotide metabolism	Biosynthesis of secondary metabolites;Nucleotide metabolism;Drug metabolism - other enzymes;Metabolic pathways;Purine metabolism
USC_AKS(Bin182)	bin.182_k127_2526482_2	K03750	moeA	molybdopterin molybdotransferase [EC:2.10.1.1]	map00790,map01100,map01240	-	molybdopterin molybdotransferase [EC:2.10.1.1]	Transferases;Transferring molybdenum- or tungsten-containing groups;Molybdenumtransferases or tungstentransferases with sulfide groups as acceptors;adenylyl-molybdopterin:molybdate molybdate transferase (AMP-forming)	ko01240;ko00790;ko01100	Metabolism;Metabolism;Metabolism	Global and overview maps;Metabolism of cofactors and vitamins;Global and overview maps	Biosynthesis of cofactors;Folate biosynthesis;Metabolic pathways
USC_AKS(Bin182)	bin.182_k127_2526482_3	K03752	mobA	molybdenum cofactor guanylyltransferase [EC:2.7.7.77]	map00790,map01100	-	molybdenum cofactor guanylyltransferase [EC:2.7.7.77]	Transferases;Transferring phosphorus-containing groups;Nucleotidyltransferases;GTP:molybdenum cofactor guanylyltransferase	ko01100;ko00790	Metabolism;Metabolism	Global and overview maps;Metabolism of cofactors and vitamins	Metabolic pathways;Folate biosynthesis
USC_AKS(Bin182)	bin.182_k127_2526482_6	K06889	K06889	uncharacterized protein	-	-	uncharacterized protein	-	-	-	-	-
USC_AKS(Bin182)	bin.182_k127_2526482_7	K03595	era, ERAL1	GTPase	-	-	GTPase	-	-	-	-	-
USC_AKS(Bin182)	bin.182_k127_2526482_10	K03218	rlmB	23S rRNA (guanosine2251-2'-O)-methyltransferase [EC:2.1.1.185]	-	-	23S rRNA (guanosine2251-2'-O)-methyltransferase [EC:2.1.1.185]	Transferases;Transferring one-carbon groups;Methyltransferases;S-adenosyl-L-methionine:23S rRNA (guanosine2251-2'-O-)-methyltransferase	-	-	-	-
USC_AKS(Bin182)	bin.182_k127_2526482_11	K12573	rnr, vacB	ribonuclease R [EC:3.1.13.1]	map03018	-	ribonuclease R [EC:3.1.13.1]	Hydrolases;Acting on ester bonds;Exoribonucleases producing 5'-phosphomonoesters;exoribonuclease II	ko03018	Genetic Information Processing	Folding, sorting and degradation	RNA degradation
USC_AKS(Bin182)	bin.182_k127_2526482_12	K17103	CHO1, pssA	CDP-diacylglycerol---serine O-phosphatidyltransferase [EC:2.7.8.8]	map00260,map00564,map01100,map01110	M00093	CDP-diacylglycerol---serine O-phosphatidyltransferase [EC:2.7.8.8]	Transferases;Transferring phosphorus-containing groups;Transferases for other substituted phosphate groups;CDP-diacylglycerol:L-serine 3-sn-phosphatidyltransferase	ko00260;ko01100;ko01110;ko00564	Metabolism;Metabolism;Metabolism;Metabolism	Amino acid metabolism;Global and overview maps;Global and overview maps;Lipid metabolism	Glycine, serine and threonine metabolism;Metabolic pathways;Biosynthesis of secondary metabolites;Glycerophospholipid metabolism
USC_AKS(Bin182)	bin.182_k127_2660599_1	K03722	dinG	ATP-dependent DNA helicase DinG [EC:5.6.2.3]	-	-	ATP-dependent DNA helicase DinG [EC:5.6.2.3]	Isomerases;Isomerases altering macromolecular conformation;Enzymes altering nucleic acid conformation;DNA 5'-3' helicase (ATP-hydrolysing)	-	-	-	-
USC_AKS(Bin182)	bin.182_k127_2664291_1	K01126	E3.1.4.46, glpQ, ugpQ	glycerophosphoryl diester phosphodiesterase [EC:3.1.4.46]	map00564	-	glycerophosphoryl diester phosphodiesterase [EC:3.1.4.46]	Hydrolases;Acting on ester bonds;Phosphoric-diester hydrolases;glycerophosphodiester glycerophosphohydrolase	ko00564	Metabolism	Lipid metabolism	Glycerophospholipid metabolism
USC_AKS(Bin182)	bin.182_k127_2664291_2	K01113	phoD	alkaline phosphatase D [EC:3.1.3.1]	map00790,map01100,map01240,map02020	M00126	alkaline phosphatase D [EC:3.1.3.1]	Hydrolases;Acting on ester bonds;Phosphoric-monoester hydrolases;phosphate-monoester phosphohydrolase (alkaline optimum)	ko01240;ko00790;ko01100;ko02020	Metabolism;Metabolism;Metabolism;Environmental Information Processing	Global and overview maps;Metabolism of cofactors and vitamins;Global and overview maps;Signal transduction	Biosynthesis of cofactors;Folate biosynthesis;Metabolic pathways;Two-component system
USC_AKS(Bin182)	bin.182_k127_2664291_10	K07001	K07001	NTE family protein	-	-	NTE family protein	-	-	-	-	-
USC_AKS(Bin182)	bin.182_k127_2664291_11	K07300	chaA, CAX	Ca2+:H+ antiporter	-	-	Ca2+:H+ antiporter	-	-	-	-	-
USC_AKS(Bin182)	bin.182_k127_2673669_1	K12132	prkC, stkP	eukaryotic-like serine/threonine-protein kinase [EC:2.7.11.1]	-	-	eukaryotic-like serine/threonine-protein kinase [EC:2.7.11.1]	Transferases;Transferring phosphorus-containing groups;Protein-serine/threonine kinases;ATP:protein phosphotransferase (non-specific)	-	-	-	-
USC_AKS(Bin182)	bin.182_k127_2673669_2	K20881	yrfG	GMP/IMP 5'-nucleotidase [EC:3.1.3.-]	map00230,map01100,map01232	-	GMP/IMP 5'-nucleotidase [EC:3.1.3.-]	-	ko01100;ko00230;ko01232	Metabolism;Metabolism;Metabolism	Global and overview maps;Nucleotide metabolism;Global and overview maps	Metabolic pathways;Purine metabolism;Nucleotide metabolism
USC_AKS(Bin182)	bin.182_k127_2673669_3	K03529	smc	chromosome segregation protein	-	-	chromosome segregation protein	-	-	-	-	-
USC_AKS(Bin182)	bin.182_k127_2673669_4	K03528	zipA	cell division protein ZipA	-	-	cell division protein ZipA	-	-	-	-	-
USC_AKS(Bin182)	bin.182_k127_2673669_5	K01972	E6.5.1.2, ligA, ligB	DNA ligase (NAD+) [EC:6.5.1.2]	map03030,map03410,map03420,map03430	-	DNA ligase (NAD+) [EC:6.5.1.2]	Ligases;Forming phosphoric-ester bonds;Ligases that form phosphoric-ester bonds (only sub-subclass identified to date);poly(deoxyribonucleotide)-3'-hydroxyl:5'-phospho-poly(deoxyribonucleotide) ligase (NAD+)	ko03420;ko03410;ko03430;ko03030	Genetic Information Processing;Genetic Information Processing;Genetic Information Processing;Genetic Information Processing	Replication and repair;Replication and repair;Replication and repair;Replication and repair	Nucleotide excision repair;Base excision repair;Mismatch repair;DNA replication
USC_AKS(Bin182)	bin.182_k127_2673669_6	K01972	E6.5.1.2, ligA, ligB	DNA ligase (NAD+) [EC:6.5.1.2]	map03030,map03410,map03420,map03430	-	DNA ligase (NAD+) [EC:6.5.1.2]	Ligases;Forming phosphoric-ester bonds;Ligases that form phosphoric-ester bonds (only sub-subclass identified to date);poly(deoxyribonucleotide)-3'-hydroxyl:5'-phospho-poly(deoxyribonucleotide) ligase (NAD+)	ko03420;ko03410;ko03430;ko03030	Genetic Information Processing;Genetic Information Processing;Genetic Information Processing;Genetic Information Processing	Replication and repair;Replication and repair;Replication and repair;Replication and repair	Nucleotide excision repair;Base excision repair;Mismatch repair;DNA replication
USC_AKS(Bin182)	bin.182_k127_2673669_7	K06133	LYS5, acpT	4'-phosphopantetheinyl transferase [EC:2.7.8.-]	map00770,map01100	-	4'-phosphopantetheinyl transferase [EC:2.7.8.-]	-	ko01100;ko00770	Metabolism;Metabolism	Global and overview maps;Metabolism of cofactors and vitamins	Metabolic pathways;Pantothenate and CoA biosynthesis
USC_AKS(Bin182)	bin.182_k127_2673669_8	K06861	lptB	lipopolysaccharide export system ATP-binding protein [EC:7.5.2.5]	map02010	M00320	lipopolysaccharide export system ATP-binding protein [EC:7.5.2.5]	Translocases;Catalysing the translocation of carbohydrates and their derivatives;Linked to the hydrolysis of a nucleoside triphosphate;ATP phosphohydrolase (ABC-type, lipopolysaccharide-exporting)	ko02010	Environmental Information Processing	Membrane transport	ABC transporters
USC_AKS(Bin182)	bin.182_k127_2673669_9	K09774	lptA	lipopolysaccharide export system protein LptA	-	-	lipopolysaccharide export system protein LptA	-	-	-	-	-
USC_AKS(Bin182)	bin.182_k127_2673669_10	K11719	lptC	lipopolysaccharide export system protein LptC	-	-	lipopolysaccharide export system protein LptC	-	-	-	-	-
USC_AKS(Bin182)	bin.182_k127_2673669_11	K03270	kdsC	3-deoxy-D-manno-octulosonate 8-phosphate phosphatase (KDO 8-P phosphatase) [EC:3.1.3.45]	map00540,map01100,map01250	M00063	3-deoxy-D-manno-octulosonate 8-phosphate phosphatase (KDO 8-P phosphatase) [EC:3.1.3.45]	Hydrolases;Acting on ester bonds;Phosphoric-monoester hydrolases;3-deoxy-D-manno-octulosonate-8-phosphate 8-phosphohydrolase	ko00540;ko01250;ko01100	Metabolism;Metabolism;Metabolism	Glycan biosynthesis and metabolism;Global and overview maps;Global and overview maps	Lipopolysaccharide biosynthesis;Biosynthesis of nucleotide sugars;Metabolic pathways
USC_AKS(Bin182)	bin.182_k127_2673669_12	K06041	kdsD, kpsF	arabinose-5-phosphate isomerase [EC:5.3.1.13]	map00540,map01100,map01250	M00063	arabinose-5-phosphate isomerase [EC:5.3.1.13]	Isomerases;Intramolecular oxidoreductases;Interconverting aldoses and ketoses, and related compounds;D-arabinose-5-phosphate aldose-ketose-isomerase	ko00540;ko01100;ko01250	Metabolism;Metabolism;Metabolism	Glycan biosynthesis and metabolism;Global and overview maps;Global and overview maps	Lipopolysaccharide biosynthesis;Metabolic pathways;Biosynthesis of nucleotide sugars
USC_AKS(Bin182)	bin.182_k127_2673669_15	K09808	lolC_E	lipoprotein-releasing system permease protein	map02010	M00255	lipoprotein-releasing system permease protein	-	ko02010	Environmental Information Processing	Membrane transport	ABC transporters
USC_AKS(Bin182)	bin.182_k127_2673669_20	K09763	K09763	uncharacterized protein	-	-	uncharacterized protein	-	-	-	-	-
USC_AKS(Bin182)	bin.182_k127_2673669_21	K05710	hcaC	3-phenylpropionate/trans-cinnamate dioxygenase ferredoxin component	map00360,map01100,map01120,map01220	M00545	3-phenylpropionate/trans-cinnamate dioxygenase ferredoxin component	-	ko01120;ko01220;ko00360;ko01100	Metabolism;Metabolism;Metabolism;Metabolism	Global and overview maps;Global and overview maps;Amino acid metabolism;Global and overview maps	Microbial metabolism in diverse environments;Degradation of aromatic compounds;Phenylalanine metabolism;Metabolic pathways
USC_AKS(Bin182)	bin.182_k127_2673669_25	K14205	mprF, fmtC	phosphatidylglycerol lysyltransferase [EC:2.3.2.3]	map01503,map02020,map05150	M00726	phosphatidylglycerol lysyltransferase [EC:2.3.2.3]	Transferases;Acyltransferases;Aminoacyltransferases;L-lysyl-tRNALys:phosphatidylglycerol 3-O-lysyltransferase	ko01503;ko02020;ko05150	Human Diseases;Environmental Information Processing;Human Diseases	Drug resistance: antimicrobial;Signal transduction;Infectious disease: bacterial	Cationic antimicrobial peptide (CAMP) resistance;Two-component system;Staphylococcus aureus infection
USC_AKS(Bin182)	bin.182_k127_2673669_26	K00390	cysH	phosphoadenosine phosphosulfate reductase [EC:1.8.4.8 1.8.4.10]	map00920,map01100,map01120	M00176	phosphoadenosine phosphosulfate reductase [EC:1.8.4.8 1.8.4.10]	Oxidoreductases;Acting on a sulfur group of donors;With a disulfide as acceptor;AMP,sulfite:thioredoxin-disulfide oxidoreductase (adenosine-5'-phosphosulfate-forming)|Oxidoreductases;Acting on a sulfur group of donors;With a disulfide as acceptor;adenosine 3',5'-bisphosphate,sulfite:thioredoxin-disulfide oxidoreductase (3'-phosphoadenosine-5'-phosphosulfate-forming)	ko01120;ko00920;ko01100	Metabolism;Metabolism;Metabolism	Global and overview maps;Energy metabolism;Global and overview maps	Microbial metabolism in diverse environments;Sulfur metabolism;Metabolic pathways
USC_AKS(Bin182)	bin.182_k127_2683624_2	K07054	K07054	uncharacterized protein	-	-	uncharacterized protein	-	-	-	-	-
USC_AKS(Bin182)	bin.182_k127_2683624_3	K17828	pyrDI	dihydroorotate dehydrogenase (NAD+) catalytic subunit [EC:1.3.1.14]	map00240,map01100,map01240	M00051	dihydroorotate dehydrogenase (NAD+) catalytic subunit [EC:1.3.1.14]	Oxidoreductases;Acting on the CH-CH group of donors;With NAD+ or NADP+ as acceptor;(S)-dihydroorotate:NAD+ oxidoreductase	ko01100;ko00240;ko01240	Metabolism;Metabolism;Metabolism	Global and overview maps;Nucleotide metabolism;Global and overview maps	Metabolic pathways;Pyrimidine metabolism;Biosynthesis of cofactors
USC_AKS(Bin182)	bin.182_k127_2683624_5	K03216	trmL, cspR	tRNA (cytidine/uridine-2'-O-)-methyltransferase [EC:2.1.1.207]	-	-	tRNA (cytidine/uridine-2'-O-)-methyltransferase [EC:2.1.1.207]	Transferases;Transferring one-carbon groups;Methyltransferases;S-adenosyl-L-methionine:tRNA (cytidine34/5-carboxymethylaminomethyluridine34-2'-O)-methyltransferase	-	-	-	-
USC_AKS(Bin182)	bin.182_k127_2683624_8	K03781	katE, CAT, catB, srpA	catalase [EC:1.11.1.6]	map00380,map00630,map01100,map01110,map01200,map04011,map04016,map04068,map04146,map04211,map04212,map04213,map05014,map05022,map05208	M00532	catalase [EC:1.11.1.6]	Oxidoreductases;Acting on a peroxide as acceptor;Peroxidases;hydrogen-peroxide:hydrogen-peroxide oxidoreductase	ko04146;ko01110;ko05022;ko04016;ko05208;ko01200;ko00380;ko04213;ko04011;ko04211;ko05014;ko04068;ko01100;ko00630;ko04212	Cellular Processes;Metabolism;Human Diseases;Environmental Information Processing;Human Diseases;Metabolism;Metabolism;Organismal Systems;Environmental Information Processing;Organismal Systems;Human Diseases;Environmental Information Processing;Metabolism;Metabolism;Organismal Systems	Transport and catabolism;Global and overview maps;Neurodegenerative disease;Signal transduction;Cancer: overview;Global and overview maps;Amino acid metabolism;Aging;Signal transduction;Aging;Neurodegenerative disease;Signal transduction;Global and overview maps;Carbohydrate metabolism;Aging	Peroxisome;Biosynthesis of secondary metabolites;Pathways of neurodegeneration - multiple diseases;MAPK signaling pathway - plant;Chemical carcinogenesis - reactive oxygen species;Carbon metabolism;Tryptophan metabolism;Longevity regulating pathway - multiple species;MAPK signaling pathway - yeast;Longevity regulating pathway;Amyotrophic lateral sclerosis;FoxO signaling pathway;Metabolic pathways…
USC_AKS(Bin182)	bin.182_k127_2683624_9	K07290	yhjG	AsmA family protein	-	-	AsmA family protein	-	-	-	-	-
USC_AKS(Bin182)	bin.182_k127_2683624_10	K20470	mmpL3	trehalose monomycolate/heme transporter	-	-	trehalose monomycolate/heme transporter	-	-	-	-	-
USC_AKS(Bin182)	bin.182_k127_2684175_9	K02004	ABC.CD.P	putative ABC transport system permease protein	-	M00258	putative ABC transport system permease protein	-	-	-	-	-
USC_AKS(Bin182)	bin.182_k127_2710097_2	K08307	mltD, dniR	membrane-bound lytic murein transglycosylase D [EC:4.2.2.-]	-	-	membrane-bound lytic murein transglycosylase D [EC:4.2.2.-]	-	-	-	-	-
USC_AKS(Bin182)	bin.182_k127_2710097_3	K01069	gloB, gloC, HAGH	hydroxyacylglutathione hydrolase [EC:3.1.2.6]	map00620,map01100	-	hydroxyacylglutathione hydrolase [EC:3.1.2.6]	Hydrolases;Acting on ester bonds;Thioester hydrolases;S-(2-hydroxyacyl)glutathione hydrolase	ko01100;ko00620	Metabolism;Metabolism	Global and overview maps;Carbohydrate metabolism	Metabolic pathways;Pyruvate metabolism
USC_AKS(Bin182)	bin.182_k127_2710097_5	K03469	rnhA, RNASEH1	ribonuclease HI [EC:3.1.26.4]	map03030	-	ribonuclease HI [EC:3.1.26.4]	Hydrolases;Acting on ester bonds;Endoribonucleases producing 5'-phosphomonoesters;ribonuclease H	ko03030	Genetic Information Processing	Replication and repair	DNA replication
USC_AKS(Bin182)	bin.182_k127_2710757_4	K00012	UGDH, ugd	UDPglucose 6-dehydrogenase [EC:1.1.1.22]	map00040,map00053,map00520,map00541,map01100,map01240,map01250	M00014,M00129,M00362,M00361	UDPglucose 6-dehydrogenase [EC:1.1.1.22]	Oxidoreductases;Acting on the CH-OH group of donors;With NAD+ or NADP+ as acceptor;UDP-alpha-D-glucose:NAD+ 6-oxidoreductase	ko01250;ko01100;ko00541;ko00040;ko01240;ko00053;ko00520	Metabolism;Metabolism;Metabolism;Metabolism;Metabolism;Metabolism;Metabolism	Global and overview maps;Global and overview maps;Glycan biosynthesis and metabolism;Carbohydrate metabolism;Global and overview maps;Carbohydrate metabolism;Carbohydrate metabolism	Biosynthesis of nucleotide sugars;Metabolic pathways;O-Antigen nucleotide sugar biosynthesis;Pentose and glucuronate interconversions;Biosynthesis of cofactors;Ascorbate and aldarate metabolism;Amino sugar and nucleotide sugar metabolism
USC_AKS(Bin182)	bin.182_k127_2710757_5	K02474	wbpO	UDP-N-acetyl-D-glucosamine/UDP-N-acetyl-D-galactosamine dehydrogenase [EC:1.1.1.136 1.1.1.-]	map00520,map00541,map01100,map01250	-	UDP-N-acetyl-D-glucosamine/UDP-N-acetyl-D-galactosamine dehydrogenase [EC:1.1.1.136 1.1.1.-]	Oxidoreductases;Acting on the CH-OH group of donors;With NAD+ or NADP+ as acceptor;UDP-N-acetyl-alpha-D-glucosamine:NAD+ 6-oxidoreductase	ko01250;ko01100;ko00541;ko00520	Metabolism;Metabolism;Metabolism;Metabolism	Global and overview maps;Global and overview maps;Glycan biosynthesis and metabolism;Carbohydrate metabolism	Biosynthesis of nucleotide sugars;Metabolic pathways;O-Antigen nucleotide sugar biosynthesis;Amino sugar and nucleotide sugar metabolism
USC_AKS(Bin182)	bin.182_k127_2710757_6	K08679	GAE, cap1J	UDP-glucuronate 4-epimerase [EC:5.1.3.6]	map00053,map00520,map00541,map01100,map01240,map01250	-	UDP-glucuronate 4-epimerase [EC:5.1.3.6]	Isomerases;Racemases and epimerases;Acting on carbohydrates and derivatives;UDP-glucuronate 4-epimerase	ko01100;ko01250;ko00541;ko01240;ko00053;ko00520	Metabolism;Metabolism;Metabolism;Metabolism;Metabolism;Metabolism	Global and overview maps;Global and overview maps;Glycan biosynthesis and metabolism;Global and overview maps;Carbohydrate metabolism;Carbohydrate metabolism	Metabolic pathways;Biosynthesis of nucleotide sugars;O-Antigen nucleotide sugar biosynthesis;Biosynthesis of cofactors;Ascorbate and aldarate metabolism;Amino sugar and nucleotide sugar metabolism
USC_AKS(Bin182)	bin.182_k127_2710757_8	K02010	afuC, fbpC	iron(III) transport system ATP-binding protein [EC:7.2.2.7]	map02010	M00190	iron(III) transport system ATP-binding protein [EC:7.2.2.7]	Translocases;Catalysing the translocation of inorganic cations;Linked to the hydrolysis of a nucleoside triphosphate;ATP phosphohydrolase (ABC-type, Fe3+-transporting)	ko02010	Environmental Information Processing	Membrane transport	ABC transporters
USC_AKS(Bin182)	bin.182_k127_2710757_9	K02011	afuB, fbpB	iron(III) transport system permease protein	map02010	M00190	iron(III) transport system permease protein	-	ko02010	Environmental Information Processing	Membrane transport	ABC transporters
USC_AKS(Bin182)	bin.182_k127_2710757_10	K02012	afuA, fbpA	iron(III) transport system substrate-binding protein	map02010	M00190	iron(III) transport system substrate-binding protein	-	ko02010	Environmental Information Processing	Membrane transport	ABC transporters
USC_AKS(Bin182)	bin.182_k127_2710757_11	K16091	fecA	Fe(3+) dicitrate transport protein	-	-	Fe(3+) dicitrate transport protein	-	-	-	-	-
USC_AKS(Bin182)	bin.182_k127_2710757_12	K02192	bfd	bacterioferritin-associated ferredoxin	-	-	bacterioferritin-associated ferredoxin	-	-	-	-	-
USC_AKS(Bin182)	bin.182_k127_2710757_13	K02192	bfd	bacterioferritin-associated ferredoxin	-	-	bacterioferritin-associated ferredoxin	-	-	-	-	-
USC_AKS(Bin182)	bin.182_k127_2710757_14	K03594	bfr	bacterioferritin [EC:1.16.3.1]	map00860	-	bacterioferritin [EC:1.16.3.1]	Oxidoreductases;Oxidizing metal ions;With oxygen as acceptor;Fe(II):oxygen oxidoreductase	ko00860	Metabolism	Metabolism of cofactors and vitamins	Porphyrin metabolism
USC_AKS(Bin182)	bin.182_k127_2710757_15	K01414	prlC	oligopeptidase A [EC:3.4.24.70]	-	-	oligopeptidase A [EC:3.4.24.70]	Hydrolases;Acting on peptide bonds (peptidases);Metalloendopeptidases;oligopeptidase A	-	-	-	-
USC_AKS(Bin182)	bin.182_k127_2710757_17	K01609	trpC	indole-3-glycerol phosphate synthase [EC:4.1.1.48]	map00400,map01100,map01110,map01230	M00023	indole-3-glycerol phosphate synthase [EC:4.1.1.48]	Lyases;Carbon-carbon lyases;Carboxy-lyases;1-(2-carboxyphenylamino)-1-deoxy-D-ribulose-5-phosphate carboxy-lyase [cyclizing; 1-C-(indol-3-yl)glycerol-3-phosphate-forming]	ko00400;ko01110;ko01230;ko01100	Metabolism;Metabolism;Metabolism;Metabolism	Amino acid metabolism;Global and overview maps;Global and overview maps;Global and overview maps	Phenylalanine, tyrosine and tryptophan biosynthesis;Biosynthesis of secondary metabolites;Biosynthesis of amino acids;Metabolic pathways
USC_AKS(Bin182)	bin.182_k127_2710757_18	K02471	bacA, bclA	vitamin B12/bleomycin/antimicrobial peptide transport system ATP-binding/permease protein	map02010	-	vitamin B12/bleomycin/antimicrobial peptide transport system ATP-binding/permease protein	-	ko02010	Environmental Information Processing	Membrane transport	ABC transporters
USC_AKS(Bin182)	bin.182_k127_2716705_1	K06907	FI	uncharacterized protein	-	-	Bacteriophage tail sheath protein	-	-	-	-	-
USC_AKS(Bin182)	bin.182_k127_2716705_20	K06903	W	uncharacterized protein	-	-	Bacteriophage baseplate protein W	-	-	-	-	-
USC_AKS(Bin182)	bin.182_k127_2838242_6	K07261	mepA	penicillin-insensitive murein DD-endopeptidase [EC:3.4.24.-]	-	-	penicillin-insensitive murein DD-endopeptidase [EC:3.4.24.-]	-	-	-	-	-
USC_AKS(Bin182)	bin.182_k127_2838242_7	K18101	rhlB	rhamnosyltransferase subunit B [EC:2.4.1.-]	map02024,map02025	-	rhamnosyltransferase subunit B [EC:2.4.1.-]	-	ko02025;ko02024	Cellular Processes;Cellular Processes	Cellular community - prokaryotes;Cellular community - prokaryotes	Biofilm formation - Pseudomonas aeruginosa;Quorum sensing
USC_AKS(Bin182)	bin.182_k127_2840355_3	K00033	PGD, gnd, gntZ	6-phosphogluconate dehydrogenase [EC:1.1.1.44 1.1.1.343]	map00030,map00480,map01100,map01110,map01120,map01200	M00004,M00006	6-phosphogluconate dehydrogenase [EC:1.1.1.44 1.1.1.343]	Oxidoreductases;Acting on the CH-OH group of donors;With NAD+ or NADP+ as acceptor;6-phospho-D-gluconate:NADP+ 2-oxidoreductase (decarboxylating)|Oxidoreductases;Acting on the CH-OH group of donors;With NAD+ or NADP+ as acceptor;6-phospho-D-gluconate:NAD+ 2-oxidoreductase (decarboxylating)	ko01120;ko01110;ko00030;ko00480;ko01200;ko01100	Metabolism;Metabolism;Metabolism;Metabolism;Metabolism;Metabolism	Global and overview maps;Global and overview maps;Carbohydrate metabolism;Metabolism of other amino acids;Global and overview maps;Global and overview maps	Microbial metabolism in diverse environments;Biosynthesis of secondary metabolites;Pentose phosphate pathway;Glutathione metabolism;Carbon metabolism;Metabolic pathways
USC_AKS(Bin182)	bin.182_k127_2840355_4	K01057	PGLS, pgl, devB	6-phosphogluconolactonase [EC:3.1.1.31]	map00030,map01100,map01110,map01120,map01200	M00004,M00006,M00008	6-phosphogluconolactonase [EC:3.1.1.31]	Hydrolases;Acting on ester bonds;Carboxylic-ester hydrolases;6-phospho-D-glucono-1,5-lactone lactonohydrolase	ko01100;ko01200;ko01110;ko00030;ko01120	Metabolism;Metabolism;Metabolism;Metabolism;Metabolism	Global and overview maps;Global and overview maps;Global and overview maps;Carbohydrate metabolism;Global and overview maps	Metabolic pathways;Carbon metabolism;Biosynthesis of secondary metabolites;Pentose phosphate pathway;Microbial metabolism in diverse environments
USC_AKS(Bin182)	bin.182_k127_2860464_1	K01493	comEB	dCMP deaminase [EC:3.5.4.12]	map00240,map01100,map01232	M00429	dCMP deaminase [EC:3.5.4.12]	Hydrolases;Acting on carbon-nitrogen bonds, other than peptide bonds;In cyclic amidines;dCMP aminohydrolase	ko01232;ko01100;ko00240	Metabolism;Metabolism;Metabolism	Global and overview maps;Global and overview maps;Nucleotide metabolism	Nucleotide metabolism;Metabolic pathways;Pyrimidine metabolism
USC_AKS(Bin182)	bin.182_k127_2873469_3	K02553	rraA, menG	regulator of ribonuclease activity A	-	-	regulator of ribonuclease activity A	-	-	-	-	-
USC_AKS(Bin182)	bin.182_k127_2873469_4	K11206	NIT1, ybeM	deaminated glutathione amidase [EC:3.5.1.128]	-	-	deaminated glutathione amidase [EC:3.5.1.128]	Hydrolases;Acting on carbon-nitrogen bonds, other than peptide bonds;In linear amides;N-(4-oxoglutaryl)-L-cysteinylglycine amidohydrolase	-	-	-	-
USC_AKS(Bin182)	bin.182_k127_2890785_4	K05365	mrcB	penicillin-binding protein 1B [EC:2.4.1.129 3.4.16.4]	map00550,map01100	-	penicillin-binding protein 1B [EC:2.4.1.129 3.4.16.4]	Transferases;Glycosyltransferases;Hexosyltransferases;[poly-N-acetyl-D-glucosaminyl-(1->4)-(N-acetyl-D-muramoylpentapeptide)]-diphosphoundecaprenol:[N-acetyl-D-glucosaminyl-(1->4)-N-acetyl-D-muramoylpentapeptide]-diphosphoundecaprenol disaccharidetransferase|Hydrolases;Acting on peptide bonds (peptidases);Serine-type carboxypeptidases;serine-type D-Ala-D-Ala carboxypeptidase	ko01100;ko00550	Metabolism;Metabolism	Global and overview maps;Glycan biosynthesis and metabolism	Metabolic pathways;Peptidoglycan biosynthesis
USC_AKS(Bin182)	bin.182_k127_2896676_3	K12132	prkC, stkP	eukaryotic-like serine/threonine-protein kinase [EC:2.7.11.1]	-	-	eukaryotic-like serine/threonine-protein kinase [EC:2.7.11.1]	Transferases;Transferring phosphorus-containing groups;Protein-serine/threonine kinases;ATP:protein phosphotransferase (non-specific)	-	-	-	-
USC_AKS(Bin182)	bin.182_k127_2896676_5	K01623	ALDO	fructose-bisphosphate aldolase, class I [EC:4.1.2.13]	map00010,map00030,map00051,map00680,map00710,map01100,map01110,map01120,map01200,map01230,map04066	M00165,M00167,M00001,M00003	fructose-bisphosphate aldolase, class I [EC:4.1.2.13]	Lyases;Carbon-carbon lyases;Aldehyde-lyases;D-fructose-1,6-bisphosphate D-glyceraldehyde-3-phosphate-lyase (glycerone-phosphate-forming)	ko00710;ko00030;ko01110;ko00010;ko04066;ko01230;ko01200;ko00051;ko01120;ko00680;ko01100	Metabolism;Metabolism;Metabolism;Metabolism;Environmental Information Processing;Metabolism;Metabolism;Metabolism;Metabolism;Metabolism;Metabolism	Energy metabolism;Carbohydrate metabolism;Global and overview maps;Carbohydrate metabolism;Signal transduction;Global and overview maps;Global and overview maps;Carbohydrate metabolism;Global and overview maps;Energy metabolism;Global and overview maps	Carbon fixation in photosynthetic organisms;Pentose phosphate pathway;Biosynthesis of secondary metabolites;Glycolysis / Gluconeogenesis;HIF-1 signaling pathway;Biosynthesis of amino acids;Carbon metabolism;Fructose and mannose metabolism;Microbial metabolism in diverse environments;Methane metabolism;Metabolic pathways
USC_AKS(Bin182)	bin.182_k127_2900234_2	K03637	moaC, CNX3	cyclic pyranopterin monophosphate synthase [EC:4.6.1.17]	map00790,map01100,map01240,map04122	-	cyclic pyranopterin monophosphate synthase [EC:4.6.1.17]	Lyases;Phosphorus-oxygen lyases;Phosphorus-oxygen lyases (only sub-subclass identified to date);(8S)-3',8-cyclo-7,8-dihydroguanosine 5'-triphosphate lyase (cyclic pyranopterin phosphate-forming)	ko01240;ko00790;ko04122;ko01100	Metabolism;Metabolism;Genetic Information Processing;Metabolism	Global and overview maps;Metabolism of cofactors and vitamins;Folding, sorting and degradation;Global and overview maps	Biosynthesis of cofactors;Folate biosynthesis;Sulfur relay system;Metabolic pathways
USC_AKS(Bin182)	bin.182_k127_2900234_3	K03636	moaD, cysO	sulfur-carrier protein	map04122	-	sulfur-carrier protein	-	ko04122	Genetic Information Processing	Folding, sorting and degradation	Sulfur relay system
USC_AKS(Bin182)	bin.182_k127_2900234_4	K02200	ccmH	cytochrome c-type biogenesis protein CcmH	-	-	cytochrome c-type biogenesis protein CcmH	-	-	-	-	-
USC_AKS(Bin182)	bin.182_k127_2900234_5	K02200	ccmH	cytochrome c-type biogenesis protein CcmH	-	-	cytochrome c-type biogenesis protein CcmH	-	-	-	-	-
USC_AKS(Bin182)	bin.182_k127_2900234_6	K02199	ccmG, dsbE	cytochrome c biogenesis protein CcmG, thiol:disulfide interchange protein DsbE	-	-	cytochrome c biogenesis protein CcmG, thiol:disulfide interchange protein DsbE	-	-	-	-	-
USC_AKS(Bin182)	bin.182_k127_2900234_7	K02198	ccmF	cytochrome c-type biogenesis protein CcmF	-	-	cytochrome c-type biogenesis protein CcmF	-	-	-	-	-
USC_AKS(Bin182)	bin.182_k127_2900234_8	K02197	ccmE	cytochrome c-type biogenesis protein CcmE	-	-	cytochrome c-type biogenesis protein CcmE	-	-	-	-	-
USC_AKS(Bin182)	bin.182_k127_2900234_9	K02196	ccmD	heme exporter protein D	map02010	-	heme exporter protein D	-	ko02010	Environmental Information Processing	Membrane transport	ABC transporters
USC_AKS(Bin182)	bin.182_k127_2900234_13	K02302	cysG	uroporphyrin-III C-methyltransferase / precorrin-2 dehydrogenase / sirohydrochlorin ferrochelatase [EC:2.1.1.107 1.3.1.76 4.99.1.4]	map00860,map01100,map01110,map01120,map01240	M00121	uroporphyrin-III C-methyltransferase / precorrin-2 dehydrogenase / sirohydrochlorin ferrochelatase [EC:2.1.1.107 1.3.1.76 4.99.1.4]	Transferases;Transferring one-carbon groups;Methyltransferases;S-adenosyl-L-methionine:uroporphyrinogen-III C-methyltransferase|Oxidoreductases;Acting on the CH-CH group of donors;With NAD+ or NADP+ as acceptor;precorrin-2:NAD+ oxidoreductase|Lyases;Other lyases;Sole sub-subclass for lyases that do not belong in the other subclasses;siroheme ferro-lyase (sirohydrochlorin-forming)	ko01100;ko01120;ko01110;ko01240;ko00860	Metabolism;Metabolism;Metabolism;Metabolism;Metabolism	Global and overview maps;Global and overview maps;Global and overview maps;Global and overview maps;Metabolism of cofactors and vitamins	Metabolic pathways;Microbial metabolism in diverse environments;Biosynthesis of secondary metabolites;Biosynthesis of cofactors;Porphyrin metabolism
USC_AKS(Bin182)	bin.182_k127_2900234_14	K00681	ggt	gamma-glutamyltranspeptidase / glutathione hydrolase [EC:2.3.2.2 3.4.19.13]	map00430,map00460,map00480,map01100	-	gamma-glutamyltranspeptidase / glutathione hydrolase [EC:2.3.2.2 3.4.19.13]	Transferases;Acyltransferases;Aminoacyltransferases;(5-L-glutamyl)-peptide:amino-acid 5-glutamyltransferase|Hydrolases;Acting on peptide bonds (peptidases);Omega peptidases;glutathione gamma-glutamate hydrolase	ko00460;ko01100;ko00480;ko00430	Metabolism;Metabolism;Metabolism;Metabolism	Metabolism of other amino acids;Global and overview maps;Metabolism of other amino acids;Metabolism of other amino acids	Cyanoamino acid metabolism;Metabolic pathways;Glutathione metabolism;Taurine and hypotaurine metabolism
USC_AKS(Bin182)	bin.182_k127_2900234_15	K09915	K09915	uncharacterized protein	-	-	uncharacterized protein	-	-	-	-	-
USC_AKS(Bin182)	bin.182_k127_2900234_16	K00620	argJ	glutamate N-acetyltransferase / amino-acid N-acetyltransferase [EC:2.3.1.35 2.3.1.1]	map00220,map01100,map01110,map01210,map01230	M00028	glutamate N-acetyltransferase / amino-acid N-acetyltransferase [EC:2.3.1.35 2.3.1.1]	Transferases;Acyltransferases;Transferring groups other than aminoacyl groups;acetyl-CoA:L-glutamate N-acetyltransferase|Transferases;Acyltransferases;Transferring groups other than aminoacyl groups;N2-acetyl-L-ornithine:L-glutamate N-acetyltransferase	ko00220;ko01230;ko01100;ko01210;ko01110	Metabolism;Metabolism;Metabolism;Metabolism;Metabolism	Amino acid metabolism;Global and overview maps;Global and overview maps;Global and overview maps;Global and overview maps	Arginine biosynthesis;Biosynthesis of amino acids;Metabolic pathways;2-Oxocarboxylic acid metabolism;Biosynthesis of secondary metabolites
USC_AKS(Bin182)	bin.182_k127_2908656_4	K02990	RP-S6, MRPS6, rpsF	small subunit ribosomal protein S6	map03010	M00178	small subunit ribosomal protein S6	-	ko03010	Genetic Information Processing	Translation	Ribosome
USC_AKS(Bin182)	bin.182_k127_2908656_5	K02963	RP-S18, MRPS18, rpsR	small subunit ribosomal protein S18	map03010	M00178	small subunit ribosomal protein S18	-	ko03010	Genetic Information Processing	Translation	Ribosome
USC_AKS(Bin182)	bin.182_k127_2908656_7	K02939	RP-L9, MRPL9, rplI	large subunit ribosomal protein L9	map03010	M00178	large subunit ribosomal protein L9	-	ko03010	Genetic Information Processing	Translation	Ribosome
USC_AKS(Bin182)	bin.182_k127_2908656_8	K02314	dnaB	replicative DNA helicase [EC:5.6.2.3]	map03030,map04112	-	replicative DNA helicase [EC:5.6.2.3]	Isomerases;Isomerases altering macromolecular conformation;Enzymes altering nucleic acid conformation;DNA 5'-3' helicase (ATP-hydrolysing)	ko04112;ko03030	Cellular Processes;Genetic Information Processing	Cell growth and death;Replication and repair	Cell cycle - Caulobacter;DNA replication
USC_AKS(Bin182)	bin.182_k127_2908656_10	K01775	alr	alanine racemase [EC:5.1.1.1]	map00470,map01100,map01502	-	alanine racemase [EC:5.1.1.1]	Isomerases;Racemases and epimerases;Acting on amino acids and derivatives;alanine racemase	ko00470;ko01100;ko01502	Metabolism;Metabolism;Human Diseases	Metabolism of other amino acids;Global and overview maps;Drug resistance: antimicrobial	D-Amino acid metabolism;Metabolic pathways;Vancomycin resistance
USC_AKS(Bin182)	bin.182_k127_2914564_1	K07485	K07485	transposase	-	-	transposase	-	-	-	-	-
USC_AKS(Bin182)	bin.182_k127_2914564_8	K01652	E2.2.1.6L, ilvB, ilvG, ilvI	acetolactate synthase I/II/III large subunit [EC:2.2.1.6]	map00290,map00650,map00660,map00770,map01100,map01110,map01210,map01230	M00019,M00570	acetolactate synthase I/II/III large subunit [EC:2.2.1.6]	Transferases;Transferring aldehyde or ketonic groups;Transketolases and transaldolases;pyruvate:pyruvate acetaldehydetransferase (decarboxylating)	ko01100;ko00290;ko01230;ko00650;ko00770;ko01210;ko01110;ko00660	Metabolism;Metabolism;Metabolism;Metabolism;Metabolism;Metabolism;Metabolism;Metabolism	Global and overview maps;Amino acid metabolism;Global and overview maps;Carbohydrate metabolism;Metabolism of cofactors and vitamins;Global and overview maps;Global and overview maps;Carbohydrate metabolism	Metabolic pathways;Valine, leucine and isoleucine biosynthesis;Biosynthesis of amino acids;Butanoate metabolism;Pantothenate and CoA biosynthesis;2-Oxocarboxylic acid metabolism;Biosynthesis of secondary metabolites;C5-Branched dibasic acid metabolism
USC_AKS(Bin182)	bin.182_k127_2914564_10	K00648	fabH	3-oxoacyl-[acyl-carrier-protein] synthase III [EC:2.3.1.180]	map00061,map01100,map01212	M00082,M00083	3-oxoacyl-[acyl-carrier-protein] synthase III [EC:2.3.1.180]	Transferases;Acyltransferases;Transferring groups other than aminoacyl groups;acetyl-CoA:malonyl-[acyl-carrier protein] C-acyltransferase	ko01100;ko00061;ko01212	Metabolism;Metabolism;Metabolism	Global and overview maps;Lipid metabolism;Global and overview maps	Metabolic pathways;Fatty acid biosynthesis;Fatty acid metabolism
USC_AKS(Bin182)	bin.182_k127_2914564_14	K03496	parA, soj	chromosome partitioning protein	-	-	chromosome partitioning protein	-	-	-	-	-
USC_AKS(Bin182)	bin.182_k127_2914564_19	K06132	clsC	cardiolipin synthase C [EC:2.7.8.-]	map00564,map01100	-	cardiolipin synthase C [EC:2.7.8.-]	-	ko01100;ko00564	Metabolism;Metabolism	Global and overview maps;Lipid metabolism	Metabolic pathways;Glycerophospholipid metabolism
USC_AKS(Bin182)	bin.182_k127_2914564_20	K19784	chrR, NQR	chromate reductase, NAD(P)H dehydrogenase (quinone)	-	-	chromate reductase, NAD(P)H dehydrogenase (quinone)	-	-	-	-	-
USC_AKS(Bin182)	bin.182_k127_2914564_22	K08177	oxlT	MFS transporter, OFA family, oxalate/formate antiporter	-	-	MFS transporter, OFA family, oxalate/formate antiporter	-	-	-	-	-
USC_AKS(Bin182)	bin.182_k127_294649_3	K01990	ABC-2.A	ABC-2 type transport system ATP-binding protein	-	M00254	ABC-2 type transport system ATP-binding protein	-	-	-	-	-
USC_AKS(Bin182)	bin.182_k127_294649_4	K01992	ABC-2.P	ABC-2 type transport system permease protein	-	M00254	ABC-2 type transport system permease protein	-	-	-	-	-
USC_AKS(Bin182)	bin.182_k127_294649_11	K00123	fdoG, fdhF, fdwA	formate dehydrogenase major subunit [EC:1.17.1.9]	map00630,map00680,map01100,map01120,map01200	-	formate dehydrogenase major subunit [EC:1.17.1.9]	Oxidoreductases;Acting on CH or CH2 groups;With NAD+ or NADP+ as acceptor;formate:NAD+ oxidoreductase	ko01100;ko00630;ko01200;ko00680;ko01120	Metabolism;Metabolism;Metabolism;Metabolism;Metabolism	Global and overview maps;Carbohydrate metabolism;Global and overview maps;Energy metabolism;Global and overview maps	Metabolic pathways;Glyoxylate and dicarboxylate metabolism;Carbon metabolism;Methane metabolism;Microbial metabolism in diverse environments
USC_AKS(Bin182)	bin.182_k127_294649_12	K22515	fdwB	formate dehydrogenase beta subunit [EC:1.17.1.9]	map00630,map00680,map01100,map01120,map01200	-	formate dehydrogenase beta subunit [EC:1.17.1.9]	Oxidoreductases;Acting on CH or CH2 groups;With NAD+ or NADP+ as acceptor;formate:NAD+ oxidoreductase	ko01120;ko00680;ko01200;ko00630;ko01100	Metabolism;Metabolism;Metabolism;Metabolism;Metabolism	Global and overview maps;Energy metabolism;Global and overview maps;Carbohydrate metabolism;Global and overview maps	Microbial metabolism in diverse environments;Methane metabolism;Carbon metabolism;Glyoxylate and dicarboxylate metabolism;Metabolic pathways
USC_AKS(Bin182)	bin.182_k127_294649_14	K00590	E2.1.1.113	site-specific DNA-methyltransferase (cytosine-N4-specific) [EC:2.1.1.113]	-	-	site-specific DNA-methyltransferase (cytosine-N4-specific) [EC:2.1.1.113]	Transferases;Transferring one-carbon groups;Methyltransferases;S-adenosyl-L-methionine:DNA-cytosine N4-methyltransferase	-	-	-	-
USC_AKS(Bin182)	bin.182_k127_296303_8	K00338	nuoI	NADH-quinone oxidoreductase subunit I [EC:7.1.1.2]	map00190,map01100	M00144	NADH-quinone oxidoreductase subunit I [EC:7.1.1.2]	Translocases;Catalysing the translocation of protons;Linked to oxidoreductase reactions;NADH:ubiquinone oxidoreductase	ko00190;ko01100	Metabolism;Metabolism	Energy metabolism;Global and overview maps	Oxidative phosphorylation;Metabolic pathways
USC_AKS(Bin182)	bin.182_k127_2963496_2	K01259	pip	proline iminopeptidase [EC:3.4.11.5]	map00330,map01100	-	proline iminopeptidase [EC:3.4.11.5]	Hydrolases;Acting on peptide bonds (peptidases);Aminopeptidases;prolyl aminopeptidase	ko01100;ko00330	Metabolism;Metabolism	Global and overview maps;Amino acid metabolism	Metabolic pathways;Arginine and proline metabolism
USC_AKS(Bin182)	bin.182_k127_2963496_3	K01638	aceB, glcB	malate synthase [EC:2.3.3.9]	map00620,map00630,map01100,map01110,map01120,map01200	M00012	malate synthase [EC:2.3.3.9]	Transferases;Acyltransferases;Acyl groups converted into alkyl groups on transfer;acetyl-CoA:glyoxylate C-acetyltransferase [(S)-malate-forming]	ko00630;ko01100;ko01200;ko00620;ko01110;ko01120	Metabolism;Metabolism;Metabolism;Metabolism;Metabolism;Metabolism	Carbohydrate metabolism;Global and overview maps;Global and overview maps;Carbohydrate metabolism;Global and overview maps;Global and overview maps	Glyoxylate and dicarboxylate metabolism;Metabolic pathways;Carbon metabolism;Pyruvate metabolism;Biosynthesis of secondary metabolites;Microbial metabolism in diverse environments
USC_AKS(Bin182)	bin.182_k127_2963496_4	K05939	aas	acyl-[acyl-carrier-protein]-phospholipid O-acyltransferase / long-chain-fatty-acid--[acyl-carrier-protein] ligase [EC:2.3.1.40 6.2.1.20]	map00071,map00564	-	acyl-[acyl-carrier-protein]-phospholipid O-acyltransferase / long-chain-fatty-acid--[acyl-carrier-protein] ligase [EC:2.3.1.40 6.2.1.20]	Transferases;Acyltransferases;Transferring groups other than aminoacyl groups;acyl-[acyl-carrier protein]:O-(2-acyl-sn-glycero-3-phospho)ethanolamine O-acyltransferase|Ligases;Forming carbon-sulfur bonds;Acid-thiol ligases;long-chain-fatty-acid:[acyl-carrier protein] ligase (AMP-forming)	ko00564;ko00071	Metabolism;Metabolism	Lipid metabolism;Lipid metabolism	Glycerophospholipid metabolism;Fatty acid degradation
USC_AKS(Bin182)	bin.182_k127_2963496_5	K05939	aas	acyl-[acyl-carrier-protein]-phospholipid O-acyltransferase / long-chain-fatty-acid--[acyl-carrier-protein] ligase [EC:2.3.1.40 6.2.1.20]	map00071,map00564	-	acyl-[acyl-carrier-protein]-phospholipid O-acyltransferase / long-chain-fatty-acid--[acyl-carrier-protein] ligase [EC:2.3.1.40 6.2.1.20]	Transferases;Acyltransferases;Transferring groups other than aminoacyl groups;acyl-[acyl-carrier protein]:O-(2-acyl-sn-glycero-3-phospho)ethanolamine O-acyltransferase|Ligases;Forming carbon-sulfur bonds;Acid-thiol ligases;long-chain-fatty-acid:[acyl-carrier protein] ligase (AMP-forming)	ko00564;ko00071	Metabolism;Metabolism	Lipid metabolism;Lipid metabolism	Glycerophospholipid metabolism;Fatty acid degradation
USC_AKS(Bin182)	bin.182_k127_2963496_6	K05939	aas	acyl-[acyl-carrier-protein]-phospholipid O-acyltransferase / long-chain-fatty-acid--[acyl-carrier-protein] ligase [EC:2.3.1.40 6.2.1.20]	map00071,map00564	-	acyl-[acyl-carrier-protein]-phospholipid O-acyltransferase / long-chain-fatty-acid--[acyl-carrier-protein] ligase [EC:2.3.1.40 6.2.1.20]	Transferases;Acyltransferases;Transferring groups other than aminoacyl groups;acyl-[acyl-carrier protein]:O-(2-acyl-sn-glycero-3-phospho)ethanolamine O-acyltransferase|Ligases;Forming carbon-sulfur bonds;Acid-thiol ligases;long-chain-fatty-acid:[acyl-carrier protein] ligase (AMP-forming)	ko00564;ko00071	Metabolism;Metabolism	Lipid metabolism;Lipid metabolism	Glycerophospholipid metabolism;Fatty acid degradation
USC_AKS(Bin182)	bin.182_k127_2973210_2	K02227	cbiB, cobD	adenosylcobinamide-phosphate synthase [EC:6.3.1.10]	map00860,map01100,map01240	M00122	adenosylcobinamide-phosphate synthase [EC:6.3.1.10]	Ligases;Forming carbon-nitrogen bonds;Acid-D-ammonia (or amine) ligases (amide synthases);adenosylcobyric acid:(R)-1-aminopropan-2-yl phosphate ligase (ADP-forming)	ko00860;ko01240;ko01100	Metabolism;Metabolism;Metabolism	Metabolism of cofactors and vitamins;Global and overview maps;Global and overview maps	Porphyrin metabolism;Biosynthesis of cofactors;Metabolic pathways
USC_AKS(Bin182)	bin.182_k127_2973210_3	K02016	ABC.FEV.S	iron complex transport system substrate-binding protein	-	M00240	iron complex transport system substrate-binding protein	-	-	-	-	-
USC_AKS(Bin182)	bin.182_k127_2975058_2	K00036	G6PD, zwf	glucose-6-phosphate 1-dehydrogenase [EC:1.1.1.49 1.1.1.363]	map00030,map00480,map01100,map01110,map01120,map01200,map05230,map05415	M00004,M00006,M00008	glucose-6-phosphate 1-dehydrogenase [EC:1.1.1.49 1.1.1.363]	Oxidoreductases;Acting on the CH-OH group of donors;With NAD+ or NADP+ as acceptor;D-glucose-6-phosphate:NAD(P)+ 1-oxidoreductase|Oxidoreductases;Acting on the CH-OH group of donors;With NAD+ or NADP+ as acceptor;D-glucose-6-phosphate:NADP+ 1-oxidoreductase	ko01200;ko00030;ko01110;ko05415;ko01100;ko05230;ko00480;ko01120	Metabolism;Metabolism;Metabolism;Human Diseases;Metabolism;Human Diseases;Metabolism;Metabolism	Global and overview maps;Carbohydrate metabolism;Global and overview maps;Cardiovascular disease;Global and overview maps;Cancer: overview;Metabolism of other amino acids;Global and overview maps	Carbon metabolism;Pentose phosphate pathway;Biosynthesis of secondary metabolites;Diabetic cardiomyopathy;Metabolic pathways;Central carbon metabolism in cancer;Glutathione metabolism;Microbial metabolism in diverse environments
USC_AKS(Bin182)	bin.182_k127_2975058_3	K00616	TALDO1, talB, talA	transaldolase [EC:2.2.1.2]	map00030,map01100,map01110,map01120,map01200,map01230	M00004,M00007	transaldolase [EC:2.2.1.2]	Transferases;Transferring aldehyde or ketonic groups;Transketolases and transaldolases;sedoheptulose-7-phosphate:D-glyceraldehyde-3-phosphate glyceronetransferase	ko01200;ko01100;ko01230;ko01120;ko00030;ko01110	Metabolism;Metabolism;Metabolism;Metabolism;Metabolism;Metabolism	Global and overview maps;Global and overview maps;Global and overview maps;Global and overview maps;Carbohydrate metabolism;Global and overview maps	Carbon metabolism;Metabolic pathways;Biosynthesis of amino acids;Microbial metabolism in diverse environments;Pentose phosphate pathway;Biosynthesis of secondary metabolites
USC_AKS(Bin182)	bin.182_k127_2975058_4	K17497	PMM	phosphomannomutase [EC:5.4.2.8]	map00051,map00520,map01100,map01110,map01240,map01250	M00114	phosphomannomutase [EC:5.4.2.8]	Isomerases;Intramolecular transferases;Phosphotransferases (phosphomutases);alpha-D-mannose 1,6-phosphomutase	ko01250;ko01100;ko01110;ko01240;ko00520;ko00051	Metabolism;Metabolism;Metabolism;Metabolism;Metabolism;Metabolism	Global and overview maps;Global and overview maps;Global and overview maps;Global and overview maps;Carbohydrate metabolism;Carbohydrate metabolism	Biosynthesis of nucleotide sugars;Metabolic pathways;Biosynthesis of secondary metabolites;Biosynthesis of cofactors;Amino sugar and nucleotide sugar metabolism;Fructose and mannose metabolism
USC_AKS(Bin182)	bin.182_k127_2975058_6	K00615	E2.2.1.1, tktA, tktB	transketolase [EC:2.2.1.1]	map00030,map00710,map01051,map01100,map01110,map01120,map01200,map01230	M00165,M00167,M00004,M00007	transketolase [EC:2.2.1.1]	Transferases;Transferring aldehyde or ketonic groups;Transketolases and transaldolases;sedoheptulose-7-phosphate:D-glyceraldehyde-3-phosphate glycolaldehydetransferase	ko01120;ko01100;ko00030;ko01110;ko00710;ko01051;ko01230;ko01200	Metabolism;Metabolism;Metabolism;Metabolism;Metabolism;Metabolism;Metabolism;Metabolism	Global and overview maps;Global and overview maps;Carbohydrate metabolism;Global and overview maps;Energy metabolism;Metabolism of terpenoids and polyketides;Global and overview maps;Global and overview maps	Microbial metabolism in diverse environments;Metabolic pathways;Pentose phosphate pathway;Biosynthesis of secondary metabolites;Carbon fixation in photosynthetic organisms;Biosynthesis of ansamycins;Biosynthesis of amino acids;Carbon metabolism
USC_AKS(Bin182)	bin.182_k127_2975058_7	K01419	hslV, clpQ	ATP-dependent HslUV protease, peptidase subunit HslV [EC:3.4.25.2]	-	-	ATP-dependent HslUV protease, peptidase subunit HslV [EC:3.4.25.2]	Hydrolases;Acting on peptide bonds (peptidases);Threonine endopeptidases;HslU---HslV peptidase	-	-	-	-
USC_AKS(Bin182)	bin.182_k127_2975058_8	K03667	hslU	ATP-dependent HslUV protease ATP-binding subunit HslU	-	-	ATP-dependent HslUV protease ATP-binding subunit HslU	-	-	-	-	-
USC_AKS(Bin182)	bin.182_k127_2975058_10	K03183	ubiE	demethylmenaquinone methyltransferase / 2-methoxy-6-polyprenyl-1,4-benzoquinol methylase [EC:2.1.1.163 2.1.1.201]	map00130,map01100,map01110,map01240	M00117,M00116	demethylmenaquinone methyltransferase / 2-methoxy-6-polyprenyl-1,4-benzoquinol methylase [EC:2.1.1.163 2.1.1.201]	Transferases;Transferring one-carbon groups;Methyltransferases;S-adenosyl-L-methione:demethylmenaquinone methyltransferase|Transferases;Transferring one-carbon groups;Methyltransferases;S-adenosyl-L-methionine:2-methoxy-6-all-trans-polyprenyl-1,4-benzoquinol 5-C-methyltransferase	ko01100;ko00130;ko01240;ko01110	Metabolism;Metabolism;Metabolism;Metabolism	Global and overview maps;Metabolism of cofactors and vitamins;Global and overview maps;Global and overview maps	Metabolic pathways;Ubiquinone and other terpenoid-quinone biosynthesis;Biosynthesis of cofactors;Biosynthesis of secondary metabolites
USC_AKS(Bin182)	bin.182_k127_2975058_11	K03690	ubiJ	ubiquinone biosynthesis accessory factor UbiJ	-	-	ubiquinone biosynthesis accessory factor UbiJ	-	-	-	-	-
USC_AKS(Bin182)	bin.182_k127_2975058_12	K03688	ubiB, aarF	ubiquinone biosynthesis protein	-	-	ubiquinone biosynthesis protein	-	-	-	-	-
USC_AKS(Bin182)	bin.182_k127_2975058_14	K14998	SURF1, SHY1	surfeit locus 1 family protein	-	-	surfeit locus 1 family protein	-	-	-	-	-
USC_AKS(Bin182)	bin.182_k127_2975058_17	K20885	K20885	beta-1,2-mannobiose phosphorylase / 1,2-beta-oligomannan phosphorylase [EC:2.4.1.339 2.4.1.340]	-	-	beta-1,2-mannobiose phosphorylase / 1,2-beta-oligomannan phosphorylase [EC:2.4.1.339 2.4.1.340]	Transferases;Glycosyltransferases;Hexosyltransferases;(1->2)-beta-D-mannan:phosphate beta-D-mannosyl transferase (configuration-inverting)|Transferases;Glycosyltransferases;Hexosyltransferases;beta-D-mannopyranosyl-(1->2)-D-mannopyranose:phosphate alpha-D-mannosyltransferase	-	-	-	-
USC_AKS(Bin182)	bin.182_k127_298431_2	K03581	recD	exodeoxyribonuclease V alpha subunit [EC:3.1.11.5]	map03440	-	exodeoxyribonuclease V alpha subunit [EC:3.1.11.5]	Hydrolases;Acting on ester bonds;Exodeoxyribonucleases producing 5'-phosphomonoesters;exodeoxyribonuclease V	ko03440	Genetic Information Processing	Replication and repair	Homologous recombination
USC_AKS(Bin182)	bin.182_k127_298431_3	K03582	recB	exodeoxyribonuclease V beta subunit [EC:3.1.11.5]	map03440	-	exodeoxyribonuclease V beta subunit [EC:3.1.11.5]	Hydrolases;Acting on ester bonds;Exodeoxyribonucleases producing 5'-phosphomonoesters;exodeoxyribonuclease V	ko03440	Genetic Information Processing	Replication and repair	Homologous recombination
USC_AKS(Bin182)	bin.182_k127_298431_4	K03583	recC	exodeoxyribonuclease V gamma subunit [EC:3.1.11.5]	map03440	-	exodeoxyribonuclease V gamma subunit [EC:3.1.11.5]	Hydrolases;Acting on ester bonds;Exodeoxyribonucleases producing 5'-phosphomonoesters;exodeoxyribonuclease V	ko03440	Genetic Information Processing	Replication and repair	Homologous recombination
USC_AKS(Bin182)	bin.182_k127_298431_6	K00278	nadB	L-aspartate oxidase [EC:1.4.3.16]	map00250,map00760,map01100,map01240	M00115	L-aspartate oxidase [EC:1.4.3.16]	Oxidoreductases;Acting on the CH-NH2 group of donors;With oxygen as acceptor;L-aspartate:oxygen oxidoreductase	ko01100;ko00760;ko00250;ko01240	Metabolism;Metabolism;Metabolism;Metabolism	Global and overview maps;Metabolism of cofactors and vitamins;Amino acid metabolism;Global and overview maps	Metabolic pathways;Nicotinate and nicotinamide metabolism;Alanine, aspartate and glutamate metabolism;Biosynthesis of cofactors
USC_AKS(Bin182)	bin.182_k127_3015974_6	K03317	TC.CNT	concentrative nucleoside transporter, CNT family	-	-	concentrative nucleoside transporter, CNT family	-	-	-	-	-
USC_AKS(Bin182)	bin.182_k127_3015974_10	K08482	kaiC	circadian clock protein KaiC	-	-	circadian clock protein KaiC	-	-	-	-	-
USC_AKS(Bin182)	bin.182_k127_3015974_11	K08482	kaiC	circadian clock protein KaiC	-	-	circadian clock protein KaiC	-	-	-	-	-
USC_AKS(Bin182)	bin.182_k127_3015974_12	K08481	kaiB	circadian clock protein KaiB	-	-	circadian clock protein KaiB	-	-	-	-	-
USC_AKS(Bin182)	bin.182_k127_3015974_14	K02342	dnaQ	DNA polymerase III subunit epsilon [EC:2.7.7.7]	map03030,map03430,map03440	M00260	DNA polymerase III subunit epsilon [EC:2.7.7.7]	Transferases;Transferring phosphorus-containing groups;Nucleotidyltransferases;2'-deoxyribonucleoside-5'-triphosphate:DNA deoxynucleotidyltransferase (DNA-directed)	ko03440;ko03430;ko03030	Genetic Information Processing;Genetic Information Processing;Genetic Information Processing	Replication and repair;Replication and repair;Replication and repair	Homologous recombination;Mismatch repair;DNA replication
USC_AKS(Bin182)	bin.182_k127_3015974_16	K07560	dtd, DTD	D-aminoacyl-tRNA deacylase [EC:3.1.1.96]	-	-	D-aminoacyl-tRNA deacylase [EC:3.1.1.96]	Hydrolases;Acting on ester bonds;Carboxylic-ester hydrolases;D-aminoacyl-tRNA aminoacylhydrolase	-	-	-	-
USC_AKS(Bin182)	bin.182_k127_3015974_20	K23995	xoxF	lanthanide-dependent methanol dehydrogenase [EC:1.1.2.10]	map00680,map01100,map01120	-	lanthanide-dependent methanol dehydrogenase [EC:1.1.2.10]	Oxidoreductases;Acting on the CH-OH group of donors;With a cytochrome as acceptor;methanol:cytochrome cL oxidoreductase	ko00680;ko01120;ko01100	Metabolism;Metabolism;Metabolism	Energy metabolism;Global and overview maps;Global and overview maps	Methane metabolism;Microbial metabolism in diverse environments;Metabolic pathways
USC_AKS(Bin182)	bin.182_k127_3015974_22	K00860	cysC	adenylylsulfate kinase [EC:2.7.1.25]	map00230,map00920,map01100,map01120	M00176	adenylylsulfate kinase [EC:2.7.1.25]	Transferases;Transferring phosphorus-containing groups;Phosphotransferases with an alcohol group as acceptor;ATP:adenylyl-sulfate 3'-phosphotransferase	ko01100;ko00230;ko00920;ko01120	Metabolism;Metabolism;Metabolism;Metabolism	Global and overview maps;Nucleotide metabolism;Energy metabolism;Global and overview maps	Metabolic pathways;Purine metabolism;Sulfur metabolism;Microbial metabolism in diverse environments
USC_AKS(Bin182)	bin.182_k127_3015974_23	K01724	PCBD, phhB	4a-hydroxytetrahydrobiopterin dehydratase [EC:4.2.1.96]	map00790,map01100	-	4a-hydroxytetrahydrobiopterin dehydratase [EC:4.2.1.96]	Lyases;Carbon-oxygen lyases;Hydro-lyases;4a-hydroxytetrahydrobiopterin hydro-lyase (6,7-dihydrobiopterin-forming)	ko00790;ko01100	Metabolism;Metabolism	Metabolism of cofactors and vitamins;Global and overview maps	Folate biosynthesis;Metabolic pathways
USC_AKS(Bin182)	bin.182_k127_3015974_24	K09733	mfnB	(5-formylfuran-3-yl)methyl phosphate synthase [EC:4.2.3.153]	map00680,map01100,map01240	-	(5-formylfuran-3-yl)methyl phosphate synthase [EC:4.2.3.153]	Lyases;Carbon-oxygen lyases;Acting on phosphates;D-glyceraldehyde-3-phosphate phosphate-lyase [D-glyceraldehyde-3-phosphate-adding; (5-formylfuran-3-yl)methyl-phosphate-forming]	ko00680;ko01240;ko01100	Metabolism;Metabolism;Metabolism	Energy metabolism;Global and overview maps;Global and overview maps	Methane metabolism;Biosynthesis of cofactors;Metabolic pathways
USC_AKS(Bin182)	bin.182_k127_3015974_25	K09154	K09154	uncharacterized protein	-	-	uncharacterized protein	-	-	-	-	-
USC_AKS(Bin182)	bin.182_k127_3019233_5	K07483	K07483	transposase	-	-	transposase	-	-	-	-	-
USC_AKS(Bin182)	bin.182_k127_3019233_6	K07497	K07497	putative transposase	-	-	putative transposase	-	-	-	-	-
USC_AKS(Bin182)	bin.182_k127_3019233_7	K07497	K07497	putative transposase	-	-	putative transposase	-	-	-	-	-
USC_AKS(Bin182)	bin.182_k127_3020051_1	K03630	radC	DNA repair protein RadC	-	-	DNA repair protein RadC	-	-	-	-	-
USC_AKS(Bin182)	bin.182_k127_3020051_2	K02902	RP-L28, MRPL28, rpmB	large subunit ribosomal protein L28	map03010	M00178	large subunit ribosomal protein L28	-	ko03010	Genetic Information Processing	Translation	Ribosome
USC_AKS(Bin182)	bin.182_k127_3020051_3	K02913	RP-L33, MRPL33, rpmG	large subunit ribosomal protein L33	map03010	M00178	large subunit ribosomal protein L33	-	ko03010	Genetic Information Processing	Translation	Ribosome
USC_AKS(Bin182)	bin.182_k127_3020051_4	K07285	slp	outer membrane lipoprotein	-	-	outer membrane lipoprotein	-	-	-	-	-
USC_AKS(Bin182)	bin.182_k127_3065063_2	K03495	gidA, mnmG, MTO1	tRNA uridine 5-carboxymethylaminomethyl modification enzyme	-	-	tRNA uridine 5-carboxymethylaminomethyl modification enzyme	-	-	-	-	-
USC_AKS(Bin182)	bin.182_k127_3065063_3	K03501	gidB, rsmG	16S rRNA (guanine527-N7)-methyltransferase [EC:2.1.1.170]	-	-	16S rRNA (guanine527-N7)-methyltransferase [EC:2.1.1.170]	Transferases;Transferring one-carbon groups;Methyltransferases;S-adenosyl-L-methionine:16S rRNA (guanine527-N7)-methyltransferase	-	-	-	-
USC_AKS(Bin182)	bin.182_k127_3065063_4	K03496	parA, soj	chromosome partitioning protein	-	-	chromosome partitioning protein	-	-	-	-	-
USC_AKS(Bin182)	bin.182_k127_3065063_5	K03497	parB, spo0J	ParB family transcriptional regulator, chromosome partitioning protein	-	-	ParB family transcriptional regulator, chromosome partitioning protein	-	-	-	-	-
USC_AKS(Bin182)	bin.182_k127_3065063_7	K01243	mtnN, mtn, pfs	adenosylhomocysteine nucleosidase [EC:3.2.2.9]	map00270,map01100,map01230	M00609,M00034	adenosylhomocysteine nucleosidase [EC:3.2.2.9]	Hydrolases;Glycosylases;Hydrolysing N-glycosyl compounds;S-adenosyl-L-homocysteine homocysteinylribohydrolase	ko00270;ko01100;ko01230	Metabolism;Metabolism;Metabolism	Amino acid metabolism;Global and overview maps;Global and overview maps	Cysteine and methionine metabolism;Metabolic pathways;Biosynthesis of amino acids
USC_AKS(Bin182)	bin.182_k127_3078394_2	K03531	ftsZ	cell division protein FtsZ	map04112	-	cell division protein FtsZ	-	ko04112	Cellular Processes	Cell growth and death	Cell cycle - Caulobacter
USC_AKS(Bin182)	bin.182_k127_3078394_3	K03590	ftsA	cell division protein FtsA	map04112	-	cell division protein FtsA	-	ko04112	Cellular Processes	Cell growth and death	Cell cycle - Caulobacter
USC_AKS(Bin182)	bin.182_k127_3078394_4	K03589	ftsQ	cell division protein FtsQ	map04112	-	cell division protein FtsQ	-	ko04112	Cellular Processes	Cell growth and death	Cell cycle - Caulobacter
USC_AKS(Bin182)	bin.182_k127_3078394_5	K01921	ddl	D-alanine-D-alanine ligase [EC:6.3.2.4]	map00470,map00550,map01100,map01502	-	D-alanine-D-alanine ligase [EC:6.3.2.4]	Ligases;Forming carbon-nitrogen bonds;Acid-D-amino-acid ligases (peptide synthases);D-alanine:D-alanine ligase (ADP-forming)	ko00470;ko01100;ko00550;ko01502	Metabolism;Metabolism;Metabolism;Human Diseases	Metabolism of other amino acids;Global and overview maps;Glycan biosynthesis and metabolism;Drug resistance: antimicrobial	D-Amino acid metabolism;Metabolic pathways;Peptidoglycan biosynthesis;Vancomycin resistance
USC_AKS(Bin182)	bin.182_k127_3078394_6	K00075	murB	UDP-N-acetylmuramate dehydrogenase [EC:1.3.1.98]	map00520,map00550,map01100,map01250	-	UDP-N-acetylmuramate dehydrogenase [EC:1.3.1.98]	Oxidoreductases;Acting on the CH-CH group of donors;With NAD+ or NADP+ as acceptor;UDP-N-acetyl-alpha-D-muramate:NADP+ oxidoreductase	ko00520;ko00550;ko01250;ko01100	Metabolism;Metabolism;Metabolism;Metabolism	Carbohydrate metabolism;Glycan biosynthesis and metabolism;Global and overview maps;Global and overview maps	Amino sugar and nucleotide sugar metabolism;Peptidoglycan biosynthesis;Biosynthesis of nucleotide sugars;Metabolic pathways
USC_AKS(Bin182)	bin.182_k127_3078394_7	K01924	murC	UDP-N-acetylmuramate--alanine ligase [EC:6.3.2.8]	map00550,map01100	-	UDP-N-acetylmuramate--alanine ligase [EC:6.3.2.8]	Ligases;Forming carbon-nitrogen bonds;Acid-D-amino-acid ligases (peptide synthases);UDP-N-acetyl-alpha-D-muramate:L-alanine ligase (ADP-forming)	ko01100;ko00550	Metabolism;Metabolism	Global and overview maps;Glycan biosynthesis and metabolism	Metabolic pathways;Peptidoglycan biosynthesis
USC_AKS(Bin182)	bin.182_k127_3078394_8	K02563	murG	UDP-N-acetylglucosamine--N-acetylmuramyl-(pentapeptide) pyrophosphoryl-undecaprenol N-acetylglucosamine transferase [EC:2.4.1.227]	map00550,map01100,map01502,map04112	-	UDP-N-acetylglucosamine--N-acetylmuramyl-(pentapeptide) pyrophosphoryl-undecaprenol N-acetylglucosamine transferase [EC:2.4.1.227]	Transferases;Glycosyltransferases;Hexosyltransferases;UDP-N-acetyl-alpha-D-glucosamine:N-acetyl-alpha-D-muramyl(oyl-L-Ala-gamma-D-Glu-L-Lys-D-Ala-D-Ala)-diphosphoundecaprenol 4-beta-N-acetylglucosaminlytransferase (configuration-inverting)	ko01502;ko00550;ko01100;ko04112	Human Diseases;Metabolism;Metabolism;Cellular Processes	Drug resistance: antimicrobial;Glycan biosynthesis and metabolism;Global and overview maps;Cell growth and death	Vancomycin resistance;Peptidoglycan biosynthesis;Metabolic pathways;Cell cycle - Caulobacter
USC_AKS(Bin182)	bin.182_k127_3078394_9	K03588	ftsW, spoVE	cell division protein FtsW	map04112	-	cell division protein FtsW	-	ko04112	Cellular Processes	Cell growth and death	Cell cycle - Caulobacter
USC_AKS(Bin182)	bin.182_k127_3078394_10	K01925	murD	UDP-N-acetylmuramoylalanine--D-glutamate ligase [EC:6.3.2.9]	map00470,map00550,map01100	-	UDP-N-acetylmuramoylalanine--D-glutamate ligase [EC:6.3.2.9]	Ligases;Forming carbon-nitrogen bonds;Acid-D-amino-acid ligases (peptide synthases);UDP-N-acetyl-alpha-D-muramoyl-L-alanine:D-glutamate ligase (ADP-forming)	ko00550;ko01100;ko00470	Metabolism;Metabolism;Metabolism	Glycan biosynthesis and metabolism;Global and overview maps;Metabolism of other amino acids	Peptidoglycan biosynthesis;Metabolic pathways;D-Amino acid metabolism
USC_AKS(Bin182)	bin.182_k127_3078394_11	K01000	mraY	phospho-N-acetylmuramoyl-pentapeptide-transferase [EC:2.7.8.13]	map00550,map01100,map01502	-	phospho-N-acetylmuramoyl-pentapeptide-transferase [EC:2.7.8.13]	Transferases;Transferring phosphorus-containing groups;Transferases for other substituted phosphate groups;UDP-MurAc(oyl-L-Ala-gamma-D-Glu-L-Lys-D-Ala-D-Ala):undecaprenyl-phosphate phospho-N-acetylmuramoyl-pentapeptide-transferase	ko00550;ko01502;ko01100	Metabolism;Human Diseases;Metabolism	Glycan biosynthesis and metabolism;Drug resistance: antimicrobial;Global and overview maps	Peptidoglycan biosynthesis;Vancomycin resistance;Metabolic pathways
USC_AKS(Bin182)	bin.182_k127_3078394_12	K01929	murF	UDP-N-acetylmuramoyl-tripeptide--D-alanyl-D-alanine ligase [EC:6.3.2.10]	map00300,map00550,map01100,map01502	-	UDP-N-acetylmuramoyl-tripeptide--D-alanyl-D-alanine ligase [EC:6.3.2.10]	Ligases;Forming carbon-nitrogen bonds;Acid-D-amino-acid ligases (peptide synthases);UDP-N-acetylmuramoyl-L-alanyl-D-glutamyl-L-lysine:D-alanyl-D-alanine ligase (ADP-forming)	ko01502;ko00550;ko01100;ko00300	Human Diseases;Metabolism;Metabolism;Metabolism	Drug resistance: antimicrobial;Glycan biosynthesis and metabolism;Global and overview maps;Amino acid metabolism	Vancomycin resistance;Peptidoglycan biosynthesis;Metabolic pathways;Lysine biosynthesis
USC_AKS(Bin182)	bin.182_k127_3078394_13	K01928	murE	UDP-N-acetylmuramoyl-L-alanyl-D-glutamate--2,6-diaminopimelate ligase [EC:6.3.2.13]	map00300,map00550,map01100	-	UDP-N-acetylmuramoyl-L-alanyl-D-glutamate--2,6-diaminopimelate ligase [EC:6.3.2.13]	Ligases;Forming carbon-nitrogen bonds;Acid-D-amino-acid ligases (peptide synthases);UDP-N-acetyl-alpha-D-muramoyl-L-alanyl-D-glutamate:meso-2,6-diaminoheptanedioate gamma-ligase (ADP-forming)	ko00300;ko01100;ko00550	Metabolism;Metabolism;Metabolism	Amino acid metabolism;Global and overview maps;Glycan biosynthesis and metabolism	Lysine biosynthesis;Metabolic pathways;Peptidoglycan biosynthesis
USC_AKS(Bin182)	bin.182_k127_3078394_14	K03587	ftsI	cell division protein FtsI (penicillin-binding protein 3) [EC:3.4.16.4]	map00550,map01100,map01501	-	cell division protein FtsI (penicillin-binding protein 3) [EC:3.4.16.4]	Hydrolases;Acting on peptide bonds (peptidases);Serine-type carboxypeptidases;serine-type D-Ala-D-Ala carboxypeptidase	ko01100;ko01501;ko00550	Metabolism;Human Diseases;Metabolism	Global and overview maps;Drug resistance: antimicrobial;Glycan biosynthesis and metabolism	Metabolic pathways;beta-Lactam resistance;Peptidoglycan biosynthesis
USC_AKS(Bin182)	bin.182_k127_3078394_15	K03586	ftsL	cell division protein FtsL	-	-	cell division protein FtsL	-	-	-	-	-
USC_AKS(Bin182)	bin.182_k127_3078394_16	K03438	mraW, rsmH	16S rRNA (cytosine1402-N4)-methyltransferase [EC:2.1.1.199]	-	-	16S rRNA (cytosine1402-N4)-methyltransferase [EC:2.1.1.199]	Transferases;Transferring one-carbon groups;Methyltransferases;S-adenosyl-L-methionine:16S rRNA (cytosine1402-N4)-methyltransferase	-	-	-	-
USC_AKS(Bin182)	bin.182_k127_3078394_17	K03925	mraZ	transcriptional regulator MraZ	-	-	transcriptional regulator MraZ	-	-	-	-	-
USC_AKS(Bin182)	bin.182_k127_3145022_4	K02849	waaQ, rfaQ	lipopolysaccharide heptosyltransferase III [EC:2.4.99.25]	map00540,map01100	M00080	lipopolysaccharide heptosyltransferase III [EC:2.4.99.25]	Transferases;Glycosyltransferases;Transferring other glycosyl groups;ADP-L-glycero-beta-D-manno-heptose:an alpha-Hep-(1->3)-4-O-phospho-alpha-Hep-(1->5)-[alpha-Kdo-(2->4)]-alpha-Kdo-(2->6)-[lipid A] heptoseI 7-alpha-heptosyltransferase	ko00540;ko01100	Metabolism;Metabolism	Glycan biosynthesis and metabolism;Global and overview maps	Lipopolysaccharide biosynthesis;Metabolic pathways
USC_AKS(Bin182)	bin.182_k127_3145022_6	K01139	spoT	GTP diphosphokinase / guanosine-3',5'-bis(diphosphate) 3'-diphosphatase [EC:2.7.6.5 3.1.7.2]	map00230,map01100	-	GTP diphosphokinase / guanosine-3',5'-bis(diphosphate) 3'-diphosphatase [EC:2.7.6.5 3.1.7.2]	Hydrolases;Acting on ester bonds;Diphosphoric-monoester hydrolases;guanosine-3',5'-bis(diphosphate) 3'-diphosphohydrolase|Transferases;Transferring phosphorus-containing groups;Diphosphotransferases;ATP:GTP 3'-diphosphotransferase	ko00230;ko01100	Metabolism;Metabolism	Nucleotide metabolism;Global and overview maps	Purine metabolism;Metabolic pathways
USC_AKS(Bin182)	bin.182_k127_3145022_7	K03060	rpoZ	DNA-directed RNA polymerase subunit omega [EC:2.7.7.6]	map03020	M00183	DNA-directed RNA polymerase subunit omega [EC:2.7.7.6]	Transferases;Transferring phosphorus-containing groups;Nucleotidyltransferases;nucleoside-triphosphate:RNA nucleotidyltransferase (DNA-directed)	ko03020	Genetic Information Processing	Transcription	RNA polymerase
USC_AKS(Bin182)	bin.182_k127_3148688_1	K03702	uvrB	excinuclease ABC subunit B	map03420	-	excinuclease ABC subunit B	-	ko03420	Genetic Information Processing	Replication and repair	Nucleotide excision repair
USC_AKS(Bin182)	bin.182_k127_3148688_3	K02003	ABC.CD.A	putative ABC transport system ATP-binding protein	-	M00258	putative ABC transport system ATP-binding protein	-	-	-	-	-
USC_AKS(Bin182)	bin.182_k127_3148688_7	K03735	eutB	ethanolamine ammonia-lyase large subunit [EC:4.3.1.7]	map00564,map01100	-	ethanolamine ammonia-lyase large subunit [EC:4.3.1.7]	Lyases;Carbon-nitrogen lyases;Ammonia-lyases;ethanolamine ammonia-lyase (acetaldehyde-forming)	ko00564;ko01100	Metabolism;Metabolism	Lipid metabolism;Global and overview maps	Glycerophospholipid metabolism;Metabolic pathways
USC_AKS(Bin182)	bin.182_k127_3148688_8	K03736	eutC	ethanolamine ammonia-lyase small subunit [EC:4.3.1.7]	map00564,map01100	-	ethanolamine ammonia-lyase small subunit [EC:4.3.1.7]	Lyases;Carbon-nitrogen lyases;Ammonia-lyases;ethanolamine ammonia-lyase (acetaldehyde-forming)	ko01100;ko00564	Metabolism;Metabolism	Global and overview maps;Lipid metabolism	Metabolic pathways;Glycerophospholipid metabolism
USC_AKS(Bin182)	bin.182_k127_3148688_9	K14205	mprF, fmtC	phosphatidylglycerol lysyltransferase [EC:2.3.2.3]	map01503,map02020,map05150	M00726	phosphatidylglycerol lysyltransferase [EC:2.3.2.3]	Transferases;Acyltransferases;Aminoacyltransferases;L-lysyl-tRNALys:phosphatidylglycerol 3-O-lysyltransferase	ko01503;ko02020;ko05150	Human Diseases;Environmental Information Processing;Human Diseases	Drug resistance: antimicrobial;Signal transduction;Infectious disease: bacterial	Cationic antimicrobial peptide (CAMP) resistance;Two-component system;Staphylococcus aureus infection
USC_AKS(Bin182)	bin.182_k127_3191562_4	K16055	TPS	trehalose 6-phosphate synthase/phosphatase [EC:2.4.1.15 3.1.3.12]	map00500,map01100,map01110	-	trehalose 6-phosphate synthase/phosphatase [EC:2.4.1.15 3.1.3.12]	Hydrolases;Acting on ester bonds;Phosphoric-monoester hydrolases;alpha,alpha-trehalose-6-phosphate phosphohydrolase|Transferases;Glycosyltransferases;Hexosyltransferases;UDP-alpha-D-glucose:D-glucose-6-phosphate 1-alpha-D-glucosyltransferase (configuration-retaining)	ko01100;ko01110;ko00500	Metabolism;Metabolism;Metabolism	Global and overview maps;Global and overview maps;Carbohydrate metabolism	Metabolic pathways;Biosynthesis of secondary metabolites;Starch and sucrose metabolism
USC_AKS(Bin182)	bin.182_k127_3191562_5	K06223	dam	DNA adenine methylase [EC:2.1.1.72]	map03430	-	DNA adenine methylase [EC:2.1.1.72]	Transferases;Transferring one-carbon groups;Methyltransferases;S-adenosyl-L-methionine:adenine in DNA N6-methyltransferase	ko03430	Genetic Information Processing	Replication and repair	Mismatch repair
USC_AKS(Bin182)	bin.182_k127_319294_5	K06919	K06919	putative DNA primase/helicase	-	-	putative DNA primase/helicase	-	-	-	-	-
USC_AKS(Bin182)	bin.182_k127_3205219_2	K03152	thiJ	protein deglycase [EC:3.5.1.124]	-	-	protein deglycase [EC:3.5.1.124]	Hydrolases;Acting on carbon-nitrogen bonds, other than peptide bonds;In linear amides;a [protein]-L-amino acid-1-hydroxypropan-2-one hydrolase [(R)-lactate-forming]	-	-	-	-
USC_AKS(Bin182)	bin.182_k127_3205219_3	K03797	E3.4.21.102, prc, ctpA	carboxyl-terminal processing protease [EC:3.4.21.102]	-	-	carboxyl-terminal processing protease [EC:3.4.21.102]	Hydrolases;Acting on peptide bonds (peptidases);Serine endopeptidases;C-terminal processing peptidase	-	-	-	-
USC_AKS(Bin182)	bin.182_k127_3205219_4	K15633	gpmI	2,3-bisphosphoglycerate-independent phosphoglycerate mutase [EC:5.4.2.12]	map00010,map00260,map00680,map01100,map01110,map01120,map01200,map01230	M00001,M00002,M00003	2,3-bisphosphoglycerate-independent phosphoglycerate mutase [EC:5.4.2.12]	Isomerases;Intramolecular transferases;Phosphotransferases (phosphomutases);D-phosphoglycerate 2,3-phosphomutase (2,3-diphosphoglycerate-independent)	ko00260;ko01100;ko00680;ko01120;ko01200;ko01230;ko00010;ko01110	Metabolism;Metabolism;Metabolism;Metabolism;Metabolism;Metabolism;Metabolism;Metabolism	Amino acid metabolism;Global and overview maps;Energy metabolism;Global and overview maps;Global and overview maps;Global and overview maps;Carbohydrate metabolism;Global and overview maps	Glycine, serine and threonine metabolism;Metabolic pathways;Methane metabolism;Microbial metabolism in diverse environments;Carbon metabolism;Biosynthesis of amino acids;Glycolysis / Gluconeogenesis;Biosynthesis of secondary metabolites
USC_AKS(Bin182)	bin.182_k127_3205219_6	K03071	secB	preprotein translocase subunit SecB	map02024,map03060,map03070	M00335	preprotein translocase subunit SecB	-	ko02024;ko03070;ko03060	Cellular Processes;Environmental Information Processing;Genetic Information Processing	Cellular community - prokaryotes;Membrane transport;Folding, sorting and degradation	Quorum sensing;Bacterial secretion system;Protein export
USC_AKS(Bin182)	bin.182_k127_3205219_7	K00057	gpsA	glycerol-3-phosphate dehydrogenase (NAD(P)+) [EC:1.1.1.94]	map00564,map01110	-	glycerol-3-phosphate dehydrogenase (NAD(P)+) [EC:1.1.1.94]	Oxidoreductases;Acting on the CH-OH group of donors;With NAD+ or NADP+ as acceptor;sn-glycerol-3-phosphate:NAD(P)+ 2-oxidoreductase	ko00564;ko01110	Metabolism;Metabolism	Lipid metabolism;Global and overview maps	Glycerophospholipid metabolism;Biosynthesis of secondary metabolites
USC_AKS(Bin182)	bin.182_k127_3205219_8	K01920	gshB	glutathione synthase [EC:6.3.2.3]	map00270,map00480,map01100,map01240	M00118	glutathione synthase [EC:6.3.2.3]	Ligases;Forming carbon-nitrogen bonds;Acid-D-amino-acid ligases (peptide synthases);gamma-L-glutamyl-L-cysteine:glycine ligase (ADP-forming)	ko01240;ko01100;ko00480;ko00270	Metabolism;Metabolism;Metabolism;Metabolism	Global and overview maps;Global and overview maps;Metabolism of other amino acids;Amino acid metabolism	Biosynthesis of cofactors;Metabolic pathways;Glutathione metabolism;Cysteine and methionine metabolism
USC_AKS(Bin182)	bin.182_k127_3205219_9	K03734	apbE	FAD:protein FMN transferase [EC:2.7.1.180]	-	-	FAD:protein FMN transferase [EC:2.7.1.180]	Transferases;Transferring phosphorus-containing groups;Phosphotransferases with an alcohol group as acceptor;FAD:protein riboflavin-5'-phosphate transferase	-	-	-	-
USC_AKS(Bin182)	bin.182_k127_3205234_2	K01952	PFAS, purL	phosphoribosylformylglycinamidine synthase [EC:6.3.5.3]	map00230,map01100,map01110	M00048	phosphoribosylformylglycinamidine synthase [EC:6.3.5.3]	Ligases;Forming carbon-nitrogen bonds;Carbon-nitrogen ligases with glutamine as amido-N-donor;N2-formyl-N1-(5-phospho-D-ribosyl)glycinamide:L-glutamine amido-ligase (ADP-forming)	ko01110;ko01100;ko00230	Metabolism;Metabolism;Metabolism	Global and overview maps;Global and overview maps;Nucleotide metabolism	Biosynthesis of secondary metabolites;Metabolic pathways;Purine metabolism
USC_AKS(Bin182)	bin.182_k127_3205234_4	K03649	mug	double-stranded uracil-DNA glycosylase [EC:3.2.2.28]	map03410	-	double-stranded uracil-DNA glycosylase [EC:3.2.2.28]	Hydrolases;Glycosylases;Hydrolysing N-glycosyl compounds;uracil-double-stranded DNA deoxyribohydrolase (uracil-releasing)	ko03410	Genetic Information Processing	Replication and repair	Base excision repair
USC_AKS(Bin182)	bin.182_k127_3208433_5	K03500	rsmB, sun	16S rRNA (cytosine967-C5)-methyltransferase [EC:2.1.1.176]	-	-	16S rRNA (cytosine967-C5)-methyltransferase [EC:2.1.1.176]	Transferases;Transferring one-carbon groups;Methyltransferases;S-adenosyl-L-methionine:16S rRNA (cytosine967-C5)-methyltransferase	-	-	-	-
USC_AKS(Bin182)	bin.182_k127_3208433_8	K13599	ntrX	two-component system, NtrC family, nitrogen regulation response regulator NtrX	map02020	M00498	two-component system, NtrC family, nitrogen regulation response regulator NtrX	-	ko02020	Environmental Information Processing	Signal transduction	Two-component system
USC_AKS(Bin182)	bin.182_k127_3211762_2	K12284	mshN	MSHA biogenesis protein MshN	-	-	MSHA biogenesis protein MshN	-	-	-	-	-
USC_AKS(Bin182)	bin.182_k127_3211762_8	K10217	dmpC, xylG, praB	aminomuconate-semialdehyde/2-hydroxymuconate-6-semialdehyde dehydrogenase [EC:1.2.1.32 1.2.1.85]	map00362,map00380,map00622,map01100,map01120,map01220	M00038,M00569	aminomuconate-semialdehyde/2-hydroxymuconate-6-semialdehyde dehydrogenase [EC:1.2.1.32 1.2.1.85]	Oxidoreductases;Acting on the aldehyde or oxo group of donors;With NAD+ or NADP+ as acceptor;2-aminomuconate-6-semialdehyde:NAD+ 6-oxidoreductase|Oxidoreductases;Acting on the aldehyde or oxo group of donors;With NAD+ or NADP+ as acceptor;2-hydroxymuconate-6-semialdehyde:NAD+ oxidoreductase	ko00362;ko01120;ko00622;ko01100;ko01220;ko00380	Metabolism;Metabolism;Metabolism;Metabolism;Metabolism;Metabolism	Xenobiotics biodegradation and metabolism;Global and overview maps;Xenobiotics biodegradation and metabolism;Global and overview maps;Global and overview maps;Amino acid metabolism	Benzoate degradation;Microbial metabolism in diverse environments;Xylene degradation;Metabolic pathways;Degradation of aromatic compounds;Tryptophan metabolism
USC_AKS(Bin182)	bin.182_k127_3211762_9	K00059	fabG, OAR1	3-oxoacyl-[acyl-carrier protein] reductase [EC:1.1.1.100]	map00061,map00333,map00780,map01100,map01110,map01212,map01240	M00083,M00572	3-oxoacyl-[acyl-carrier protein] reductase [EC:1.1.1.100]	Oxidoreductases;Acting on the CH-OH group of donors;With NAD+ or NADP+ as acceptor;(3R)-3-hydroxyacyl-[acyl-carrier protein]:NADP+ oxidoreductase	ko01212;ko01110;ko01240;ko00780;ko00333;ko00061;ko01100	Metabolism;Metabolism;Metabolism;Metabolism;Metabolism;Metabolism;Metabolism	Global and overview maps;Global and overview maps;Global and overview maps;Metabolism of cofactors and vitamins;Biosynthesis of other secondary metabolites;Lipid metabolism;Global and overview maps	Fatty acid metabolism;Biosynthesis of secondary metabolites;Biosynthesis of cofactors;Biotin metabolism;Prodigiosin biosynthesis;Fatty acid biosynthesis;Metabolic pathways
USC_AKS(Bin182)	bin.182_k127_3212902_2	K09691	wzt, rbfB	lipopolysaccharide transport system ATP-binding protein	map02010	M00250	lipopolysaccharide transport system ATP-binding protein	-	ko02010	Environmental Information Processing	Membrane transport	ABC transporters
USC_AKS(Bin182)	bin.182_k127_3212902_3	K09690	wzm, rfbA	lipopolysaccharide transport system permease protein	map02010	M00250	lipopolysaccharide transport system permease protein	-	ko02010	Environmental Information Processing	Membrane transport	ABC transporters
USC_AKS(Bin182)	bin.182_k127_3212902_5	K00058	serA, PHGDH	D-3-phosphoglycerate dehydrogenase / 2-oxoglutarate reductase [EC:1.1.1.95 1.1.1.399]	map00260,map00270,map00680,map01100,map01110,map01120,map01200,map01230	M00020	D-3-phosphoglycerate dehydrogenase / 2-oxoglutarate reductase [EC:1.1.1.95 1.1.1.399]	Oxidoreductases;Acting on the CH-OH group of donors;With NAD+ or NADP+ as acceptor;(R)-2-hydroxyglutarate:NAD+ 2-oxidireductase|Oxidoreductases;Acting on the CH-OH group of donors;With NAD+ or NADP+ as acceptor;3-phospho-D-glycerate:NAD+ 2-oxidoreductase	ko00260;ko00270;ko01100;ko01120;ko00680;ko01200;ko01230;ko01110	Metabolism;Metabolism;Metabolism;Metabolism;Metabolism;Metabolism;Metabolism;Metabolism	Amino acid metabolism;Amino acid metabolism;Global and overview maps;Global and overview maps;Energy metabolism;Global and overview maps;Global and overview maps;Global and overview maps	Glycine, serine and threonine metabolism;Cysteine and methionine metabolism;Metabolic pathways;Microbial metabolism in diverse environments;Methane metabolism;Carbon metabolism;Biosynthesis of amino acids;Biosynthesis of secondary metabolites
USC_AKS(Bin182)	bin.182_k127_3212902_9	K18235	vgb	virginiamycin B lyase [EC:4.2.99.-]	-	-	virginiamycin B lyase [EC:4.2.99.-]	-	-	-	-	-
USC_AKS(Bin182)	bin.182_k127_3231075_3	K07391	comM	magnesium chelatase family protein	-	-	magnesium chelatase family protein	-	-	-	-	-
USC_AKS(Bin182)	bin.182_k127_3231075_8	K00528	fpr	ferredoxin/flavodoxin---NADP+ reductase [EC:1.18.1.2 1.19.1.1]	-	-	ferredoxin/flavodoxin---NADP+ reductase [EC:1.18.1.2 1.19.1.1]	Oxidoreductases;Acting on reduced flavodoxin as donor;With NAD+ or NADP+ as acceptor;flavodoxin:NADP+ oxidoreductase|Oxidoreductases;Acting on iron-sulfur proteins as donors;With NAD+ or NADP+ as acceptor;ferredoxin:NADP+ oxidoreductase	-	-	-	-
USC_AKS(Bin182)	bin.182_k127_3231075_10	K07396	K07396	putative protein-disulfide isomerase	-	-	putative protein-disulfide isomerase	-	-	-	-	-
USC_AKS(Bin182)	bin.182_k127_3242569_1	K05851	cyaA	adenylate cyclase, class 1 [EC:4.6.1.1]	map00230,map01100,map02026,map05111	-	adenylate cyclase, class 1 [EC:4.6.1.1]	Lyases;Phosphorus-oxygen lyases;Phosphorus-oxygen lyases (only sub-subclass identified to date);ATP diphosphate-lyase (cyclizing; 3',5'-cyclic-AMP-forming)	ko01100;ko00230;ko02026;ko05111	Metabolism;Metabolism;Cellular Processes;Cellular Processes	Global and overview maps;Nucleotide metabolism;Cellular community - prokaryotes;Cellular community - prokaryotes	Metabolic pathways;Purine metabolism;Biofilm formation - Escherichia coli;Biofilm formation - Vibrio cholerae
USC_AKS(Bin182)	bin.182_k127_3242569_2	K05851	cyaA	adenylate cyclase, class 1 [EC:4.6.1.1]	map00230,map01100,map02026,map05111	-	adenylate cyclase, class 1 [EC:4.6.1.1]	Lyases;Phosphorus-oxygen lyases;Phosphorus-oxygen lyases (only sub-subclass identified to date);ATP diphosphate-lyase (cyclizing; 3',5'-cyclic-AMP-forming)	ko01100;ko00230;ko02026;ko05111	Metabolism;Metabolism;Cellular Processes;Cellular Processes	Global and overview maps;Nucleotide metabolism;Cellular community - prokaryotes;Cellular community - prokaryotes	Metabolic pathways;Purine metabolism;Biofilm formation - Escherichia coli;Biofilm formation - Vibrio cholerae
USC_AKS(Bin182)	bin.182_k127_3242569_3	K04768	acuC	acetoin utilization protein AcuC	-	-	acetoin utilization protein AcuC	-	-	-	-	-
USC_AKS(Bin182)	bin.182_k127_3242569_4	K00600	glyA, SHMT	glycine hydroxymethyltransferase [EC:2.1.2.1]	map00260,map00460,map00630,map00670,map00680,map01100,map01110,map01120,map01200,map01230,map01240,map01523	M00346,M00532,M00140,M00141	glycine hydroxymethyltransferase [EC:2.1.2.1]	Transferases;Transferring one-carbon groups;Hydroxymethyl-, formyl- and related transferases;5,10-methylenetetrahydrofolate:glycine hydroxymethyltransferase	ko01240;ko00670;ko01523;ko01120;ko00680;ko00630;ko01100;ko00260;ko01110;ko00460;ko01230;ko01200	Metabolism;Metabolism;Human Diseases;Metabolism;Metabolism;Metabolism;Metabolism;Metabolism;Metabolism;Metabolism;Metabolism;Metabolism	Global and overview maps;Metabolism of cofactors and vitamins;Drug resistance: antineoplastic;Global and overview maps;Energy metabolism;Carbohydrate metabolism;Global and overview maps;Amino acid metabolism;Global and overview maps;Metabolism of other amino acids;Global and overview maps;Global and overview maps	Biosynthesis of cofactors;One carbon pool by folate;Antifolate resistance;Microbial metabolism in diverse environments;Methane metabolism;Glyoxylate and dicarboxylate metabolism;Metabolic pathways;Glycine, serine and threonine metabolism;Biosynthesis of secondary metabolites;Cyanoamino acid metabolism;Biosynthesis of amino acids;Carbon metabolism
USC_AKS(Bin182)	bin.182_k127_3242569_5	K07738	nrdR	transcriptional repressor NrdR	-	-	transcriptional repressor NrdR	-	-	-	-	-
USC_AKS(Bin182)	bin.182_k127_3242569_6	K01246	tag	DNA-3-methyladenine glycosylase I [EC:3.2.2.20]	map03410	-	DNA-3-methyladenine glycosylase I [EC:3.2.2.20]	Hydrolases;Glycosylases;Hydrolysing N-glycosyl compounds;alkylated-DNA glycohydrolase (releasing methyladenine and methylguanine)	ko03410	Genetic Information Processing	Replication and repair	Base excision repair
USC_AKS(Bin182)	bin.182_k127_3242569_7	K13993	HSP20	HSP20 family protein	map04141	-	HSP20 family protein	-	ko04141	Genetic Information Processing	Folding, sorting and degradation	Protein processing in endoplasmic reticulum
USC_AKS(Bin182)	bin.182_k127_3242569_8	K13993	HSP20	HSP20 family protein	map04141	-	HSP20 family protein	-	ko04141	Genetic Information Processing	Folding, sorting and degradation	Protein processing in endoplasmic reticulum
USC_AKS(Bin182)	bin.182_k127_3242569_9	K05516	cbpA	curved DNA-binding protein	-	-	curved DNA-binding protein	-	-	-	-	-
USC_AKS(Bin182)	bin.182_k127_3242569_10	K18997	cbpM	chaperone modulatory protein CbpM	-	-	chaperone modulatory protein CbpM	-	-	-	-	-
USC_AKS(Bin182)	bin.182_k127_3242569_13	K19157	yafQ	mRNA interferase YafQ [EC:3.1.-.-]	-	-	mRNA interferase YafQ [EC:3.1.-.-]	-	-	-	-	-
USC_AKS(Bin182)	bin.182_k127_3242569_14	K07473	dinJ	DNA-damage-inducible protein J	-	-	DNA-damage-inducible protein J	-	-	-	-	-
USC_AKS(Bin182)	bin.182_k127_3268414_3	K10680	nemA	N-ethylmaleimide reductase [EC:1.-.-.-]	map00633,map01120	-	N-ethylmaleimide reductase [EC:1.-.-.-]	-	ko00633;ko01120	Metabolism;Metabolism	Xenobiotics biodegradation and metabolism;Global and overview maps	Nitrotoluene degradation;Microbial metabolism in diverse environments
USC_AKS(Bin182)	bin.182_k127_3268414_5	K00384	trxB, TRR	thioredoxin reductase (NADPH) [EC:1.8.1.9]	map00450	-	thioredoxin reductase (NADPH) [EC:1.8.1.9]	Oxidoreductases;Acting on a sulfur group of donors;With NAD+ or NADP+ as acceptor;thioredoxin:NADP+ oxidoreductase	ko00450	Metabolism	Metabolism of other amino acids	Selenocompound metabolism
USC_AKS(Bin182)	bin.182_k127_3268414_9	K00259	ald	alanine dehydrogenase [EC:1.4.1.1]	map00250,map00430,map01100	-	alanine dehydrogenase [EC:1.4.1.1]	Oxidoreductases;Acting on the CH-NH2 group of donors;With NAD+ or NADP+ as acceptor;L-alanine:NAD+ oxidoreductase (deaminating)	ko00250;ko00430;ko01100	Metabolism;Metabolism;Metabolism	Amino acid metabolism;Metabolism of other amino acids;Global and overview maps	Alanine, aspartate and glutamate metabolism;Taurine and hypotaurine metabolism;Metabolic pathways
USC_AKS(Bin182)	bin.182_k127_3280757_2	K07001	K07001	NTE family protein	-	-	NTE family protein	-	-	-	-	-
USC_AKS(Bin182)	bin.182_k127_3280757_3	K00343	nuoN	NADH-quinone oxidoreductase subunit N [EC:7.1.1.2]	map00190,map01100	M00144	NADH-quinone oxidoreductase subunit N [EC:7.1.1.2]	Translocases;Catalysing the translocation of protons;Linked to oxidoreductase reactions;NADH:ubiquinone oxidoreductase	ko01100;ko00190	Metabolism;Metabolism	Global and overview maps;Energy metabolism	Metabolic pathways;Oxidative phosphorylation
USC_AKS(Bin182)	bin.182_k127_3280757_5	K00342	nuoM	NADH-quinone oxidoreductase subunit M [EC:7.1.1.2]	map00190,map01100	M00144	NADH-quinone oxidoreductase subunit M [EC:7.1.1.2]	Translocases;Catalysing the translocation of protons;Linked to oxidoreductase reactions;NADH:ubiquinone oxidoreductase	ko01100;ko00190	Metabolism;Metabolism	Global and overview maps;Energy metabolism	Metabolic pathways;Oxidative phosphorylation
USC_AKS(Bin182)	bin.182_k127_3280757_6	K00341	nuoL	NADH-quinone oxidoreductase subunit L [EC:7.1.1.2]	map00190,map01100	M00144	NADH-quinone oxidoreductase subunit L [EC:7.1.1.2]	Translocases;Catalysing the translocation of protons;Linked to oxidoreductase reactions;NADH:ubiquinone oxidoreductase	ko01100;ko00190	Metabolism;Metabolism	Global and overview maps;Energy metabolism	Metabolic pathways;Oxidative phosphorylation
USC_AKS(Bin182)	bin.182_k127_3280757_7	K00340	nuoK	NADH-quinone oxidoreductase subunit K [EC:7.1.1.2]	map00190,map01100	M00144	NADH-quinone oxidoreductase subunit K [EC:7.1.1.2]	Translocases;Catalysing the translocation of protons;Linked to oxidoreductase reactions;NADH:ubiquinone oxidoreductase	ko01100;ko00190	Metabolism;Metabolism	Global and overview maps;Energy metabolism	Metabolic pathways;Oxidative phosphorylation
USC_AKS(Bin182)	bin.182_k127_3280757_9	K00374	narI, narV	nitrate reductase gamma subunit [EC:1.7.5.1 1.7.99.-]	map00910,map01100,map01120,map02020	M00530,M00529	nitrate reductase gamma subunit [EC:1.7.5.1 1.7.99.-]	Oxidoreductases;Acting on other nitrogenous compounds as donors;With a quinone or similar compound as acceptor;nitrite:quinone oxidoreductase	ko01120;ko00910;ko02020;ko01100	Metabolism;Metabolism;Environmental Information Processing;Metabolism	Global and overview maps;Energy metabolism;Signal transduction;Global and overview maps	Microbial metabolism in diverse environments;Nitrogen metabolism;Two-component system;Metabolic pathways
USC_AKS(Bin182)	bin.182_k127_3280757_10	K00373	narJ, narW	nitrate reductase molybdenum cofactor assembly chaperone NarJ/NarW	map02020	-	nitrate reductase molybdenum cofactor assembly chaperone NarJ/NarW	-	ko02020	Environmental Information Processing	Signal transduction	Two-component system
USC_AKS(Bin182)	bin.182_k127_3280757_11	K00371	narH, narY, nxrB	nitrate reductase / nitrite oxidoreductase, beta subunit [EC:1.7.5.1 1.7.99.-]	map00910,map01100,map01120,map02020	M00530,M00529,M00804	nitrate reductase / nitrite oxidoreductase, beta subunit [EC:1.7.5.1 1.7.99.-]	Oxidoreductases;Acting on other nitrogenous compounds as donors;With a quinone or similar compound as acceptor;nitrite:quinone oxidoreductase	ko02020;ko00910;ko01100;ko01120	Environmental Information Processing;Metabolism;Metabolism;Metabolism	Signal transduction;Energy metabolism;Global and overview maps;Global and overview maps	Two-component system;Nitrogen metabolism;Metabolic pathways;Microbial metabolism in diverse environments
USC_AKS(Bin182)	bin.182_k127_3280757_12	K00370	narG, narZ, nxrA	nitrate reductase / nitrite oxidoreductase, alpha subunit [EC:1.7.5.1 1.7.99.-]	map00910,map01100,map01120,map02020	M00530,M00529,M00804	nitrate reductase / nitrite oxidoreductase, alpha subunit [EC:1.7.5.1 1.7.99.-]	Oxidoreductases;Acting on other nitrogenous compounds as donors;With a quinone or similar compound as acceptor;nitrite:quinone oxidoreductase	ko01120;ko01100;ko02020;ko00910	Metabolism;Metabolism;Environmental Information Processing;Metabolism	Global and overview maps;Global and overview maps;Signal transduction;Energy metabolism	Microbial metabolism in diverse environments;Metabolic pathways;Two-component system;Nitrogen metabolism
USC_AKS(Bin182)	bin.182_k127_3280757_13	K06998	phzF	trans-2,3-dihydro-3-hydroxyanthranilate isomerase [EC:5.3.3.17]	map00405,map01100,map01110,map02024	M00835	trans-2,3-dihydro-3-hydroxyanthranilate isomerase [EC:5.3.3.17]	Isomerases;Intramolecular oxidoreductases;Transposing C=C bonds;(5S,6S)-6-amino-5-hydroxycyclohexa-1,3-diene-1-carboxyate isomerase	ko01100;ko00405;ko02024;ko01110	Metabolism;Metabolism;Cellular Processes;Metabolism	Global and overview maps;Biosynthesis of other secondary metabolites;Cellular community - prokaryotes;Global and overview maps	Metabolic pathways;Phenazine biosynthesis;Quorum sensing;Biosynthesis of secondary metabolites
USC_AKS(Bin182)	bin.182_k127_3280757_14	K00363	nirD	nitrite reductase (NADH) small subunit [EC:1.7.1.15]	map00910,map01100,map01120	M00530	nitrite reductase (NADH) small subunit [EC:1.7.1.15]	Oxidoreductases;Acting on other nitrogenous compounds as donors;With NAD+ or NADP+ as acceptor;ammonia:NAD+ oxidoreductase	ko01120;ko00910;ko01100	Metabolism;Metabolism;Metabolism	Global and overview maps;Energy metabolism;Global and overview maps	Microbial metabolism in diverse environments;Nitrogen metabolism;Metabolic pathways
USC_AKS(Bin182)	bin.182_k127_3280757_15	K00362	nirB	nitrite reductase (NADH) large subunit [EC:1.7.1.15]	map00910,map01100,map01120	M00530	nitrite reductase (NADH) large subunit [EC:1.7.1.15]	Oxidoreductases;Acting on other nitrogenous compounds as donors;With NAD+ or NADP+ as acceptor;ammonia:NAD+ oxidoreductase	ko01120;ko00910;ko01100	Metabolism;Metabolism;Metabolism	Global and overview maps;Energy metabolism;Global and overview maps	Microbial metabolism in diverse environments;Nitrogen metabolism;Metabolic pathways
USC_AKS(Bin182)	bin.182_k127_3280757_16	K00574	cfa	cyclopropane-fatty-acyl-phospholipid synthase [EC:2.1.1.79]	-	-	cyclopropane-fatty-acyl-phospholipid synthase [EC:2.1.1.79]	Transferases;Transferring one-carbon groups;Methyltransferases;S-adenosyl-L-methionine:unsaturated-phospholipid methyltransferase (cyclizing)	-	-	-	-
USC_AKS(Bin182)	bin.182_k127_3280757_17	K02450	gspA	general secretion pathway protein A	-	M00331	general secretion pathway protein A	-	-	-	-	-
USC_AKS(Bin182)	bin.182_k127_3280757_18	K01628	fucA	L-fuculose-phosphate aldolase [EC:4.1.2.17]	map00040,map00051,map01100,map01120	-	L-fuculose-phosphate aldolase [EC:4.1.2.17]	Lyases;Carbon-carbon lyases;Aldehyde-lyases;L-fuculose-1-phosphate (S)-lactaldehyde-lyase (glycerone-phosphate-forming)	ko00051;ko01120;ko01100;ko00040	Metabolism;Metabolism;Metabolism;Metabolism	Carbohydrate metabolism;Global and overview maps;Global and overview maps;Carbohydrate metabolism	Fructose and mannose metabolism;Microbial metabolism in diverse environments;Metabolic pathways;Pentose and glucuronate interconversions
USC_AKS(Bin182)	bin.182_k127_3280757_19	K01754	E4.3.1.19, ilvA, tdcB	threonine dehydratase [EC:4.3.1.19]	map00260,map00290,map01100,map01110,map01200,map01230	M00570	threonine dehydratase [EC:4.3.1.19]	Lyases;Carbon-nitrogen lyases;Ammonia-lyases;L-threonine ammonia-lyase (2-oxobutanoate-forming)	ko00290;ko01100;ko01230;ko00260;ko01200;ko01110	Metabolism;Metabolism;Metabolism;Metabolism;Metabolism;Metabolism	Amino acid metabolism;Global and overview maps;Global and overview maps;Amino acid metabolism;Global and overview maps;Global and overview maps	Valine, leucine and isoleucine biosynthesis;Metabolic pathways;Biosynthesis of amino acids;Glycine, serine and threonine metabolism;Carbon metabolism;Biosynthesis of secondary metabolites
USC_AKS(Bin182)	bin.182_k127_3280757_20	K01807	rpiA	ribose 5-phosphate isomerase A [EC:5.3.1.6]	map00030,map00710,map01100,map01110,map01120,map01200,map01230	M00165,M00167,M00004,M00007,M00580	ribose 5-phosphate isomerase A [EC:5.3.1.6]	Isomerases;Intramolecular oxidoreductases;Interconverting aldoses and ketoses, and related compounds;D-ribose-5-phosphate aldose-ketose-isomerase	ko01110;ko00710;ko00030;ko01120;ko01230;ko01100;ko01200	Metabolism;Metabolism;Metabolism;Metabolism;Metabolism;Metabolism;Metabolism	Global and overview maps;Energy metabolism;Carbohydrate metabolism;Global and overview maps;Global and overview maps;Global and overview maps;Global and overview maps	Biosynthesis of secondary metabolites;Carbon fixation in photosynthetic organisms;Pentose phosphate pathway;Microbial metabolism in diverse environments;Biosynthesis of amino acids;Metabolic pathways;Carbon metabolism
USC_AKS(Bin182)	bin.182_k127_3280757_23	K07233	pcoB, copB	copper resistance protein B	-	-	copper resistance protein B	-	-	-	-	-
USC_AKS(Bin182)	bin.182_k127_3280757_28	K09951	cas2	CRISPR-associated protein Cas2	-	-	CRISPR-associated protein Cas2	-	-	-	-	-
USC_AKS(Bin182)	bin.182_k127_3280757_29	K15342	cas1	CRISP-associated protein Cas1	-	-	CRISP-associated protein Cas1	-	-	-	-	-
USC_AKS(Bin182)	bin.182_k127_3297147_1	K21449	ata, sadA, emaA	trimeric autotransporter adhesin	-	-	trimeric autotransporter adhesin	-	-	-	-	-
USC_AKS(Bin182)	bin.182_k127_3297147_2	K18831	higA	HTH-type transcriptional regulator / antitoxin HigA	-	-	HTH-type transcriptional regulator / antitoxin HigA	-	-	-	-	-
USC_AKS(Bin182)	bin.182_k127_3297147_3	K07102	amgK	N-acetylmuramate 1-kinase [EC:2.7.1.221]	map00520,map01100,map01250	-	N-acetylmuramate 1-kinase [EC:2.7.1.221]	Transferases;Transferring phosphorus-containing groups;Phosphotransferases with an alcohol group as acceptor;ATP:N-acetyl-D-muramate 1-phosphotransferase	ko00520;ko01100;ko01250	Metabolism;Metabolism;Metabolism	Carbohydrate metabolism;Global and overview maps;Global and overview maps	Amino sugar and nucleotide sugar metabolism;Metabolic pathways;Biosynthesis of nucleotide sugars
USC_AKS(Bin182)	bin.182_k127_3297147_4	K00992	murU	N-acetyl-alpha-D-muramate 1-phosphate uridylyltransferase [EC:2.7.7.99]	map00520,map01100,map01250	-	N-acetyl-alpha-D-muramate 1-phosphate uridylyltransferase [EC:2.7.7.99]	Transferases;Transferring phosphorus-containing groups;Nucleotidyltransferases;UDP:N-acetyl-alpha-D-muramate 1-phosphate uridylyltransferase	ko00520;ko01250;ko01100	Metabolism;Metabolism;Metabolism	Carbohydrate metabolism;Global and overview maps;Global and overview maps	Amino sugar and nucleotide sugar metabolism;Biosynthesis of nucleotide sugars;Metabolic pathways
USC_AKS(Bin182)	bin.182_k127_3297147_6	K06972	PITRM1, PreP, CYM1	presequence protease [EC:3.4.24.-]	-	-	presequence protease [EC:3.4.24.-]	-	-	-	-	-
USC_AKS(Bin182)	bin.182_k127_3297147_7	K00384	trxB, TRR	thioredoxin reductase (NADPH) [EC:1.8.1.9]	map00450	-	thioredoxin reductase (NADPH) [EC:1.8.1.9]	Oxidoreductases;Acting on a sulfur group of donors;With NAD+ or NADP+ as acceptor;thioredoxin:NADP+ oxidoreductase	ko00450	Metabolism	Metabolism of other amino acids	Selenocompound metabolism
USC_AKS(Bin182)	bin.182_k127_3384536_8	K07156	copC, pcoC	copper resistance protein C	-	-	copper resistance protein C	-	-	-	-	-
USC_AKS(Bin182)	bin.182_k127_3417936_1	K18480	linN	cholesterol transport system auxiliary component	-	M00669	cholesterol transport system auxiliary component	-	-	-	-	-
USC_AKS(Bin182)	bin.182_k127_3417936_2	K02067	mlaD, linM	phospholipid/cholesterol/gamma-HCH transport system substrate-binding protein	map02010	M00669,M00210,M00670	phospholipid/cholesterol/gamma-HCH transport system substrate-binding protein	-	ko02010	Environmental Information Processing	Membrane transport	ABC transporters
USC_AKS(Bin182)	bin.182_k127_3417936_3	K02065	mlaF, linL, mkl	phospholipid/cholesterol/gamma-HCH transport system ATP-binding protein	map02010	M00669,M00210,M00670	phospholipid/cholesterol/gamma-HCH transport system ATP-binding protein	-	ko02010	Environmental Information Processing	Membrane transport	ABC transporters
USC_AKS(Bin182)	bin.182_k127_3417936_4	K02066	mlaE, linK	phospholipid/cholesterol/gamma-HCH transport system permease protein	map02010	M00669,M00210,M00670	phospholipid/cholesterol/gamma-HCH transport system permease protein	-	ko02010	Environmental Information Processing	Membrane transport	ABC transporters
USC_AKS(Bin182)	bin.182_k127_3452726_1	K00954	E2.7.7.3A, coaD, kdtB	pantetheine-phosphate adenylyltransferase [EC:2.7.7.3]	map00770,map01100,map01240	M00120	pantetheine-phosphate adenylyltransferase [EC:2.7.7.3]	Transferases;Transferring phosphorus-containing groups;Nucleotidyltransferases;ATP:pantetheine-4'-phosphate adenylyltransferase	ko00770;ko01100;ko01240	Metabolism;Metabolism;Metabolism	Metabolism of cofactors and vitamins;Global and overview maps;Global and overview maps	Pantothenate and CoA biosynthesis;Metabolic pathways;Biosynthesis of cofactors
USC_AKS(Bin182)	bin.182_k127_3452726_2	K08316	rsmD	16S rRNA (guanine966-N2)-methyltransferase [EC:2.1.1.171]	-	-	16S rRNA (guanine966-N2)-methyltransferase [EC:2.1.1.171]	Transferases;Transferring one-carbon groups;Methyltransferases;S-adenosyl-L-methionine:16S rRNA (guanine966-N2)-methyltransferase	-	-	-	-
USC_AKS(Bin182)	bin.182_k127_3452726_3	K07263	pqqL	zinc protease [EC:3.4.24.-]	-	-	zinc protease [EC:3.4.24.-]	-	-	-	-	-
USC_AKS(Bin182)	bin.182_k127_3452726_4	K07263	pqqL	zinc protease [EC:3.4.24.-]	-	-	zinc protease [EC:3.4.24.-]	-	-	-	-	-
USC_AKS(Bin182)	bin.182_k127_3452726_6	K01652	E2.2.1.6L, ilvB, ilvG, ilvI	acetolactate synthase I/II/III large subunit [EC:2.2.1.6]	map00290,map00650,map00660,map00770,map01100,map01110,map01210,map01230	M00019,M00570	acetolactate synthase I/II/III large subunit [EC:2.2.1.6]	Transferases;Transferring aldehyde or ketonic groups;Transketolases and transaldolases;pyruvate:pyruvate acetaldehydetransferase (decarboxylating)	ko01100;ko00290;ko01230;ko00650;ko00770;ko01210;ko01110;ko00660	Metabolism;Metabolism;Metabolism;Metabolism;Metabolism;Metabolism;Metabolism;Metabolism	Global and overview maps;Amino acid metabolism;Global and overview maps;Carbohydrate metabolism;Metabolism of cofactors and vitamins;Global and overview maps;Global and overview maps;Carbohydrate metabolism	Metabolic pathways;Valine, leucine and isoleucine biosynthesis;Biosynthesis of amino acids;Butanoate metabolism;Pantothenate and CoA biosynthesis;2-Oxocarboxylic acid metabolism;Biosynthesis of secondary metabolites;C5-Branched dibasic acid metabolism
USC_AKS(Bin182)	bin.182_k127_3452726_9	K00831	serC, PSAT1	phosphoserine aminotransferase [EC:2.6.1.52]	map00260,map00270,map00680,map00750,map01100,map01110,map01120,map01200,map01230,map01240	M00020,M00124	phosphoserine aminotransferase [EC:2.6.1.52]	Transferases;Transferring nitrogenous groups;Transaminases;O-phospho-L-serine:2-oxoglutarate aminotransferase	ko00750;ko01110;ko01200;ko01230;ko01120;ko00680;ko01240;ko00270;ko00260;ko01100	Metabolism;Metabolism;Metabolism;Metabolism;Metabolism;Metabolism;Metabolism;Metabolism;Metabolism;Metabolism	Metabolism of cofactors and vitamins;Global and overview maps;Global and overview maps;Global and overview maps;Global and overview maps;Energy metabolism;Global and overview maps;Amino acid metabolism;Amino acid metabolism;Global and overview maps	Vitamin B6 metabolism;Biosynthesis of secondary metabolites;Carbon metabolism;Biosynthesis of amino acids;Microbial metabolism in diverse environments;Methane metabolism;Biosynthesis of cofactors;Cysteine and methionine metabolism;Glycine, serine and threonine metabolism;Metabolic pathways
USC_AKS(Bin182)	bin.182_k127_3452726_10	K00058	serA, PHGDH	D-3-phosphoglycerate dehydrogenase / 2-oxoglutarate reductase [EC:1.1.1.95 1.1.1.399]	map00260,map00270,map00680,map01100,map01110,map01120,map01200,map01230	M00020	D-3-phosphoglycerate dehydrogenase / 2-oxoglutarate reductase [EC:1.1.1.95 1.1.1.399]	Oxidoreductases;Acting on the CH-OH group of donors;With NAD+ or NADP+ as acceptor;(R)-2-hydroxyglutarate:NAD+ 2-oxidireductase|Oxidoreductases;Acting on the CH-OH group of donors;With NAD+ or NADP+ as acceptor;3-phospho-D-glycerate:NAD+ 2-oxidoreductase	ko00260;ko00270;ko01100;ko01120;ko00680;ko01200;ko01230;ko01110	Metabolism;Metabolism;Metabolism;Metabolism;Metabolism;Metabolism;Metabolism;Metabolism	Amino acid metabolism;Amino acid metabolism;Global and overview maps;Global and overview maps;Energy metabolism;Global and overview maps;Global and overview maps;Global and overview maps	Glycine, serine and threonine metabolism;Cysteine and methionine metabolism;Metabolic pathways;Microbial metabolism in diverse environments;Methane metabolism;Carbon metabolism;Biosynthesis of amino acids;Biosynthesis of secondary metabolites
USC_AKS(Bin182)	bin.182_k127_3452726_11	K01079	serB, PSPH	phosphoserine phosphatase [EC:3.1.3.3]	map00260,map00680,map01100,map01110,map01120,map01200,map01230	M00020	phosphoserine phosphatase [EC:3.1.3.3]	Hydrolases;Acting on ester bonds;Phosphoric-monoester hydrolases;O-phosphoserine phosphohydrolase	ko01110;ko01120;ko00680;ko01230;ko01100;ko01200;ko00260	Metabolism;Metabolism;Metabolism;Metabolism;Metabolism;Metabolism;Metabolism	Global and overview maps;Global and overview maps;Energy metabolism;Global and overview maps;Global and overview maps;Global and overview maps;Amino acid metabolism	Biosynthesis of secondary metabolites;Microbial metabolism in diverse environments;Methane metabolism;Biosynthesis of amino acids;Metabolic pathways;Carbon metabolism;Glycine, serine and threonine metabolism
USC_AKS(Bin182)	bin.182_k127_3452726_12	K05946	tagA, tarA	N-acetylglucosaminyldiphosphoundecaprenol N-acetyl-beta-D-mannosaminyltransferase [EC:2.4.1.187]	map00552	-	N-acetylglucosaminyldiphosphoundecaprenol N-acetyl-beta-D-mannosaminyltransferase [EC:2.4.1.187]	Transferases;Glycosyltransferases;Hexosyltransferases;UDP-N-acetyl-alpha-D-mannosamine:N-acetyl-alpha-D-glucosaminyldiphospho-ditrans,octacis-undecaprenol 4-beta-N-acetylmannosaminyltransferase (configuration-inverting)	ko00552	Metabolism	Glycan biosynthesis and metabolism	Teichoic acid biosynthesis
USC_AKS(Bin182)	bin.182_k127_3452726_13	K10046	GME	GDP-D-mannose 3', 5'-epimerase [EC:5.1.3.18 5.1.3.-]	map00053,map00520,map01100,map01110,map01240,map01250	M00114	GDP-D-mannose 3', 5'-epimerase [EC:5.1.3.18 5.1.3.-]	Isomerases;Racemases and epimerases;Acting on carbohydrates and derivatives;GDP-alpha-D-mannose 3,5-epimerase	ko01100;ko01250;ko00053;ko01240;ko01110;ko00520	Metabolism;Metabolism;Metabolism;Metabolism;Metabolism;Metabolism	Global and overview maps;Global and overview maps;Carbohydrate metabolism;Global and overview maps;Global and overview maps;Carbohydrate metabolism	Metabolic pathways;Biosynthesis of nucleotide sugars;Ascorbate and aldarate metabolism;Biosynthesis of cofactors;Biosynthesis of secondary metabolites;Amino sugar and nucleotide sugar metabolism
USC_AKS(Bin182)	bin.182_k127_3452726_14	K10046	GME	GDP-D-mannose 3', 5'-epimerase [EC:5.1.3.18 5.1.3.-]	map00053,map00520,map01100,map01110,map01240,map01250	M00114	GDP-D-mannose 3', 5'-epimerase [EC:5.1.3.18 5.1.3.-]	Isomerases;Racemases and epimerases;Acting on carbohydrates and derivatives;GDP-alpha-D-mannose 3,5-epimerase	ko01100;ko01250;ko00053;ko01240;ko01110;ko00520	Metabolism;Metabolism;Metabolism;Metabolism;Metabolism;Metabolism	Global and overview maps;Global and overview maps;Carbohydrate metabolism;Global and overview maps;Global and overview maps;Carbohydrate metabolism	Metabolic pathways;Biosynthesis of nucleotide sugars;Ascorbate and aldarate metabolism;Biosynthesis of cofactors;Biosynthesis of secondary metabolites;Amino sugar and nucleotide sugar metabolism
USC_AKS(Bin182)	bin.182_k127_3452726_16	K09973	K09973	uncharacterized protein	-	-	uncharacterized protein	-	-	-	-	-
USC_AKS(Bin182)	bin.182_k127_3452726_17	K01207	nagZ	beta-N-acetylhexosaminidase [EC:3.2.1.52]	map00520,map00531,map01100,map01501	M00628	beta-N-acetylhexosaminidase [EC:3.2.1.52]	Hydrolases;Glycosylases;Glycosidases, i.e. enzymes that hydrolyse O- and S-glycosyl compounds;beta-N-acetyl-D-hexosaminide N-acetylhexosaminohydrolase	ko00531;ko01100;ko00520;ko01501	Metabolism;Metabolism;Metabolism;Human Diseases	Glycan biosynthesis and metabolism;Global and overview maps;Carbohydrate metabolism;Drug resistance: antimicrobial	Glycosaminoglycan degradation;Metabolic pathways;Amino sugar and nucleotide sugar metabolism;beta-Lactam resistance
USC_AKS(Bin182)	bin.182_k127_3452726_20	K06203	cysZ	CysZ protein	-	-	CysZ protein	-	-	-	-	-
USC_AKS(Bin182)	bin.182_k127_3452726_21	K09457	queF	7-cyano-7-deazaguanine reductase [EC:1.7.1.13]	map00790,map01100	-	7-cyano-7-deazaguanine reductase [EC:1.7.1.13]	Oxidoreductases;Acting on other nitrogenous compounds as donors;With NAD+ or NADP+ as acceptor;7-aminomethyl-7-carbaguanine:NADP+ oxidoreductase	ko01100;ko00790	Metabolism;Metabolism	Global and overview maps;Metabolism of cofactors and vitamins	Metabolic pathways;Folate biosynthesis
USC_AKS(Bin182)	bin.182_k127_3548077_8	K19641	hupR, hoxA	two-component system, NtrC family, response regulator HupR/HoxA	map02020	M00772	two-component system, NtrC family, response regulator HupR/HoxA	-	ko02020	Environmental Information Processing	Signal transduction	Two-component system
USC_AKS(Bin182)	bin.182_k127_3548077_9	K03670	mdoG	periplasmic glucans biosynthesis protein	-	-	periplasmic glucans biosynthesis protein	-	-	-	-	-
USC_AKS(Bin182)	bin.182_k127_3548077_10	K03669	mdoH	membrane glycosyltransferase [EC:2.4.1.-]	-	-	membrane glycosyltransferase [EC:2.4.1.-]	-	-	-	-	-
USC_AKS(Bin182)	bin.182_k127_3548077_12	K03770	ppiD	peptidyl-prolyl cis-trans isomerase D [EC:5.2.1.8]	-	-	peptidyl-prolyl cis-trans isomerase D [EC:5.2.1.8]	Isomerases;cis-trans-Isomerases;cis-trans Isomerases (only sub-subclass identified to date);peptidylproline cis-trans-isomerase	-	-	-	-
USC_AKS(Bin182)	bin.182_k127_3558777_1	K12976	pagL	lipid A 3-O-deacylase [EC:3.1.1.-]	map00540	-	lipid A 3-O-deacylase [EC:3.1.1.-]	-	ko00540	Metabolism	Glycan biosynthesis and metabolism	Lipopolysaccharide biosynthesis
USC_AKS(Bin182)	bin.182_k127_3558777_2	K00024	mdh	malate dehydrogenase [EC:1.1.1.37]	map00020,map00270,map00620,map00630,map00680,map00710,map00720,map01100,map01110,map01120,map01200	M00168,M00173,M00374,M00620,M00346,M00009,M00011,M00012,M00740	malate dehydrogenase [EC:1.1.1.37]	Oxidoreductases;Acting on the CH-OH group of donors;With NAD+ or NADP+ as acceptor;(S)-malate:NAD+ oxidoreductase	ko00710;ko01110;ko01200;ko00620;ko00680;ko01120;ko00270;ko00720;ko00630;ko01100;ko00020	Metabolism;Metabolism;Metabolism;Metabolism;Metabolism;Metabolism;Metabolism;Metabolism;Metabolism;Metabolism;Metabolism	Energy metabolism;Global and overview maps;Global and overview maps;Carbohydrate metabolism;Energy metabolism;Global and overview maps;Amino acid metabolism;Energy metabolism;Carbohydrate metabolism;Global and overview maps;Carbohydrate metabolism	Carbon fixation in photosynthetic organisms;Biosynthesis of secondary metabolites;Carbon metabolism;Pyruvate metabolism;Methane metabolism;Microbial metabolism in diverse environments;Cysteine and methionine metabolism;Carbon fixation pathways in prokaryotes;Glyoxylate and dicarboxylate metabolism;Metabolic pathways;Citrate cycle (TCA cycle)
USC_AKS(Bin182)	bin.182_k127_3558777_3	K01647	CS, gltA	citrate synthase [EC:2.3.3.1]	map00020,map00630,map01100,map01110,map01120,map01200,map01210,map01230	M00009,M00010,M00012,M00740	citrate synthase [EC:2.3.3.1]	Transferases;Acyltransferases;Acyl groups converted into alkyl groups on transfer;acetyl-CoA:oxaloacetate C-acetyltransferase [thioester-hydrolysing, (pro-S)-carboxymethyl-forming]	ko00020;ko00630;ko01100;ko01120;ko01200;ko01230;ko01210;ko01110	Metabolism;Metabolism;Metabolism;Metabolism;Metabolism;Metabolism;Metabolism;Metabolism	Carbohydrate metabolism;Carbohydrate metabolism;Global and overview maps;Global and overview maps;Global and overview maps;Global and overview maps;Global and overview maps;Global and overview maps	Citrate cycle (TCA cycle);Glyoxylate and dicarboxylate metabolism;Metabolic pathways;Microbial metabolism in diverse environments;Carbon metabolism;Biosynthesis of amino acids;2-Oxocarboxylic acid metabolism;Biosynthesis of secondary metabolites
USC_AKS(Bin182)	bin.182_k127_3558777_4	K00164	OGDH, sucA	2-oxoglutarate dehydrogenase E1 component [EC:1.2.4.2]	map00020,map01100,map01110,map01120,map01200	M00009,M00011,M00032	2-oxoglutarate dehydrogenase E1 component [EC:1.2.4.2]	Oxidoreductases;Acting on the aldehyde or oxo group of donors;With a disulfide as acceptor;2-oxoglutarate:[dihydrolipoyllysine-residue succinyltransferase]-lipoyllysine 2-oxidoreductase (decarboxylating, acceptor-succinylating)	ko01120;ko00785;ko01210;ko01110;ko01200;ko00020;ko01100	Metabolism;Metabolism;Metabolism;Metabolism;Metabolism;Metabolism;Metabolism	Global and overview maps;Metabolism of cofactors and vitamins;Global and overview maps;Global and overview maps;Global and overview maps;Carbohydrate metabolism;Global and overview maps	Microbial metabolism in diverse environments;Lipoic acid metabolism;2-Oxocarboxylic acid metabolism;Biosynthesis of secondary metabolites;Carbon metabolism;Citrate cycle (TCA cycle);Metabolic pathways
USC_AKS(Bin182)	bin.182_k127_3558777_5	K00658	DLST, sucB	2-oxoglutarate dehydrogenase E2 component (dihydrolipoamide succinyltransferase) [EC:2.3.1.61]	map00020,map00310,map00380,map01100,map01110,map01120,map01200	M00009,M00011,M00032	2-oxoglutarate dehydrogenase E2 component (dihydrolipoamide succinyltransferase) [EC:2.3.1.61]	Transferases;Acyltransferases;Transferring groups other than aminoacyl groups;succinyl-CoA:enzyme-N6-(dihydrolipoyl)lysine S-succinyltransferase	ko01120;ko01100;ko00020;ko01110;ko01210;ko00785;ko00310;ko01200;ko00380	Metabolism;Metabolism;Metabolism;Metabolism;Metabolism;Metabolism;Metabolism;Metabolism;Metabolism	Global and overview maps;Global and overview maps;Carbohydrate metabolism;Global and overview maps;Global and overview maps;Metabolism of cofactors and vitamins;Amino acid metabolism;Global and overview maps;Amino acid metabolism	Microbial metabolism in diverse environments;Metabolic pathways;Citrate cycle (TCA cycle);Biosynthesis of secondary metabolites;2-Oxocarboxylic acid metabolism;Lipoic acid metabolism;Lysine degradation;Carbon metabolism;Tryptophan metabolism
USC_AKS(Bin182)	bin.182_k127_3558777_6	K00658	DLST, sucB	2-oxoglutarate dehydrogenase E2 component (dihydrolipoamide succinyltransferase) [EC:2.3.1.61]	map00020,map00310,map00380,map01100,map01110,map01120,map01200	M00009,M00011,M00032	2-oxoglutarate dehydrogenase E2 component (dihydrolipoamide succinyltransferase) [EC:2.3.1.61]	Transferases;Acyltransferases;Transferring groups other than aminoacyl groups;succinyl-CoA:enzyme-N6-(dihydrolipoyl)lysine S-succinyltransferase	ko01120;ko01100;ko00020;ko01110;ko01210;ko00785;ko00310;ko01200;ko00380	Metabolism;Metabolism;Metabolism;Metabolism;Metabolism;Metabolism;Metabolism;Metabolism;Metabolism	Global and overview maps;Global and overview maps;Carbohydrate metabolism;Global and overview maps;Global and overview maps;Metabolism of cofactors and vitamins;Amino acid metabolism;Global and overview maps;Amino acid metabolism	Microbial metabolism in diverse environments;Metabolic pathways;Citrate cycle (TCA cycle);Biosynthesis of secondary metabolites;2-Oxocarboxylic acid metabolism;Lipoic acid metabolism;Lysine degradation;Carbon metabolism;Tryptophan metabolism
USC_AKS(Bin182)	bin.182_k127_3570402_2	K21420	bpt	leucyl-tRNA---protein transferase [EC:2.3.2.29]	-	-	leucyl-tRNA---protein transferase [EC:2.3.2.29]	Transferases;Acyltransferases;Aminoacyltransferases;L-leucyl-tRNALeu:[protein] N-terminal L-glutamate/L-aspartate leucyltransferase	-	-	-	-
USC_AKS(Bin182)	bin.182_k127_3570402_3	K00684	aat	leucyl/phenylalanyl-tRNA---protein transferase [EC:2.3.2.6]	-	-	leucyl/phenylalanyl-tRNA---protein transferase [EC:2.3.2.6]	Transferases;Acyltransferases;Aminoacyltransferases;L-leucyl-tRNALeu:[protein] N-terminal L-lysine/L-arginine leucyltransferase	-	-	-	-
USC_AKS(Bin182)	bin.182_k127_3570402_5	K00605	gcvT, AMT	aminomethyltransferase [EC:2.1.2.10]	map00260,map00630,map00670,map01100,map01110,map01200	M00532	glycine cleavage system T protein (aminomethyltransferase) [EC:2.1.2.10]	Transferases;Transferring one-carbon groups;Hydroxymethyl-, formyl- and related transferases;[protein]-S8-aminomethyldihydrolipoyllysine:tetrahydrofolate aminomethyltransferase (ammonia-forming)	ko00670;ko01110;ko00785;ko00630;ko01100;ko00260;ko01200	Metabolism;Metabolism;Metabolism;Metabolism;Metabolism;Metabolism;Metabolism	Metabolism of cofactors and vitamins;Global and overview maps;Metabolism of cofactors and vitamins;Carbohydrate metabolism;Global and overview maps;Amino acid metabolism;Global and overview maps	One carbon pool by folate;Biosynthesis of secondary metabolites;Lipoic acid metabolism;Glyoxylate and dicarboxylate metabolism;Metabolic pathways;Glycine, serine and threonine metabolism;Carbon metabolism
USC_AKS(Bin182)	bin.182_k127_3570402_6	K02437	gcvH, GCSH	glycine cleavage system H protein	map00260,map00630,map01100,map01110,map01200	M00532	glycine cleavage system H protein	-	ko01100;ko00630;ko01200;ko00260;ko01110;ko00785	Metabolism;Metabolism;Metabolism;Metabolism;Metabolism;Metabolism	Global and overview maps;Carbohydrate metabolism;Global and overview maps;Amino acid metabolism;Global and overview maps;Metabolism of cofactors and vitamins	Metabolic pathways;Glyoxylate and dicarboxylate metabolism;Carbon metabolism;Glycine, serine and threonine metabolism;Biosynthesis of secondary metabolites;Lipoic acid metabolism
USC_AKS(Bin182)	bin.182_k127_3570402_7	K11065	tpx	thioredoxin-dependent peroxiredoxin [EC:1.11.1.24]	-	-	thioredoxin-dependent peroxiredoxin [EC:1.11.1.24]	Oxidoreductases;Acting on a peroxide as acceptor;Peroxidases;thioredoxin:hydroperoxide oxidoreductase	-	-	-	-
USC_AKS(Bin182)	bin.182_k127_3575121_1	K03642	rlpA	rare lipoprotein A	-	-	rare lipoprotein A	-	-	-	-	-
USC_AKS(Bin182)	bin.182_k127_3575121_4	K16055	TPS	trehalose 6-phosphate synthase/phosphatase [EC:2.4.1.15 3.1.3.12]	map00500,map01100,map01110	-	trehalose 6-phosphate synthase/phosphatase [EC:2.4.1.15 3.1.3.12]	Hydrolases;Acting on ester bonds;Phosphoric-monoester hydrolases;alpha,alpha-trehalose-6-phosphate phosphohydrolase|Transferases;Glycosyltransferases;Hexosyltransferases;UDP-alpha-D-glucose:D-glucose-6-phosphate 1-alpha-D-glucosyltransferase (configuration-retaining)	ko01100;ko01110;ko00500	Metabolism;Metabolism;Metabolism	Global and overview maps;Global and overview maps;Carbohydrate metabolism	Metabolic pathways;Biosynthesis of secondary metabolites;Starch and sucrose metabolism
USC_AKS(Bin182)	bin.182_k127_3575436_3	K03734	apbE	FAD:protein FMN transferase [EC:2.7.1.180]	-	-	FAD:protein FMN transferase [EC:2.7.1.180]	Transferases;Transferring phosphorus-containing groups;Phosphotransferases with an alcohol group as acceptor;FAD:protein riboflavin-5'-phosphate transferase	-	-	-	-
USC_AKS(Bin182)	bin.182_k127_3575436_7	K12132	prkC, stkP	eukaryotic-like serine/threonine-protein kinase [EC:2.7.11.1]	-	-	eukaryotic-like serine/threonine-protein kinase [EC:2.7.11.1]	Transferases;Transferring phosphorus-containing groups;Protein-serine/threonine kinases;ATP:protein phosphotransferase (non-specific)	-	-	-	-
USC_AKS(Bin182)	bin.182_k127_3575436_8	K04066	priA	primosomal protein N' (replication factor Y) (superfamily II helicase) [EC:5.6.2.4]	map03440	-	primosomal protein N' (replication factor Y) (superfamily II helicase) [EC:5.6.2.4]	Isomerases;Isomerases altering macromolecular conformation;Enzymes altering nucleic acid conformation;DNA 3'-5' helicase (ATP-hydrolysing)	ko03440	Genetic Information Processing	Replication and repair	Homologous recombination
USC_AKS(Bin182)	bin.182_k127_3575436_10	K05366	mrcA	penicillin-binding protein 1A [EC:2.4.1.129 3.4.16.4]	map00550,map01100,map01501	-	penicillin-binding protein 1A [EC:2.4.1.129 3.4.16.4]	Hydrolases;Acting on peptide bonds (peptidases);Serine-type carboxypeptidases;serine-type D-Ala-D-Ala carboxypeptidase|Transferases;Glycosyltransferases;Hexosyltransferases;[poly-N-acetyl-D-glucosaminyl-(1->4)-(N-acetyl-D-muramoylpentapeptide)]-diphosphoundecaprenol:[N-acetyl-D-glucosaminyl-(1->4)-N-acetyl-D-muramoylpentapeptide]-diphosphoundecaprenol disaccharidetransferase	ko01100;ko01501;ko00550	Metabolism;Human Diseases;Metabolism	Global and overview maps;Drug resistance: antimicrobial;Glycan biosynthesis and metabolism	Metabolic pathways;beta-Lactam resistance;Peptidoglycan biosynthesis
USC_AKS(Bin182)	bin.182_k127_3575436_11	K02662	pilM	type IV pilus assembly protein PilM	-	-	type IV pilus assembly protein PilM	-	-	-	-	-
USC_AKS(Bin182)	bin.182_k127_3575436_12	K02662	pilM	type IV pilus assembly protein PilM	-	-	type IV pilus assembly protein PilM	-	-	-	-	-
USC_AKS(Bin182)	bin.182_k127_3575436_13	K02663	pilN	type IV pilus assembly protein PilN	-	-	type IV pilus assembly protein PilN	-	-	-	-	-
USC_AKS(Bin182)	bin.182_k127_3575436_14	K02664	pilO	type IV pilus assembly protein PilO	-	-	type IV pilus assembly protein PilO	-	-	-	-	-
USC_AKS(Bin182)	bin.182_k127_3575436_15	K02665	pilP	type IV pilus assembly protein PilP	-	-	type IV pilus assembly protein PilP	-	-	-	-	-
USC_AKS(Bin182)	bin.182_k127_3575436_16	K02666	pilQ	type IV pilus assembly protein PilQ	-	-	type IV pilus assembly protein PilQ	-	-	-	-	-
USC_AKS(Bin182)	bin.182_k127_3575436_17	K02666	pilQ	type IV pilus assembly protein PilQ	-	-	type IV pilus assembly protein PilQ	-	-	-	-	-
USC_AKS(Bin182)	bin.182_k127_3575436_18	K00891	aroK, aroL	shikimate kinase [EC:2.7.1.71]	map00400,map01100,map01110,map01230	M00022	shikimate kinase [EC:2.7.1.71]	Transferases;Transferring phosphorus-containing groups;Phosphotransferases with an alcohol group as acceptor;ATP:shikimate 3-phosphotransferase	ko01230;ko01100;ko00400;ko01110	Metabolism;Metabolism;Metabolism;Metabolism	Global and overview maps;Global and overview maps;Amino acid metabolism;Global and overview maps	Biosynthesis of amino acids;Metabolic pathways;Phenylalanine, tyrosine and tryptophan biosynthesis;Biosynthesis of secondary metabolites
USC_AKS(Bin182)	bin.182_k127_3575436_19	K01735	aroB	3-dehydroquinate synthase [EC:4.2.3.4]	map00400,map01100,map01110,map01230	M00022	3-dehydroquinate synthase [EC:4.2.3.4]	Lyases;Carbon-oxygen lyases;Acting on phosphates;3-deoxy-D-arabino-hept-2-ulosonate-7-phosphate phosphate-lyase (cyclizing; 3-dehydroquinate-forming)	ko01110;ko00400;ko01100;ko01230	Metabolism;Metabolism;Metabolism;Metabolism	Global and overview maps;Amino acid metabolism;Global and overview maps;Global and overview maps	Biosynthesis of secondary metabolites;Phenylalanine, tyrosine and tryptophan biosynthesis;Metabolic pathways;Biosynthesis of amino acids
USC_AKS(Bin182)	bin.182_k127_3575436_20	K03112	damX	DamX protein	-	-	DamX protein	-	-	-	-	-
USC_AKS(Bin182)	bin.182_k127_3575436_24	K03969	pspA	phage shock protein A	-	-	phage shock protein A	-	-	-	-	-
USC_AKS(Bin182)	bin.182_k127_357599_1	K00620	argJ	glutamate N-acetyltransferase / amino-acid N-acetyltransferase [EC:2.3.1.35 2.3.1.1]	map00220,map01100,map01110,map01210,map01230	M00028	glutamate N-acetyltransferase / amino-acid N-acetyltransferase [EC:2.3.1.35 2.3.1.1]	Transferases;Acyltransferases;Transferring groups other than aminoacyl groups;acetyl-CoA:L-glutamate N-acetyltransferase|Transferases;Acyltransferases;Transferring groups other than aminoacyl groups;N2-acetyl-L-ornithine:L-glutamate N-acetyltransferase	ko00220;ko01230;ko01100;ko01210;ko01110	Metabolism;Metabolism;Metabolism;Metabolism;Metabolism	Amino acid metabolism;Global and overview maps;Global and overview maps;Global and overview maps;Global and overview maps	Arginine biosynthesis;Biosynthesis of amino acids;Metabolic pathways;2-Oxocarboxylic acid metabolism;Biosynthesis of secondary metabolites
USC_AKS(Bin182)	bin.182_k127_357599_2	K03070	secA	preprotein translocase subunit SecA [EC:7.4.2.8]	map02024,map03060,map03070	M00335	preprotein translocase subunit SecA [EC:7.4.2.8]	Translocases;Catalysing the translocation of amino acids and peptides;Linked to the hydrolysis of a nucleoside triphosphate;ATP phosphohydrolase (protein-secreting)	ko03060;ko02024;ko03070	Genetic Information Processing;Cellular Processes;Environmental Information Processing	Folding, sorting and degradation;Cellular community - prokaryotes;Membrane transport	Protein export;Quorum sensing;Bacterial secretion system
USC_AKS(Bin182)	bin.182_k127_357599_3	K02535	lpxC	UDP-3-O-[3-hydroxymyristoyl] N-acetylglucosamine deacetylase [EC:3.5.1.108]	map00540,map01100	M00060	UDP-3-O-[3-hydroxymyristoyl] N-acetylglucosamine deacetylase [EC:3.5.1.108]	Hydrolases;Acting on carbon-nitrogen bonds, other than peptide bonds;In linear amides;UDP-3-O-[(3R)-3-hydroxyacyl]-N-acetyl-alpha-D-glucosamine amidohydrolase	ko01100;ko00540	Metabolism;Metabolism	Global and overview maps;Glycan biosynthesis and metabolism	Metabolic pathways;Lipopolysaccharide biosynthesis
USC_AKS(Bin182)	bin.182_k127_357599_5	K07221	oprO_P	phosphate-selective porin OprO and OprP	-	-	phosphate-selective porin OprO and OprP	-	-	-	-	-
USC_AKS(Bin182)	bin.182_k127_357599_6	K07657	phoB	two-component system, OmpR family, phosphate regulon response regulator PhoB	map02020	M00434	two-component system, OmpR family, phosphate regulon response regulator PhoB	-	ko02020	Environmental Information Processing	Signal transduction	Two-component system
USC_AKS(Bin182)	bin.182_k127_357599_7	K07636	phoR	two-component system, OmpR family, phosphate regulon sensor histidine kinase PhoR [EC:2.7.13.3]	map02020	M00434	two-component system, OmpR family, phosphate regulon sensor histidine kinase PhoR [EC:2.7.13.3]	Transferases;Transferring phosphorus-containing groups;Protein-histidine kinases;ATP:protein-L-histidine N-phosphotransferase	ko02020	Environmental Information Processing	Signal transduction	Two-component system
USC_AKS(Bin182)	bin.182_k127_35843_1	K02358	tuf, TUFM	elongation factor Tu	map04626	-	elongation factor Tu	-	ko04626	Organismal Systems	Environmental adaptation	Plant-pathogen interaction
USC_AKS(Bin182)	bin.182_k127_35843_2	K07566	tsaC, rimN, SUA5, YRDC	L-threonylcarbamoyladenylate synthase [EC:2.7.7.87]	-	-	L-threonylcarbamoyladenylate synthase [EC:2.7.7.87]	Transferases;Transferring phosphorus-containing groups;Nucleotidyltransferases;ATP:L-threonyl,HCO3- adenylyltransferase	-	-	-	-
USC_AKS(Bin182)	bin.182_k127_35843_3	K01588	purE	5-(carboxyamino)imidazole ribonucleotide mutase [EC:5.4.99.18]	map00230,map01100,map01110	M00048	5-(carboxyamino)imidazole ribonucleotide mutase [EC:5.4.99.18]	Isomerases;Intramolecular transferases;Transferring other groups;5-carboxyamino-1-(5-phospho-D-ribosyl)imidazole carboxymutase	ko01100;ko00230;ko01110	Metabolism;Metabolism;Metabolism	Global and overview maps;Nucleotide metabolism;Global and overview maps	Metabolic pathways;Purine metabolism;Biosynthesis of secondary metabolites
USC_AKS(Bin182)	bin.182_k127_35843_4	K03168	topA	DNA topoisomerase I [EC:5.6.2.1]	-	-	DNA topoisomerase I [EC:5.6.2.1]	Isomerases;Isomerases altering macromolecular conformation;Enzymes altering nucleic acid conformation;DNA topoisomerase	-	-	-	-
USC_AKS(Bin182)	bin.182_k127_35843_5	K04096	smf	DNA processing protein	-	-	DNA processing protein	-	-	-	-	-
USC_AKS(Bin182)	bin.182_k127_35843_7	K01462	PDF, def	peptide deformylase [EC:3.5.1.88]	-	-	peptide deformylase [EC:3.5.1.88]	Hydrolases;Acting on carbon-nitrogen bonds, other than peptide bonds;In linear amides;formyl-L-methionyl peptide amidohydrolase	-	-	-	-
USC_AKS(Bin182)	bin.182_k127_35843_8	K00604	MTFMT, fmt	methionyl-tRNA formyltransferase [EC:2.1.2.9]	map00670,map00970,map01100	-	methionyl-tRNA formyltransferase [EC:2.1.2.9]	Transferases;Transferring one-carbon groups;Hydroxymethyl-, formyl- and related transferases;10-formyltetrahydrofolate:L-methionyl-tRNA N-formyltransferase	ko00970;ko00670;ko01100	Genetic Information Processing;Metabolism;Metabolism	Translation;Metabolism of cofactors and vitamins;Global and overview maps	Aminoacyl-tRNA biosynthesis;One carbon pool by folate;Metabolic pathways
USC_AKS(Bin182)	bin.182_k127_35843_9	K03500	rsmB, sun	16S rRNA (cytosine967-C5)-methyltransferase [EC:2.1.1.176]	-	-	16S rRNA (cytosine967-C5)-methyltransferase [EC:2.1.1.176]	Transferases;Transferring one-carbon groups;Methyltransferases;S-adenosyl-L-methionine:16S rRNA (cytosine967-C5)-methyltransferase	-	-	-	-
USC_AKS(Bin182)	bin.182_k127_3615833_5	K07304	msrA	peptide-methionine (S)-S-oxide reductase [EC:1.8.4.11]	-	-	peptide-methionine (S)-S-oxide reductase [EC:1.8.4.11]	Oxidoreductases;Acting on a sulfur group of donors;With a disulfide as acceptor;peptide-L-methionine:thioredoxin-disulfide S-oxidoreductase [L-methionine (S)-S-oxide-forming]	-	-	-	-
USC_AKS(Bin182)	bin.182_k127_3615833_6	K07304	msrA	peptide-methionine (S)-S-oxide reductase [EC:1.8.4.11]	-	-	peptide-methionine (S)-S-oxide reductase [EC:1.8.4.11]	Oxidoreductases;Acting on a sulfur group of donors;With a disulfide as acceptor;peptide-L-methionine:thioredoxin-disulfide S-oxidoreductase [L-methionine (S)-S-oxide-forming]	-	-	-	-
USC_AKS(Bin182)	bin.182_k127_3615833_7	K06020	ettA	energy-dependent translational throttle protein EttA	-	-	energy-dependent translational throttle protein EttA	-	-	-	-	-
USC_AKS(Bin182)	bin.182_k127_3615833_8	K02040	pstS	phosphate transport system substrate-binding protein	map02010,map02020,map05152	M00222	phosphate transport system substrate-binding protein	-	ko05152;ko02020;ko02010	Human Diseases;Environmental Information Processing;Environmental Information Processing	Infectious disease: bacterial;Signal transduction;Membrane transport	Tuberculosis;Two-component system;ABC transporters
USC_AKS(Bin182)	bin.182_k127_3615833_9	K01939	purA, ADSS	adenylosuccinate synthase [EC:6.3.4.4]	map00230,map00250,map01100,map01232,map01240	M00049	adenylosuccinate synthase [EC:6.3.4.4]	Ligases;Forming carbon-nitrogen bonds;Other carbon-nitrogen ligases;IMP:L-aspartate ligase (GDP-forming)	ko00250;ko01232;ko01240;ko00230;ko01100	Metabolism;Metabolism;Metabolism;Metabolism;Metabolism	Amino acid metabolism;Global and overview maps;Global and overview maps;Nucleotide metabolism;Global and overview maps	Alanine, aspartate and glutamate metabolism;Nucleotide metabolism;Biosynthesis of cofactors;Purine metabolism;Metabolic pathways
USC_AKS(Bin182)	bin.182_k127_3615833_10	K02502	hisZ	ATP phosphoribosyltransferase regulatory subunit	map00340,map01100,map01110,map01230	M00026	ATP phosphoribosyltransferase regulatory subunit	-	ko01230;ko01100;ko00340;ko01110	Metabolism;Metabolism;Metabolism;Metabolism	Global and overview maps;Global and overview maps;Amino acid metabolism;Global and overview maps	Biosynthesis of amino acids;Metabolic pathways;Histidine metabolism;Biosynthesis of secondary metabolites
USC_AKS(Bin182)	bin.182_k127_3615833_11	K09937	K09937	uncharacterized protein	-	-	uncharacterized protein	-	-	-	-	-
USC_AKS(Bin182)	bin.182_k127_3615833_12	K04087	hflC	modulator of FtsH protease HflC	-	M00742	modulator of FtsH protease HflC	-	-	-	-	-
USC_AKS(Bin182)	bin.182_k127_3615833_13	K04088	hflK	modulator of FtsH protease HflK	-	M00742	modulator of FtsH protease HflK	-	-	-	-	-
USC_AKS(Bin182)	bin.182_k127_3615833_14	K03665	hflX	GTPase	-	-	GTPase	-	-	-	-	-
USC_AKS(Bin182)	bin.182_k127_3615833_15	K03666	hfq	host factor-I protein	map02024,map03018,map05111	-	host factor-I protein	-	ko05111;ko02024;ko03018	Cellular Processes;Cellular Processes;Genetic Information Processing	Cellular community - prokaryotes;Cellular community - prokaryotes;Folding, sorting and degradation	Biofilm formation - Vibrio cholerae;Quorum sensing;RNA degradation
USC_AKS(Bin182)	bin.182_k127_3615833_16	K00791	miaA, TRIT1	tRNA dimethylallyltransferase [EC:2.5.1.75]	map00908,map01100,map01110	-	tRNA dimethylallyltransferase [EC:2.5.1.75]	Transferases;Transferring alkyl or aryl groups, other than methyl groups;Transferring alkyl or aryl groups, other than methyl groups (only sub-subclass identified to date);prenyl-diphosphate:adenine37 in tRNA prenyltransferase	ko01100;ko00908;ko01110	Metabolism;Metabolism;Metabolism	Global and overview maps;Metabolism of terpenoids and polyketides;Global and overview maps	Metabolic pathways;Zeatin biosynthesis;Biosynthesis of secondary metabolites
USC_AKS(Bin182)	bin.182_k127_3615833_17	K03572	mutL	DNA mismatch repair protein MutL	map03430	-	DNA mismatch repair protein MutL	-	ko03430	Genetic Information Processing	Replication and repair	Mismatch repair
USC_AKS(Bin182)	bin.182_k127_3615833_19	K01448	amiABC	N-acetylmuramoyl-L-alanine amidase [EC:3.5.1.28]	map01503	M00727	N-acetylmuramoyl-L-alanine amidase [EC:3.5.1.28]	Hydrolases;Acting on carbon-nitrogen bonds, other than peptide bonds;In linear amides;peptidoglycan amidohydrolase	ko01503	Human Diseases	Drug resistance: antimicrobial	Cationic antimicrobial peptide (CAMP) resistance
USC_AKS(Bin182)	bin.182_k127_3615833_21	K03424	tatD	TatD DNase family protein [EC:3.1.21.-]	-	-	TatD DNase family protein [EC:3.1.21.-]	-	-	-	-	-
USC_AKS(Bin182)	bin.182_k127_3618867_1	K02471	bacA, bclA	vitamin B12/bleomycin/antimicrobial peptide transport system ATP-binding/permease protein	map02010	-	vitamin B12/bleomycin/antimicrobial peptide transport system ATP-binding/permease protein	-	ko02010	Environmental Information Processing	Membrane transport	ABC transporters
USC_AKS(Bin182)	bin.182_k127_3618867_6	K07305	msrB	peptide-methionine (R)-S-oxide reductase [EC:1.8.4.12]	-	-	peptide-methionine (R)-S-oxide reductase [EC:1.8.4.12]	Oxidoreductases;Acting on a sulfur group of donors;With a disulfide as acceptor;peptide-methionine:thioredoxin-disulfide S-oxidoreductase [methionine (R)-S-oxide-forming]	-	-	-	-
USC_AKS(Bin182)	bin.182_k127_3618867_8	K03559	exbD	biopolymer transport protein ExbD	-	-	biopolymer transport protein ExbD	-	-	-	-	-
USC_AKS(Bin182)	bin.182_k127_3618867_9	K03561	exbB	biopolymer transport protein ExbB	-	-	biopolymer transport protein ExbB	-	-	-	-	-
USC_AKS(Bin182)	bin.182_k127_3618867_10	K16291	erfK	L,D-transpeptidase ErfK/SrfK	-	-	L,D-transpeptidase ErfK/SrfK	-	-	-	-	-
USC_AKS(Bin182)	bin.182_k127_3618867_11	K11477	glcG	glc operon protein GlcG	-	-	glc operon protein GlcG	-	-	-	-	-
USC_AKS(Bin182)	bin.182_k127_3618867_15	K00031	IDH1, IDH2, icd	isocitrate dehydrogenase [EC:1.1.1.42]	map00020,map00480,map00720,map01100,map01110,map01120,map01200,map01210,map01230,map04146,map05230	M00173,M00009,M00010,M00740	isocitrate dehydrogenase [EC:1.1.1.42]	Oxidoreductases;Acting on the CH-OH group of donors;With NAD+ or NADP+ as acceptor;isocitrate:NADP+ oxidoreductase (decarboxylating)	ko01210;ko01110;ko04146;ko01230;ko01200;ko01120;ko00020;ko01100;ko05230;ko00720;ko00480	Metabolism;Metabolism;Cellular Processes;Metabolism;Metabolism;Metabolism;Metabolism;Metabolism;Human Diseases;Metabolism;Metabolism	Global and overview maps;Global and overview maps;Transport and catabolism;Global and overview maps;Global and overview maps;Global and overview maps;Carbohydrate metabolism;Global and overview maps;Cancer: overview;Energy metabolism;Metabolism of other amino acids	2-Oxocarboxylic acid metabolism;Biosynthesis of secondary metabolites;Peroxisome;Biosynthesis of amino acids;Carbon metabolism;Microbial metabolism in diverse environments;Citrate cycle (TCA cycle);Metabolic pathways;Central carbon metabolism in cancer;Carbon fixation pathways in prokaryotes;Glutathione metabolism
USC_AKS(Bin182)	bin.182_k127_3618867_19	K16092	btuB	vitamin B12 transporter	-	-	vitamin B12 transporter	-	-	-	-	-
USC_AKS(Bin182)	bin.182_k127_3618867_21	K02227	cbiB, cobD	adenosylcobinamide-phosphate synthase [EC:6.3.1.10]	map00860,map01100,map01240	M00122	adenosylcobinamide-phosphate synthase [EC:6.3.1.10]	Ligases;Forming carbon-nitrogen bonds;Acid-D-ammonia (or amine) ligases (amide synthases);adenosylcobyric acid:(R)-1-aminopropan-2-yl phosphate ligase (ADP-forming)	ko00860;ko01240;ko01100	Metabolism;Metabolism;Metabolism	Metabolism of cofactors and vitamins;Global and overview maps;Global and overview maps	Porphyrin metabolism;Biosynthesis of cofactors;Metabolic pathways
USC_AKS(Bin182)	bin.182_k127_3618867_22	K02225	cobC1, cobC	cobalamin biosynthesis protein CobC	map00860,map01100,map01240	M00122	cobalamin biosynthesis protein CobC	-	ko01240;ko00860;ko01100	Metabolism;Metabolism;Metabolism	Global and overview maps;Metabolism of cofactors and vitamins;Global and overview maps	Biosynthesis of cofactors;Porphyrin metabolism;Metabolic pathways
USC_AKS(Bin182)	bin.182_k127_3618867_23	K02232	cobQ, cbiP	adenosylcobyric acid synthase [EC:6.3.5.10]	map00860,map01100,map01240	M00122	adenosylcobyric acid synthase [EC:6.3.5.10]	Ligases;Forming carbon-nitrogen bonds;Carbon-nitrogen ligases with glutamine as amido-N-donor;adenosylcobyrinic-acid-a,c-diamide:L-glutamine amido-ligase (ADP-forming)	ko01240;ko00860;ko01100	Metabolism;Metabolism;Metabolism	Global and overview maps;Metabolism of cofactors and vitamins;Global and overview maps	Biosynthesis of cofactors;Porphyrin metabolism;Metabolic pathways
USC_AKS(Bin182)	bin.182_k127_3618867_24	K00549	metE	5-methyltetrahydropteroyltriglutamate--homocysteine methyltransferase [EC:2.1.1.14]	map00270,map00450,map01100,map01110,map01230	M00017	5-methyltetrahydropteroyltriglutamate--homocysteine methyltransferase [EC:2.1.1.14]	Transferases;Transferring one-carbon groups;Methyltransferases;5-methyltetrahydropteroyltri-L-glutamate:L-homocysteine S-methyltransferase	ko01100;ko01230;ko00450;ko00270;ko01110	Metabolism;Metabolism;Metabolism;Metabolism;Metabolism	Global and overview maps;Global and overview maps;Metabolism of other amino acids;Amino acid metabolism;Global and overview maps	Metabolic pathways;Biosynthesis of amino acids;Selenocompound metabolism;Cysteine and methionine metabolism;Biosynthesis of secondary metabolites
USC_AKS(Bin182)	bin.182_k127_3618867_26	K19221	cobA, btuR	cob(I)alamin adenosyltransferase [EC:2.5.1.17]	map00860,map01100,map01240	M00122	cob(I)alamin adenosyltransferase [EC:2.5.1.17]	Transferases;Transferring alkyl or aryl groups, other than methyl groups;Transferring alkyl or aryl groups, other than methyl groups (only sub-subclass identified to date);ATP:cob(II)alamin Cobeta-adenosyltransferase	ko01100;ko00860;ko01240	Metabolism;Metabolism;Metabolism	Global and overview maps;Metabolism of cofactors and vitamins;Global and overview maps	Metabolic pathways;Porphyrin metabolism;Biosynthesis of cofactors
USC_AKS(Bin182)	bin.182_k127_3618867_30	K01933	purM	phosphoribosylformylglycinamidine cyclo-ligase [EC:6.3.3.1]	map00230,map01100,map01110	M00048	phosphoribosylformylglycinamidine cyclo-ligase [EC:6.3.3.1]	Ligases;Forming carbon-nitrogen bonds;Cyclo-ligases;2-(formamido)-N1-(5-phosphoribosyl)acetamidine cyclo-ligase (ADP-forming)	ko01110;ko01100;ko00230	Metabolism;Metabolism;Metabolism	Global and overview maps;Global and overview maps;Nucleotide metabolism	Biosynthesis of secondary metabolites;Metabolic pathways;Purine metabolism
USC_AKS(Bin182)	bin.182_k127_3618867_33	K09803	K09803	uncharacterized protein	-	-	uncharacterized protein	-	-	-	-	-
USC_AKS(Bin182)	bin.182_k127_3618867_36	K00053	ilvC	ketol-acid reductoisomerase [EC:1.1.1.86]	map00290,map00770,map01100,map01110,map01210,map01230	M00019,M00570	ketol-acid reductoisomerase [EC:1.1.1.86]	Oxidoreductases;Acting on the CH-OH group of donors;With NAD+ or NADP+ as acceptor;(2R)-2,3-dihydroxy-3-methylbutanoate:NADP+ oxidoreductase (isomerizing)	ko01210;ko01110;ko00770;ko01230;ko01100;ko00290	Metabolism;Metabolism;Metabolism;Metabolism;Metabolism;Metabolism	Global and overview maps;Global and overview maps;Metabolism of cofactors and vitamins;Global and overview maps;Global and overview maps;Amino acid metabolism	2-Oxocarboxylic acid metabolism;Biosynthesis of secondary metabolites;Pantothenate and CoA biosynthesis;Biosynthesis of amino acids;Metabolic pathways;Valine, leucine and isoleucine biosynthesis
USC_AKS(Bin182)	bin.182_k127_3618867_37	K01653	E2.2.1.6S, ilvH, ilvN	acetolactate synthase I/III small subunit [EC:2.2.1.6]	map00290,map00650,map00660,map00770,map01100,map01110,map01210,map01230	M00019,M00570	acetolactate synthase I/III small subunit [EC:2.2.1.6]	Transferases;Transferring aldehyde or ketonic groups;Transketolases and transaldolases;pyruvate:pyruvate acetaldehydetransferase (decarboxylating)	ko00770;ko01230;ko00650;ko01210;ko01110;ko00660;ko01100;ko00290	Metabolism;Metabolism;Metabolism;Metabolism;Metabolism;Metabolism;Metabolism;Metabolism	Metabolism of cofactors and vitamins;Global and overview maps;Carbohydrate metabolism;Global and overview maps;Global and overview maps;Carbohydrate metabolism;Global and overview maps;Amino acid metabolism	Pantothenate and CoA biosynthesis;Biosynthesis of amino acids;Butanoate metabolism;2-Oxocarboxylic acid metabolism;Biosynthesis of secondary metabolites;C5-Branched dibasic acid metabolism;Metabolic pathways;Valine, leucine and isoleucine biosynthesis
USC_AKS(Bin182)	bin.182_k127_3618867_38	K01652	E2.2.1.6L, ilvB, ilvG, ilvI	acetolactate synthase I/II/III large subunit [EC:2.2.1.6]	map00290,map00650,map00660,map00770,map01100,map01110,map01210,map01230	M00019,M00570	acetolactate synthase I/II/III large subunit [EC:2.2.1.6]	Transferases;Transferring aldehyde or ketonic groups;Transketolases and transaldolases;pyruvate:pyruvate acetaldehydetransferase (decarboxylating)	ko01100;ko00290;ko01230;ko00650;ko00770;ko01210;ko01110;ko00660	Metabolism;Metabolism;Metabolism;Metabolism;Metabolism;Metabolism;Metabolism;Metabolism	Global and overview maps;Amino acid metabolism;Global and overview maps;Carbohydrate metabolism;Metabolism of cofactors and vitamins;Global and overview maps;Global and overview maps;Carbohydrate metabolism	Metabolic pathways;Valine, leucine and isoleucine biosynthesis;Biosynthesis of amino acids;Butanoate metabolism;Pantothenate and CoA biosynthesis;2-Oxocarboxylic acid metabolism;Biosynthesis of secondary metabolites;C5-Branched dibasic acid metabolism
USC_AKS(Bin182)	bin.182_k127_3618867_40	K01881	PARS, proS	prolyl-tRNA synthetase [EC:6.1.1.15]	map00970	M00360,M00359	prolyl-tRNA synthetase [EC:6.1.1.15]	Ligases;Forming carbon-oxygen bonds;Ligases forming aminoacyl-tRNA and related compounds;L-proline:tRNAPro ligase (AMP-forming)	ko00970	Genetic Information Processing	Translation	Aminoacyl-tRNA biosynthesis
USC_AKS(Bin182)	bin.182_k127_3618867_44	K00845	glk	glucokinase [EC:2.7.1.2]	map00010,map00052,map00500,map00520,map00521,map00524,map01100,map01110,map01120,map01200,map01250	M00001,M00549	glucokinase [EC:2.7.1.2]	Transferases;Transferring phosphorus-containing groups;Phosphotransferases with an alcohol group as acceptor;ATP:D-glucose 6-phosphotransferase	ko01100;ko00052;ko00520;ko00500;ko00521;ko01120;ko01250;ko00524;ko01200;ko01110;ko00010	Metabolism;Metabolism;Metabolism;Metabolism;Metabolism;Metabolism;Metabolism;Metabolism;Metabolism;Metabolism;Metabolism	Global and overview maps;Carbohydrate metabolism;Carbohydrate metabolism;Carbohydrate metabolism;Biosynthesis of other secondary metabolites;Global and overview maps;Global and overview maps;Biosynthesis of other secondary metabolites;Global and overview maps;Global and overview maps;Carbohydrate metabolism	Metabolic pathways;Galactose metabolism;Amino sugar and nucleotide sugar metabolism;Starch and sucrose metabolism;Streptomycin biosynthesis;Microbial metabolism in diverse environments;Biosynthesis of nucleotide sugars;Neomycin, kanamycin and gentamicin biosynthesis;Carbon metabolism;Biosynthesis of secondary metabolites;Glycolysis / Gluconeogenesis
USC_AKS(Bin182)	bin.182_k127_3625987_1	K02277	coxD, ctaF	cytochrome c oxidase subunit IV [EC:7.1.1.9]	map00190,map01100	M00155	cytochrome c oxidase subunit IV [EC:7.1.1.9]	Translocases;Catalysing the translocation of protons;Linked to oxidoreductase reactions;ferrocytochrome-c:oxygen oxidoreductase	ko01100;ko00190	Metabolism;Metabolism	Global and overview maps;Energy metabolism	Metabolic pathways;Oxidative phosphorylation
USC_AKS(Bin182)	bin.182_k127_3625987_2	K02276	coxC, ctaE	cytochrome c oxidase subunit III [EC:7.1.1.9]	map00190,map01100	M00155	cytochrome c oxidase subunit III [EC:7.1.1.9]	Translocases;Catalysing the translocation of protons;Linked to oxidoreductase reactions;ferrocytochrome-c:oxygen oxidoreductase	ko00190;ko01100	Metabolism;Metabolism	Energy metabolism;Global and overview maps	Oxidative phosphorylation;Metabolic pathways
USC_AKS(Bin182)	bin.182_k127_3625987_3	K02276	coxC, ctaE	cytochrome c oxidase subunit III [EC:7.1.1.9]	map00190,map01100	M00155	cytochrome c oxidase subunit III [EC:7.1.1.9]	Translocases;Catalysing the translocation of protons;Linked to oxidoreductase reactions;ferrocytochrome-c:oxygen oxidoreductase	ko00190;ko01100	Metabolism;Metabolism	Energy metabolism;Global and overview maps	Oxidative phosphorylation;Metabolic pathways
USC_AKS(Bin182)	bin.182_k127_3625987_4	K02274	coxA, ctaD	cytochrome c oxidase subunit I [EC:7.1.1.9]	map00190,map01100	M00155	cytochrome c oxidase subunit I [EC:7.1.1.9]	Translocases;Catalysing the translocation of protons;Linked to oxidoreductase reactions;ferrocytochrome-c:oxygen oxidoreductase	ko00190;ko01100	Metabolism;Metabolism	Energy metabolism;Global and overview maps	Oxidative phosphorylation;Metabolic pathways
USC_AKS(Bin182)	bin.182_k127_3625987_5	K02275	coxB, ctaC	cytochrome c oxidase subunit II [EC:7.1.1.9]	map00190,map01100	M00155	cytochrome c oxidase subunit II [EC:7.1.1.9]	Translocases;Catalysing the translocation of protons;Linked to oxidoreductase reactions;ferrocytochrome-c:oxygen oxidoreductase	ko01100;ko00190	Metabolism;Metabolism	Global and overview maps;Energy metabolism	Metabolic pathways;Oxidative phosphorylation
USC_AKS(Bin182)	bin.182_k127_3625987_6	K03292	TC.GPH	glycoside/pentoside/hexuronide:cation symporter, GPH family	-	-	glycoside/pentoside/hexuronide:cation symporter, GPH family	-	-	-	-	-
USC_AKS(Bin182)	bin.182_k127_3625987_7	K19002	mgs, bgsB	1,2-diacylglycerol 3-alpha-glucosyltransferase [EC:2.4.1.337]	map00552,map00561,map01100	-	1,2-diacylglycerol 3-alpha-glucosyltransferase [EC:2.4.1.337]	Transferases;Glycosyltransferases;Hexosyltransferases;UDP-alpha-D-glucose:1,2-diacyl-sn-glycerol 3-alpha-D-glucosyltransferase	ko01100;ko00561;ko00552	Metabolism;Metabolism;Metabolism	Global and overview maps;Lipid metabolism;Glycan biosynthesis and metabolism	Metabolic pathways;Glycerolipid metabolism;Teichoic acid biosynthesis
USC_AKS(Bin182)	bin.182_k127_363206_3	K00817	hisC	histidinol-phosphate aminotransferase [EC:2.6.1.9]	map00340,map00350,map00360,map00400,map00401,map00960,map01100,map01110,map01230	M00026	histidinol-phosphate aminotransferase [EC:2.6.1.9]	Transferases;Transferring nitrogenous groups;Transaminases;L-histidinol-phosphate:2-oxoglutarate aminotransferase	ko01100;ko00340;ko00350;ko01230;ko00360;ko00400;ko00960;ko00401;ko01110	Metabolism;Metabolism;Metabolism;Metabolism;Metabolism;Metabolism;Metabolism;Metabolism;Metabolism	Global and overview maps;Amino acid metabolism;Amino acid metabolism;Global and overview maps;Amino acid metabolism;Amino acid metabolism;Biosynthesis of other secondary metabolites;Biosynthesis of other secondary metabolites;Global and overview maps	Metabolic pathways;Histidine metabolism;Tyrosine metabolism;Biosynthesis of amino acids;Phenylalanine metabolism;Phenylalanine, tyrosine and tryptophan biosynthesis;Tropane, piperidine and pyridine alkaloid biosynthesis;Novobiocin biosynthesis;Biosynthesis of secondary metabolites
USC_AKS(Bin182)	bin.182_k127_363206_4	K00013	hisD	histidinol dehydrogenase [EC:1.1.1.23]	map00340,map01100,map01110,map01230	M00026	histidinol dehydrogenase [EC:1.1.1.23]	Oxidoreductases;Acting on the CH-OH group of donors;With NAD+ or NADP+ as acceptor;L-histidinol:NAD+ oxidoreductase	ko01230;ko01100;ko00340;ko01110	Metabolism;Metabolism;Metabolism;Metabolism	Global and overview maps;Global and overview maps;Amino acid metabolism;Global and overview maps	Biosynthesis of amino acids;Metabolic pathways;Histidine metabolism;Biosynthesis of secondary metabolites
USC_AKS(Bin182)	bin.182_k127_363206_5	K00765	hisG	ATP phosphoribosyltransferase [EC:2.4.2.17]	map00340,map01100,map01110,map01230	M00026	ATP phosphoribosyltransferase [EC:2.4.2.17]	Transferases;Glycosyltransferases;Pentosyltransferases;1-(5-phospho-beta-D-ribosyl)-ATP:diphosphate phospho-alpha-D-ribosyl-transferase	ko00340;ko01110;ko01230;ko01100	Metabolism;Metabolism;Metabolism;Metabolism	Amino acid metabolism;Global and overview maps;Global and overview maps;Global and overview maps	Histidine metabolism;Biosynthesis of secondary metabolites;Biosynthesis of amino acids;Metabolic pathways
USC_AKS(Bin182)	bin.182_k127_363206_6	K00790	murA	UDP-N-acetylglucosamine 1-carboxyvinyltransferase [EC:2.5.1.7]	map00520,map00550,map01100,map01250	-	UDP-N-acetylglucosamine 1-carboxyvinyltransferase [EC:2.5.1.7]	Transferases;Transferring alkyl or aryl groups, other than methyl groups;Transferring alkyl or aryl groups, other than methyl groups (only sub-subclass identified to date);phosphoenolpyruvate:UDP-N-acetyl-alpha-D-glucosamine 1-carboxyvinyltransferase	ko01100;ko01250;ko00520;ko00550	Metabolism;Metabolism;Metabolism;Metabolism	Global and overview maps;Global and overview maps;Carbohydrate metabolism;Glycan biosynthesis and metabolism	Metabolic pathways;Biosynthesis of nucleotide sugars;Amino sugar and nucleotide sugar metabolism;Peptidoglycan biosynthesis
USC_AKS(Bin182)	bin.182_k127_363206_8	K07122	mlaB	phospholipid transport system transporter-binding protein	map02010	M00210	phospholipid transport system transporter-binding protein	-	ko02010	Environmental Information Processing	Membrane transport	ABC transporters
USC_AKS(Bin182)	bin.182_k127_363206_9	K07323	mlaC	phospholipid transport system substrate-binding protein	map02010	M00210	phospholipid transport system substrate-binding protein	-	ko02010	Environmental Information Processing	Membrane transport	ABC transporters
USC_AKS(Bin182)	bin.182_k127_363206_10	K11720	lptG	lipopolysaccharide export system permease protein	map02010	M00320	lipopolysaccharide export system permease protein	-	ko02010	Environmental Information Processing	Membrane transport	ABC transporters
USC_AKS(Bin182)	bin.182_k127_3635654_3	K12132	prkC, stkP	eukaryotic-like serine/threonine-protein kinase [EC:2.7.11.1]	-	-	eukaryotic-like serine/threonine-protein kinase [EC:2.7.11.1]	Transferases;Transferring phosphorus-containing groups;Protein-serine/threonine kinases;ATP:protein phosphotransferase (non-specific)	-	-	-	-
USC_AKS(Bin182)	bin.182_k127_3635654_9	K00059	fabG, OAR1	3-oxoacyl-[acyl-carrier protein] reductase [EC:1.1.1.100]	map00061,map00333,map00780,map01100,map01110,map01212,map01240	M00083,M00572	3-oxoacyl-[acyl-carrier protein] reductase [EC:1.1.1.100]	Oxidoreductases;Acting on the CH-OH group of donors;With NAD+ or NADP+ as acceptor;(3R)-3-hydroxyacyl-[acyl-carrier protein]:NADP+ oxidoreductase	ko01212;ko01110;ko01240;ko00780;ko00333;ko00061;ko01100	Metabolism;Metabolism;Metabolism;Metabolism;Metabolism;Metabolism;Metabolism	Global and overview maps;Global and overview maps;Global and overview maps;Metabolism of cofactors and vitamins;Biosynthesis of other secondary metabolites;Lipid metabolism;Global and overview maps	Fatty acid metabolism;Biosynthesis of secondary metabolites;Biosynthesis of cofactors;Biotin metabolism;Prodigiosin biosynthesis;Fatty acid biosynthesis;Metabolic pathways
USC_AKS(Bin182)	bin.182_k127_3635654_10	K07259	dacB	serine-type D-Ala-D-Ala carboxypeptidase/endopeptidase (penicillin-binding protein 4) [EC:3.4.16.4 3.4.21.-]	map00550,map01100	-	serine-type D-Ala-D-Ala carboxypeptidase/endopeptidase (penicillin-binding protein 4) [EC:3.4.16.4 3.4.21.-]	Hydrolases;Acting on peptide bonds (peptidases);Serine-type carboxypeptidases;serine-type D-Ala-D-Ala carboxypeptidase	ko01100;ko00550	Metabolism;Metabolism	Global and overview maps;Glycan biosynthesis and metabolism	Metabolic pathways;Peptidoglycan biosynthesis
USC_AKS(Bin182)	bin.182_k127_3635654_13	K12132	prkC, stkP	eukaryotic-like serine/threonine-protein kinase [EC:2.7.11.1]	-	-	eukaryotic-like serine/threonine-protein kinase [EC:2.7.11.1]	Transferases;Transferring phosphorus-containing groups;Protein-serine/threonine kinases;ATP:protein phosphotransferase (non-specific)	-	-	-	-
USC_AKS(Bin182)	bin.182_k127_3635654_14	K07027	K07027	glycosyltransferase 2 family protein	-	-	glycosyltransferase 2 family protein	-	-	-	-	-
USC_AKS(Bin182)	bin.182_k127_3635654_18	K06889	K06889	uncharacterized protein	-	-	uncharacterized protein	-	-	-	-	-
USC_AKS(Bin182)	bin.182_k127_3635654_19	K00111	glpA, glpD	glycerol-3-phosphate dehydrogenase [EC:1.1.5.3]	map00564,map01110	-	glycerol-3-phosphate dehydrogenase [EC:1.1.5.3]	Oxidoreductases;Acting on the CH-OH group of donors;With a quinone or similar compound as acceptor;sn-glycerol 3-phosphate:quinone oxidoreductase	ko01110;ko00564	Metabolism;Metabolism	Global and overview maps;Lipid metabolism	Biosynthesis of secondary metabolites;Glycerophospholipid metabolism
USC_AKS(Bin182)	bin.182_k127_3635654_20	K01953	asnB, ASNS	asparagine synthase (glutamine-hydrolysing) [EC:6.3.5.4]	map00250,map01100,map01110,map01230	-	asparagine synthase (glutamine-hydrolysing) [EC:6.3.5.4]	Ligases;Forming carbon-nitrogen bonds;Carbon-nitrogen ligases with glutamine as amido-N-donor;L-aspartate:L-glutamine amido-ligase (AMP-forming)	ko00250;ko01110;ko01100;ko01230	Metabolism;Metabolism;Metabolism;Metabolism	Amino acid metabolism;Global and overview maps;Global and overview maps;Global and overview maps	Alanine, aspartate and glutamate metabolism;Biosynthesis of secondary metabolites;Metabolic pathways;Biosynthesis of amino acids
USC_AKS(Bin182)	bin.182_k127_3635654_21	K01953	asnB, ASNS	asparagine synthase (glutamine-hydrolysing) [EC:6.3.5.4]	map00250,map01100,map01110,map01230	-	asparagine synthase (glutamine-hydrolysing) [EC:6.3.5.4]	Ligases;Forming carbon-nitrogen bonds;Carbon-nitrogen ligases with glutamine as amido-N-donor;L-aspartate:L-glutamine amido-ligase (AMP-forming)	ko00250;ko01110;ko01100;ko01230	Metabolism;Metabolism;Metabolism;Metabolism	Amino acid metabolism;Global and overview maps;Global and overview maps;Global and overview maps	Alanine, aspartate and glutamate metabolism;Biosynthesis of secondary metabolites;Metabolic pathways;Biosynthesis of amino acids
USC_AKS(Bin182)	bin.182_k127_3635654_24	K01784	galE, GALE	UDP-glucose 4-epimerase [EC:5.1.3.2]	map00052,map00520,map00541,map01100,map01250	M00632,M00362,M00361	UDP-glucose 4-epimerase [EC:5.1.3.2]	Isomerases;Racemases and epimerases;Acting on carbohydrates and derivatives;UDP-alpha-D-glucose 4-epimerase	ko00520;ko00052;ko00541;ko01100;ko01250	Metabolism;Metabolism;Metabolism;Metabolism;Metabolism	Carbohydrate metabolism;Carbohydrate metabolism;Glycan biosynthesis and metabolism;Global and overview maps;Global and overview maps	Amino sugar and nucleotide sugar metabolism;Galactose metabolism;O-Antigen nucleotide sugar biosynthesis;Metabolic pathways;Biosynthesis of nucleotide sugars
USC_AKS(Bin182)	bin.182_k127_3635654_25	K12283	mshM	MSHA biogenesis protein MshM	-	-	MSHA biogenesis protein MshM	-	-	-	-	-
USC_AKS(Bin182)	bin.182_k127_3635654_27	K00297	metF, MTHFR	methylenetetrahydrofolate reductase (NADH) [EC:1.5.1.54]	map00670,map00720,map01100,map01120,map01200	M00377	methylenetetrahydrofolate reductase (NADH) [EC:1.5.1.54]	Oxidoreductases;Acting on the CH-NH group of donors;With NAD+ or NADP+ as acceptor;5-methyltetrahydrofolate:NAD+ oxidoreductase	ko00670;ko01120;ko01100;ko01200;ko00720	Metabolism;Metabolism;Metabolism;Metabolism;Metabolism	Metabolism of cofactors and vitamins;Global and overview maps;Global and overview maps;Global and overview maps;Energy metabolism	One carbon pool by folate;Microbial metabolism in diverse environments;Metabolic pathways;Carbon metabolism;Carbon fixation pathways in prokaryotes
USC_AKS(Bin182)	bin.182_k127_3635654_28	K01251	AHCY, ahcY	adenosylhomocysteinase [EC:3.13.2.1]	map00270,map01100	M00035	adenosylhomocysteinase [EC:3.13.2.1]	Hydrolases;Acting on carbon-sulfur bonds;Thioether and trialkylsulfonium hydrolases;S-adenosyl-L-homocysteine hydrolase	ko01100;ko00270	Metabolism;Metabolism	Global and overview maps;Amino acid metabolism	Metabolic pathways;Cysteine and methionine metabolism
USC_AKS(Bin182)	bin.182_k127_3635654_29	K00789	metK, MAT	S-adenosylmethionine synthetase [EC:2.5.1.6]	map00270,map00999,map01100,map01110,map01230,map01240	M00609,M00034,M00035,M00368	S-adenosylmethionine synthetase [EC:2.5.1.6]	Transferases;Transferring alkyl or aryl groups, other than methyl groups;Transferring alkyl or aryl groups, other than methyl groups (only sub-subclass identified to date);ATP:L-methionine S-adenosyltransferase	ko01110;ko01240;ko01230;ko00999;ko01100;ko00270	Metabolism;Metabolism;Metabolism;Metabolism;Metabolism;Metabolism	Global and overview maps;Global and overview maps;Global and overview maps;Biosynthesis of other secondary metabolites;Global and overview maps;Amino acid metabolism	Biosynthesis of secondary metabolites;Biosynthesis of cofactors;Biosynthesis of amino acids;Biosynthesis of various plant secondary metabolites;Metabolic pathways;Cysteine and methionine metabolism
USC_AKS(Bin182)	bin.182_k127_3635654_31	K00134	GAPDH, gapA	glyceraldehyde 3-phosphate dehydrogenase (phosphorylating) [EC:1.2.1.12]	map00010,map00710,map01100,map01110,map01120,map01200,map01230,map04066,map05010,map05130,map05132,map05415	M00165,M00166,M00001,M00002,M00003,M00308,M00552	glyceraldehyde 3-phosphate dehydrogenase (phosphorylating) [EC:1.2.1.12]	Oxidoreductases;Acting on the aldehyde or oxo group of donors;With NAD+ or NADP+ as acceptor;D-glyceraldehyde-3-phosphate:NAD+ oxidoreductase (phosphorylating)	ko01200;ko01230;ko05130;ko00010;ko05415;ko04066;ko01110;ko00710;ko01100;ko05010;ko05132;ko01120	Metabolism;Metabolism;Human Diseases;Metabolism;Human Diseases;Environmental Information Processing;Metabolism;Metabolism;Metabolism;Human Diseases;Human Diseases;Metabolism	Global and overview maps;Global and overview maps;Infectious disease: bacterial;Carbohydrate metabolism;Cardiovascular disease;Signal transduction;Global and overview maps;Energy metabolism;Global and overview maps;Neurodegenerative disease;Infectious disease: bacterial;Global and overview maps	Carbon metabolism;Biosynthesis of amino acids;Pathogenic Escherichia coli infection;Glycolysis / Gluconeogenesis;Diabetic cardiomyopathy;HIF-1 signaling pathway;Biosynthesis of secondary metabolites;Carbon fixation in photosynthetic organisms;Metabolic pathways;Alzheimer disease;Salmonella infection;Microbial metabolism in diverse environments
USC_AKS(Bin182)	bin.182_k127_3635654_32	K00927	PGK, pgk	phosphoglycerate kinase [EC:2.7.2.3]	map00010,map00710,map01100,map01110,map01120,map01200,map01230,map04066	M00165,M00166,M00001,M00002,M00003,M00308,M00552	phosphoglycerate kinase [EC:2.7.2.3]	Transferases;Transferring phosphorus-containing groups;Phosphotransferases with a carboxy group as acceptor;ATP:3-phospho-D-glycerate 1-phosphotransferase	ko01120;ko01100;ko00010;ko04066;ko01110;ko00710;ko01200;ko01230	Metabolism;Metabolism;Metabolism;Environmental Information Processing;Metabolism;Metabolism;Metabolism;Metabolism	Global and overview maps;Global and overview maps;Carbohydrate metabolism;Signal transduction;Global and overview maps;Energy metabolism;Global and overview maps;Global and overview maps	Microbial metabolism in diverse environments;Metabolic pathways;Glycolysis / Gluconeogenesis;HIF-1 signaling pathway;Biosynthesis of secondary metabolites;Carbon fixation in photosynthetic organisms;Carbon metabolism;Biosynthesis of amino acids
USC_AKS(Bin182)	bin.182_k127_3635654_33	K08483	ptsI	phosphoenolpyruvate-protein phosphotransferase (PTS system enzyme I) [EC:2.7.3.9]	map02060	-	phosphoenolpyruvate-protein phosphotransferase (PTS system enzyme I) [EC:2.7.3.9]	Transferases;Transferring phosphorus-containing groups;Phosphotransferases with a nitrogenous group as acceptor;phosphoenolpyruvate:protein-L-histidine Npi-phosphotransferase	ko02060	Environmental Information Processing	Membrane transport	Phosphotransferase system (PTS)
USC_AKS(Bin182)	bin.182_k127_3635654_34	K02784	ptsH	phosphocarrier protein HPr	map02060	-	phosphocarrier protein HPr	-	ko02060	Environmental Information Processing	Membrane transport	Phosphotransferase system (PTS)
USC_AKS(Bin182)	bin.182_k127_3635654_35	K02793	manXa	mannose PTS system EIIA component [EC:2.7.1.191]	map00051,map00520,map01100,map02060	M00276	mannose PTS system EIIA component [EC:2.7.1.191]	Transferases;Transferring phosphorus-containing groups;Phosphotransferases with an alcohol group as acceptor;protein-Npi-phospho-L-histidine:D-mannose Npi-phosphotransferase	ko00051;ko00520;ko01100;ko02060	Metabolism;Metabolism;Metabolism;Environmental Information Processing	Carbohydrate metabolism;Carbohydrate metabolism;Global and overview maps;Membrane transport	Fructose and mannose metabolism;Amino sugar and nucleotide sugar metabolism;Metabolic pathways;Phosphotransferase system (PTS)
USC_AKS(Bin182)	bin.182_k127_3635654_36	K06958	rapZ	RNase adapter protein RapZ	-	-	RNase adapter protein RapZ	-	-	-	-	-
USC_AKS(Bin182)	bin.182_k127_3635654_37	K06023	hprK, ptsK	HPr kinase/phosphorylase [EC:2.7.11.- 2.7.4.-]	-	-	HPr kinase/phosphorylase [EC:2.7.11.- 2.7.4.-]	-	-	-	-	-
USC_AKS(Bin182)	bin.182_k127_3635654_38	K02806	ptsN	nitrogen PTS system EIIA component [EC:2.7.1.-]	map02060	-	nitrogen PTS system EIIA component [EC:2.7.1.-]	-	ko02060	Environmental Information Processing	Membrane transport	Phosphotransferase system (PTS)
USC_AKS(Bin182)	bin.182_k127_3635654_39	K05808	hpf	putative sigma-54 modulation protein	-	-	ribosome hibernation promoting factor	-	-	-	-	-
USC_AKS(Bin182)	bin.182_k127_3635654_40	K03092	rpoN	RNA polymerase sigma-54 factor	map02020,map02040,map05111	-	RNA polymerase sigma-54 factor	-	ko02040;ko02020;ko05111	Cellular Processes;Environmental Information Processing;Cellular Processes	Cell motility;Signal transduction;Cellular community - prokaryotes	Flagellar assembly;Two-component system;Biofilm formation - Vibrio cholerae
USC_AKS(Bin182)	bin.182_k127_3635654_43	K06207	typA, bipA	GTP-binding protein	-	-	GTP-binding protein	-	-	-	-	-
USC_AKS(Bin182)	bin.182_k127_3635654_44	K18778	zapD	cell division protein ZapD	-	-	cell division protein ZapD	-	-	-	-	-
USC_AKS(Bin182)	bin.182_k127_3635654_45	K00859	coaE	dephospho-CoA kinase [EC:2.7.1.24]	map00770,map01100,map01240	M00120	dephospho-CoA kinase [EC:2.7.1.24]	Transferases;Transferring phosphorus-containing groups;Phosphotransferases with an alcohol group as acceptor;ATP:3'-dephospho-CoA 3'-phosphotransferase	ko00770;ko01100;ko01240	Metabolism;Metabolism;Metabolism	Metabolism of cofactors and vitamins;Global and overview maps;Global and overview maps	Pantothenate and CoA biosynthesis;Metabolic pathways;Biosynthesis of cofactors
USC_AKS(Bin182)	bin.182_k127_3635654_46	K02654	pilD, pppA	leader peptidase (prepilin peptidase) / N-methyltransferase [EC:3.4.23.43 2.1.1.-]	-	M00331	leader peptidase (prepilin peptidase) / N-methyltransferase [EC:3.4.23.43 2.1.1.-]	Hydrolases;Acting on peptide bonds (peptidases);Aspartic endopeptidases;prepilin peptidase	-	-	-	-
USC_AKS(Bin182)	bin.182_k127_3635654_47	K02653	pilC	type IV pilus assembly protein PilC	-	-	type IV pilus assembly protein PilC	-	-	-	-	-
USC_AKS(Bin182)	bin.182_k127_3635654_48	K02652	pilB	type IV pilus assembly protein PilB	-	-	type IV pilus assembly protein PilB	-	-	-	-	-
USC_AKS(Bin182)	bin.182_k127_3635654_49	K03297	emrE, qac, mmr, smr	small multidrug resistance pump	-	-	small multidrug resistance pump	-	-	-	-	-
USC_AKS(Bin182)	bin.182_k127_3635654_52	K00570	pmtA	phosphatidylethanolamine/phosphatidyl-N-methylethanolamine N-methyltransferase [EC:2.1.1.17 2.1.1.71]	map00564,map01100,map01110	M00091	phosphatidylethanolamine/phosphatidyl-N-methylethanolamine N-methyltransferase [EC:2.1.1.17 2.1.1.71]	Transferases;Transferring one-carbon groups;Methyltransferases;S-adenosyl-L-methionine:phosphatidylethanolamine N-methyltransferase|Transferases;Transferring one-carbon groups;Methyltransferases;S-adenosyl-L-methionine:phosphatidyl-N-methylethanolamine N-methyltransferase	ko01100;ko00564;ko01110	Metabolism;Metabolism;Metabolism	Global and overview maps;Lipid metabolism;Global and overview maps	Metabolic pathways;Glycerophospholipid metabolism;Biosynthesis of secondary metabolites
USC_AKS(Bin182)	bin.182_k127_3635654_53	K03548	perM	putative permease	-	-	putative permease	-	-	-	-	-
USC_AKS(Bin182)	bin.182_k127_3635654_54	K05801	djlA	DnaJ like chaperone protein	-	-	DnaJ like chaperone protein	-	-	-	-	-
USC_AKS(Bin182)	bin.182_k127_3635654_55	K18979	queG	epoxyqueuosine reductase [EC:1.17.99.6]	-	-	epoxyqueuosine reductase [EC:1.17.99.6]	Oxidoreductases;Acting on CH or CH2 groups;With unknown physiological acceptors;queuosine34 in tRNA:acceptor oxidoreductase	-	-	-	-
USC_AKS(Bin182)	bin.182_k127_3635654_56	K03744	lemA	LemA protein	-	-	LemA protein	-	-	-	-	-
USC_AKS(Bin182)	bin.182_k127_367780_7	K06919	K06919	putative DNA primase/helicase	-	-	putative DNA primase/helicase	-	-	-	-	-
USC_AKS(Bin182)	bin.182_k127_367780_11	K07003	K07003	uncharacterized protein	-	-	uncharacterized protein	-	-	-	-	-
USC_AKS(Bin182)	bin.182_k127_367780_12	K01423	bepA	beta-barrel assembly-enhancing protease [EC:3.4.-.-]	-	-	beta-barrel assembly-enhancing protease [EC:3.4.-.-]	-	-	-	-	-
USC_AKS(Bin182)	bin.182_k127_367780_13	K21071	pfk, pfp	ATP-dependent phosphofructokinase / diphosphate-dependent phosphofructokinase [EC:2.7.1.11 2.7.1.90]	map00010,map00030,map00051,map00052,map00680,map01100,map01110,map01120,map01200,map01230	-	ATP-dependent phosphofructokinase / diphosphate-dependent phosphofructokinase [EC:2.7.1.11 2.7.1.90]	Transferases;Transferring phosphorus-containing groups;Phosphotransferases with an alcohol group as acceptor;diphosphate:D-fructose-6-phosphate 1-phosphotransferase|Transferases;Transferring phosphorus-containing groups;Phosphotransferases with an alcohol group as acceptor;ATP:beta-D-fructose-6-phosphate 1-phosphotransferase	ko01100;ko00052;ko01120;ko00680;ko00051;ko01230;ko01200;ko00030;ko01110;ko00010	Metabolism;Metabolism;Metabolism;Metabolism;Metabolism;Metabolism;Metabolism;Metabolism;Metabolism;Metabolism	Global and overview maps;Carbohydrate metabolism;Global and overview maps;Energy metabolism;Carbohydrate metabolism;Global and overview maps;Global and overview maps;Carbohydrate metabolism;Global and overview maps;Carbohydrate metabolism	Metabolic pathways;Galactose metabolism;Microbial metabolism in diverse environments;Methane metabolism;Fructose and mannose metabolism;Biosynthesis of amino acids;Carbon metabolism;Pentose phosphate pathway;Biosynthesis of secondary metabolites;Glycolysis / Gluconeogenesis
USC_AKS(Bin182)	bin.182_k127_3718695_1	K01995	livG	branched-chain amino acid transport system ATP-binding protein	map02010,map02024	M00237	branched-chain amino acid transport system ATP-binding protein	-	ko02024;ko02010	Cellular Processes;Environmental Information Processing	Cellular community - prokaryotes;Membrane transport	Quorum sensing;ABC transporters
USC_AKS(Bin182)	bin.182_k127_3718695_2	K01996	livF	branched-chain amino acid transport system ATP-binding protein	map02010,map02024	M00237	branched-chain amino acid transport system ATP-binding protein	-	ko02010;ko02024	Environmental Information Processing;Cellular Processes	Membrane transport;Cellular community - prokaryotes	ABC transporters;Quorum sensing
USC_AKS(Bin182)	bin.182_k127_3718695_4	K07072	mfnF	(4-(4-[2-(gamma-L-glutamylamino)ethyl]phenoxymethyl)furan-2-yl)methanamine synthase [EC:2.5.1.131]	map00680,map01100,map01240	-	(4-(4-[2-(gamma-L-glutamylamino)ethyl]phenoxymethyl)furan-2-yl)methanamine synthase [EC:2.5.1.131]	Transferases;Transferring alkyl or aryl groups, other than methyl groups;Transferring alkyl or aryl groups, other than methyl groups (only sub-subclass identified to date);[5-(aminomethyl)furan-3-yl]methyl-diphosphate:gamma-L-glutamyltyramine [5-(aminomethyl)furan-3-yl]methyltransferase	ko01100;ko00680;ko01240	Metabolism;Metabolism;Metabolism	Global and overview maps;Energy metabolism;Global and overview maps	Metabolic pathways;Methane metabolism;Biosynthesis of cofactors
USC_AKS(Bin182)	bin.182_k127_3718695_5	K01665	pabB	para-aminobenzoate synthetase component I [EC:2.6.1.85]	map00790,map01240	-	para-aminobenzoate synthetase component I [EC:2.6.1.85]	Transferases;Transferring nitrogenous groups;Transaminases;chorismate:L-glutamine aminotransferase	ko01240;ko00790	Metabolism;Metabolism	Global and overview maps;Metabolism of cofactors and vitamins	Biosynthesis of cofactors;Folate biosynthesis
USC_AKS(Bin182)	bin.182_k127_3718695_6	K07144	mfnE	5-(aminomethyl)-3-furanmethanol phosphate kinase [EC:2.7.4.31]	map00680,map01100,map01240	-	5-(aminomethyl)-3-furanmethanol phosphate kinase [EC:2.7.4.31]	Transferases;Transferring phosphorus-containing groups;Phosphotransferases with a phosphate group as acceptor;ATP:[5-(aminomethyl)furan-3-yl]methyl-phosphate phosphotransferase	ko00680;ko01240;ko01100	Metabolism;Metabolism;Metabolism	Energy metabolism;Global and overview maps;Global and overview maps	Methane metabolism;Biosynthesis of cofactors;Metabolic pathways
USC_AKS(Bin182)	bin.182_k127_3718695_7	K16011	algA, xanB, rfbA, wbpW, pslB	mannose-1-phosphate guanylyltransferase / mannose-6-phosphate isomerase [EC:2.7.7.13 5.3.1.8]	map00051,map00520,map00541,map01100,map01110,map01250,map02025	M00114,M00362	mannose-1-phosphate guanylyltransferase / mannose-6-phosphate isomerase [EC:2.7.7.13 5.3.1.8]	Transferases;Transferring phosphorus-containing groups;Nucleotidyltransferases;GTP:alpha-D-mannose-1-phosphate guanylyltransferase|Isomerases;Intramolecular oxidoreductases;Interconverting aldoses and ketoses, and related compounds;D-mannose-6-phosphate aldose-ketose-isomerase	ko01100;ko01250;ko00541;ko00051;ko02025;ko00520;ko01110	Metabolism;Metabolism;Metabolism;Metabolism;Cellular Processes;Metabolism;Metabolism	Global and overview maps;Global and overview maps;Glycan biosynthesis and metabolism;Carbohydrate metabolism;Cellular community - prokaryotes;Carbohydrate metabolism;Global and overview maps	Metabolic pathways;Biosynthesis of nucleotide sugars;O-Antigen nucleotide sugar biosynthesis;Fructose and mannose metabolism;Biofilm formation - Pseudomonas aeruginosa;Amino sugar and nucleotide sugar metabolism;Biosynthesis of secondary metabolites
USC_AKS(Bin182)	bin.182_k127_3718695_8	K00963	UGP2, galU, galF	UTP--glucose-1-phosphate uridylyltransferase [EC:2.7.7.9]	map00040,map00052,map00500,map00520,map00541,map01100,map01110,map01240,map01250	M00549,M00129,M00362,M00361	UTP--glucose-1-phosphate uridylyltransferase [EC:2.7.7.9]	Transferases;Transferring phosphorus-containing groups;Nucleotidyltransferases;UTP:alpha-D-glucose-1-phosphate uridylyltransferase	ko01110;ko01250;ko00040;ko01240;ko00520;ko00052;ko00500;ko00541;ko01100	Metabolism;Metabolism;Metabolism;Metabolism;Metabolism;Metabolism;Metabolism;Metabolism;Metabolism	Global and overview maps;Global and overview maps;Carbohydrate metabolism;Global and overview maps;Carbohydrate metabolism;Carbohydrate metabolism;Carbohydrate metabolism;Glycan biosynthesis and metabolism;Global and overview maps	Biosynthesis of secondary metabolites;Biosynthesis of nucleotide sugars;Pentose and glucuronate interconversions;Biosynthesis of cofactors;Amino sugar and nucleotide sugar metabolism;Galactose metabolism;Starch and sucrose metabolism;O-Antigen nucleotide sugar biosynthesis;Metabolic pathways
USC_AKS(Bin182)	bin.182_k127_3718695_9	K16291	erfK	L,D-transpeptidase ErfK/SrfK	-	-	L,D-transpeptidase ErfK/SrfK	-	-	-	-	-
USC_AKS(Bin182)	bin.182_k127_3718695_14	K04765	mazG	nucleoside triphosphate diphosphatase [EC:3.6.1.9]	map00230,map00240,map00760,map00770,map01100,map01232	-	nucleoside triphosphate diphosphatase [EC:3.6.1.9]	Hydrolases;Acting on acid anhydrides;In phosphorus-containing anhydrides;nucleoside-triphosphate diphosphohydrolase	ko01232;ko00760;ko01100;ko00240;ko00770;ko00230	Metabolism;Metabolism;Metabolism;Metabolism;Metabolism;Metabolism	Global and overview maps;Metabolism of cofactors and vitamins;Global and overview maps;Nucleotide metabolism;Metabolism of cofactors and vitamins;Nucleotide metabolism	Nucleotide metabolism;Nicotinate and nicotinamide metabolism;Metabolic pathways;Pyrimidine metabolism;Pantothenate and CoA biosynthesis;Purine metabolism
USC_AKS(Bin182)	bin.182_k127_3718695_15	K04765	mazG	nucleoside triphosphate diphosphatase [EC:3.6.1.9]	map00230,map00240,map00760,map00770,map01100,map01232	-	nucleoside triphosphate diphosphatase [EC:3.6.1.9]	Hydrolases;Acting on acid anhydrides;In phosphorus-containing anhydrides;nucleoside-triphosphate diphosphohydrolase	ko01232;ko00760;ko01100;ko00240;ko00770;ko00230	Metabolism;Metabolism;Metabolism;Metabolism;Metabolism;Metabolism	Global and overview maps;Metabolism of cofactors and vitamins;Global and overview maps;Nucleotide metabolism;Metabolism of cofactors and vitamins;Nucleotide metabolism	Nucleotide metabolism;Nicotinate and nicotinamide metabolism;Metabolic pathways;Pyrimidine metabolism;Pantothenate and CoA biosynthesis;Purine metabolism
USC_AKS(Bin182)	bin.182_k127_3718695_16	K03821	phaC, phbC	poly[(R)-3-hydroxyalkanoate] polymerase subunit PhaC [EC:2.3.1.304]	map00650,map01100	-	poly[(R)-3-hydroxyalkanoate] polymerase subunit PhaC [EC:2.3.1.304]	Transferases;Acyltransferases;Transferring groups other than aminoacyl groups;poly(R)-3-hydroxyalkanoate (3R)-3-hydroxyacyltransferase	ko01100;ko00650	Metabolism;Metabolism	Global and overview maps;Carbohydrate metabolism	Metabolic pathways;Butanoate metabolism
USC_AKS(Bin182)	bin.182_k127_3718695_17	K09007	folE2	GTP cyclohydrolase IB [EC:3.5.4.16]	map00790,map01100,map01240	M00126	GTP cyclohydrolase IB [EC:3.5.4.16]	Hydrolases;Acting on carbon-nitrogen bonds, other than peptide bonds;In cyclic amidines;GTP 7,8-8,9-dihydrolase	ko01100;ko01240;ko00790	Metabolism;Metabolism;Metabolism	Global and overview maps;Global and overview maps;Metabolism of cofactors and vitamins	Metabolic pathways;Biosynthesis of cofactors;Folate biosynthesis
USC_AKS(Bin182)	bin.182_k127_3718695_18	K13789	GGPS	geranylgeranyl diphosphate synthase, type II [EC:2.5.1.1 2.5.1.10 2.5.1.29]	map00900,map01100,map01110	M00364,M00366	geranylgeranyl diphosphate synthase, type II [EC:2.5.1.1 2.5.1.10 2.5.1.29]	Transferases;Transferring alkyl or aryl groups, other than methyl groups;Transferring alkyl or aryl groups, other than methyl groups (only sub-subclass identified to date);(2E,6E)-farnesyl-diphosphate:isopentenyl-diphosphate farnesyltranstransferase|Transferases;Transferring alkyl or aryl groups, other than methyl groups;Transferring alkyl or aryl groups, other than methyl groups (only sub-subcla…	ko01100;ko01110;ko00900	Metabolism;Metabolism;Metabolism	Global and overview maps;Global and overview maps;Metabolism of terpenoids and polyketides	Metabolic pathways;Biosynthesis of secondary metabolites;Terpenoid backbone biosynthesis
USC_AKS(Bin182)	bin.182_k127_3718695_19	K03602	xseB	exodeoxyribonuclease VII small subunit [EC:3.1.11.6]	map03430	-	exodeoxyribonuclease VII small subunit [EC:3.1.11.6]	Hydrolases;Acting on ester bonds;Exodeoxyribonucleases producing 5'-phosphomonoesters;exodeoxyribonuclease VII	ko03430	Genetic Information Processing	Replication and repair	Mismatch repair
USC_AKS(Bin182)	bin.182_k127_3718695_21	K00113	glpC	glycerol-3-phosphate dehydrogenase subunit C	map00564,map01110	-	glycerol-3-phosphate dehydrogenase subunit C	-	ko01110;ko00564	Metabolism;Metabolism	Global and overview maps;Lipid metabolism	Biosynthesis of secondary metabolites;Glycerophospholipid metabolism
USC_AKS(Bin182)	bin.182_k127_3718695_23	K02622	parE	topoisomerase IV subunit B [EC:5.6.2.2]	-	-	topoisomerase IV subunit B [EC:5.6.2.2]	Isomerases;Isomerases altering macromolecular conformation;Enzymes altering nucleic acid conformation;DNA topoisomerase (ATP-hydrolysing)	-	-	-	-
USC_AKS(Bin182)	bin.182_k127_3718695_25	K01915	glnA, GLUL	glutamine synthetase [EC:6.3.1.2]	map00220,map00250,map00630,map00910,map01100,map01120,map01230,map02020,map04217,map04724,map04727	-	glutamine synthetase [EC:6.3.1.2]	Ligases;Forming carbon-nitrogen bonds;Acid-D-ammonia (or amine) ligases (amide synthases);L-glutamate:ammonia ligase (ADP-forming)	ko01230;ko02020;ko04724;ko04217;ko04727;ko00250;ko00220;ko00630;ko01100;ko00910;ko01120	Metabolism;Environmental Information Processing;Organismal Systems;Cellular Processes;Organismal Systems;Metabolism;Metabolism;Metabolism;Metabolism;Metabolism;Metabolism	Global and overview maps;Signal transduction;Nervous system;Cell growth and death;Nervous system;Amino acid metabolism;Amino acid metabolism;Carbohydrate metabolism;Global and overview maps;Energy metabolism;Global and overview maps	Biosynthesis of amino acids;Two-component system;Glutamatergic synapse;Necroptosis;GABAergic synapse;Alanine, aspartate and glutamate metabolism;Arginine biosynthesis;Glyoxylate and dicarboxylate metabolism;Metabolic pathways;Nitrogen metabolism;Microbial metabolism in diverse environments
USC_AKS(Bin182)	bin.182_k127_3718695_26	K02453	gspD	general secretion pathway protein D	map03070,map05111	M00331	general secretion pathway protein D	-	ko05111;ko03070	Cellular Processes;Environmental Information Processing	Cellular community - prokaryotes;Membrane transport	Biofilm formation - Vibrio cholerae;Bacterial secretion system
USC_AKS(Bin182)	bin.182_k127_3724325_8	K01681	ACO, acnA	aconitate hydratase [EC:4.2.1.3]	map00020,map00630,map00720,map01100,map01110,map01120,map01200,map01210,map01230	M00173,M00009,M00010,M00012,M00740	aconitate hydratase [EC:4.2.1.3]	Lyases;Carbon-oxygen lyases;Hydro-lyases;citrate(isocitrate) hydro-lyase (cis-aconitate-forming)	ko01210;ko01110;ko01200;ko01230;ko01120;ko00720;ko00020;ko01100;ko00630	Metabolism;Metabolism;Metabolism;Metabolism;Metabolism;Metabolism;Metabolism;Metabolism;Metabolism	Global and overview maps;Global and overview maps;Global and overview maps;Global and overview maps;Global and overview maps;Energy metabolism;Carbohydrate metabolism;Global and overview maps;Carbohydrate metabolism	2-Oxocarboxylic acid metabolism;Biosynthesis of secondary metabolites;Carbon metabolism;Biosynthesis of amino acids;Microbial metabolism in diverse environments;Carbon fixation pathways in prokaryotes;Citrate cycle (TCA cycle);Metabolic pathways;Glyoxylate and dicarboxylate metabolism
USC_AKS(Bin182)	bin.182_k127_3724325_16	K03657	uvrD, pcrA	ATP-dependent DNA helicase UvrD/PcrA [EC:5.6.2.4]	map03420,map03430	-	ATP-dependent DNA helicase UvrD/PcrA [EC:5.6.2.4]	Isomerases;Isomerases altering macromolecular conformation;Enzymes altering nucleic acid conformation;DNA 3'-5' helicase (ATP-hydrolysing)	ko03430;ko03420	Genetic Information Processing;Genetic Information Processing	Replication and repair;Replication and repair	Mismatch repair;Nucleotide excision repair
USC_AKS(Bin182)	bin.182_k127_3724325_18	K03773	fklB	FKBP-type peptidyl-prolyl cis-trans isomerase FklB [EC:5.2.1.8]	-	-	FKBP-type peptidyl-prolyl cis-trans isomerase FklB [EC:5.2.1.8]	Isomerases;cis-trans-Isomerases;cis-trans Isomerases (only sub-subclass identified to date);peptidylproline cis-trans-isomerase	-	-	-	-
USC_AKS(Bin182)	bin.182_k127_3724325_19	K00939	adk, AK	adenylate kinase [EC:2.7.4.3]	map00230,map00730,map01100,map01110,map01232,map01240	M00049	adenylate kinase [EC:2.7.4.3]	Transferases;Transferring phosphorus-containing groups;Phosphotransferases with a phosphate group as acceptor;ATP:AMP phosphotransferase	ko01100;ko00730;ko00230;ko01240;ko01110;ko01232	Metabolism;Metabolism;Metabolism;Metabolism;Metabolism;Metabolism	Global and overview maps;Metabolism of cofactors and vitamins;Nucleotide metabolism;Global and overview maps;Global and overview maps;Global and overview maps	Metabolic pathways;Thiamine metabolism;Purine metabolism;Biosynthesis of cofactors;Biosynthesis of secondary metabolites;Nucleotide metabolism
USC_AKS(Bin182)	bin.182_k127_3735927_3	K02004	ABC.CD.P	putative ABC transport system permease protein	-	M00258	putative ABC transport system permease protein	-	-	-	-	-
USC_AKS(Bin182)	bin.182_k127_3747937_2	K01537	ATP2C	P-type Ca2+ transporter type 2C [EC:7.2.2.10]	-	-	P-type Ca2+ transporter type 2C [EC:7.2.2.10]	Translocases;Catalysing the translocation of inorganic cations;Linked to the hydrolysis of a nucleoside triphosphate;ATP phosphohydrolase (P-type, Ca2+-transporting)	-	-	-	-
USC_AKS(Bin182)	bin.182_k127_3760092_1	K00266	gltD	glutamate synthase (NADPH) small chain [EC:1.4.1.13]	map00250,map00910,map01100,map01110,map01120,map01230	-	glutamate synthase (NADPH) small chain [EC:1.4.1.13]	Oxidoreductases;Acting on the CH-NH2 group of donors;With NAD+ or NADP+ as acceptor;L-glutamate:NADP+ oxidoreductase (transaminating)	ko01230;ko01100;ko00910;ko01110;ko01120;ko00250	Metabolism;Metabolism;Metabolism;Metabolism;Metabolism;Metabolism	Global and overview maps;Global and overview maps;Energy metabolism;Global and overview maps;Global and overview maps;Amino acid metabolism	Biosynthesis of amino acids;Metabolic pathways;Nitrogen metabolism;Biosynthesis of secondary metabolites;Microbial metabolism in diverse environments;Alanine, aspartate and glutamate metabolism
USC_AKS(Bin182)	bin.182_k127_3760092_2	K06400	spoIVCA	site-specific DNA recombinase	-	-	site-specific DNA recombinase	-	-	-	-	-
USC_AKS(Bin182)	bin.182_k127_3760092_5	K13924	cheBR	two-component system, chemotaxis family, CheB/CheR fusion protein [EC:2.1.1.80 3.1.1.61]	map02020,map02030	M00506	two-component system, chemotaxis family, CheB/CheR fusion protein [EC:2.1.1.80 3.1.1.61]	Hydrolases;Acting on ester bonds;Carboxylic-ester hydrolases;protein-L-glutamate-O5-methyl-ester acylhydrolase|Transferases;Transferring one-carbon groups;Methyltransferases;S-adenosyl-L-methionine:protein-L-glutamate O-methyltransferase	ko02020;ko02030	Environmental Information Processing;Cellular Processes	Signal transduction;Cell motility	Two-component system;Bacterial chemotaxis
USC_AKS(Bin182)	bin.182_k127_377488_3	K01972	E6.5.1.2, ligA, ligB	DNA ligase (NAD+) [EC:6.5.1.2]	map03030,map03410,map03420,map03430	-	DNA ligase (NAD+) [EC:6.5.1.2]	Ligases;Forming phosphoric-ester bonds;Ligases that form phosphoric-ester bonds (only sub-subclass identified to date);poly(deoxyribonucleotide)-3'-hydroxyl:5'-phospho-poly(deoxyribonucleotide) ligase (NAD+)	ko03420;ko03410;ko03430;ko03030	Genetic Information Processing;Genetic Information Processing;Genetic Information Processing;Genetic Information Processing	Replication and repair;Replication and repair;Replication and repair;Replication and repair	Nucleotide excision repair;Base excision repair;Mismatch repair;DNA replication
USC_AKS(Bin182)	bin.182_k127_377504_2	K01873	VARS, valS	valyl-tRNA synthetase [EC:6.1.1.9]	map00970	M00360,M00359	valyl-tRNA synthetase [EC:6.1.1.9]	Ligases;Forming carbon-oxygen bonds;Ligases forming aminoacyl-tRNA and related compounds;L-valine:tRNAVal ligase (AMP-forming)	ko00970	Genetic Information Processing	Translation	Aminoacyl-tRNA biosynthesis
USC_AKS(Bin182)	bin.182_k127_3786956_2	K08364	merP	periplasmic mercuric ion binding protein	-	-	periplasmic mercuric ion binding protein	-	-	-	-	-
USC_AKS(Bin182)	bin.182_k127_3786956_3	K08363	merT	mercuric ion transport protein	-	-	mercuric ion transport protein	-	-	-	-	-
USC_AKS(Bin182)	bin.182_k127_3786956_4	K08365	merR	MerR family transcriptional regulator, mercuric resistance operon regulatory protein	-	-	MerR family transcriptional regulator, mercuric resistance operon regulatory protein	-	-	-	-	-
USC_AKS(Bin182)	bin.182_k127_3786956_5	K09771	TC.SMR3	small multidrug resistance family-3 protein	-	-	small multidrug resistance family-3 protein	-	-	-	-	-
USC_AKS(Bin182)	bin.182_k127_3786956_6	K15726	czcA, cusA, cnrA	heavy metal efflux system protein	-	-	heavy metal efflux system protein	-	-	-	-	-
USC_AKS(Bin182)	bin.182_k127_3786956_7	K15727	czcB, cusB, cnrB	membrane fusion protein, heavy metal efflux system	-	-	membrane fusion protein, heavy metal efflux system	-	-	-	-	-
USC_AKS(Bin182)	bin.182_k127_3786956_8	K15725	czcC, cusC, cnrC	outer membrane protein, heavy metal efflux system	-	-	outer membrane protein, heavy metal efflux system	-	-	-	-	-
USC_AKS(Bin182)	bin.182_k127_3786956_10	K01992	ABC-2.P	ABC-2 type transport system permease protein	-	M00254	ABC-2 type transport system permease protein	-	-	-	-	-
USC_AKS(Bin182)	bin.182_k127_3786956_11	K01992	ABC-2.P	ABC-2 type transport system permease protein	-	M00254	ABC-2 type transport system permease protein	-	-	-	-	-
USC_AKS(Bin182)	bin.182_k127_3786956_12	K01990	ABC-2.A	ABC-2 type transport system ATP-binding protein	-	M00254	ABC-2 type transport system ATP-binding protein	-	-	-	-	-
USC_AKS(Bin182)	bin.182_k127_3786956_13	K08296	sixA	phosphohistidine phosphatase [EC:3.1.3.-]	-	-	phosphohistidine phosphatase [EC:3.1.3.-]	-	-	-	-	-
USC_AKS(Bin182)	bin.182_k127_3787826_1	K25499	bzaE	5-methoxy-6-methylbenzimidazole methyltransferase	map00860,map01100	-	5-methoxy-6-methylbenzimidazole methyltransferase	-	ko01100;ko00860	Metabolism;Metabolism	Global and overview maps;Metabolism of cofactors and vitamins	Metabolic pathways;Porphyrin metabolism
USC_AKS(Bin182)	bin.182_k127_3787826_4	K01768	E4.6.1.1	adenylate cyclase [EC:4.6.1.1]	map00230,map01100,map02025,map04113,map04213	M00695	adenylate cyclase [EC:4.6.1.1]	Lyases;Phosphorus-oxygen lyases;Phosphorus-oxygen lyases (only sub-subclass identified to date);ATP diphosphate-lyase (cyclizing; 3',5'-cyclic-AMP-forming)	ko04113;ko04213;ko02025;ko01100;ko00230	Cellular Processes;Organismal Systems;Cellular Processes;Metabolism;Metabolism	Cell growth and death;Aging;Cellular community - prokaryotes;Global and overview maps;Nucleotide metabolism	Meiosis - yeast;Longevity regulating pathway - multiple species;Biofilm formation - Pseudomonas aeruginosa;Metabolic pathways;Purine metabolism
USC_AKS(Bin182)	bin.182_k127_3787826_6	K00764	purF, PPAT	amidophosphoribosyltransferase [EC:2.4.2.14]	map00230,map00250,map01100,map01110	M00048	amidophosphoribosyltransferase [EC:2.4.2.14]	Transferases;Glycosyltransferases;Pentosyltransferases;5-phospho-beta-D-ribosylamine:diphosphate phospho-alpha-D-ribosyltransferase (glutamate-amidating)	ko01100;ko00230;ko01110;ko00250	Metabolism;Metabolism;Metabolism;Metabolism	Global and overview maps;Nucleotide metabolism;Global and overview maps;Amino acid metabolism	Metabolic pathways;Purine metabolism;Biosynthesis of secondary metabolites;Alanine, aspartate and glutamate metabolism
USC_AKS(Bin182)	bin.182_k127_3787826_7	K03558	cvpA	membrane protein required for colicin V production	-	-	membrane protein required for colicin V production	-	-	-	-	-
USC_AKS(Bin182)	bin.182_k127_3787826_9	K09699	DBT, bkdB	2-oxoisovalerate dehydrogenase E2 component (dihydrolipoyl transacylase) [EC:2.3.1.168]	map00280,map00640,map01100,map01110	M00036	2-oxoisovalerate dehydrogenase E2 component (dihydrolipoyl transacylase) [EC:2.3.1.168]	Transferases;Acyltransferases;Transferring groups other than aminoacyl groups;2-methylpropanoyl-CoA:enzyme-N6-(dihydrolipoyl)lysine S-(2-methylpropanoyl)transferase	ko01110;ko00640;ko01210;ko00785;ko01100;ko00280	Metabolism;Metabolism;Metabolism;Metabolism;Metabolism;Metabolism	Global and overview maps;Carbohydrate metabolism;Global and overview maps;Metabolism of cofactors and vitamins;Global and overview maps;Amino acid metabolism	Biosynthesis of secondary metabolites;Propanoate metabolism;2-Oxocarboxylic acid metabolism;Lipoic acid metabolism;Metabolic pathways;Valine, leucine and isoleucine degradation
USC_AKS(Bin182)	bin.182_k127_3787826_10	K00167	BCKDHB, bkdA2	2-oxoisovalerate dehydrogenase E1 component beta subunit [EC:1.2.4.4]	map00280,map00640,map01100,map01110	M00036	2-oxoisovalerate dehydrogenase E1 component subunit beta [EC:1.2.4.4]	Oxidoreductases;Acting on the aldehyde or oxo group of donors;With a disulfide as acceptor;3-methyl-2-oxobutanoate:[dihydrolipoyllysine-residue (2-methylpropanoyl)transferase]-lipoyllysine 2-oxidoreductase (decarboxylating, acceptor-2-methylpropanoylating)	ko01210;ko00640;ko01110;ko00785;ko00280;ko01100	Metabolism;Metabolism;Metabolism;Metabolism;Metabolism;Metabolism	Global and overview maps;Carbohydrate metabolism;Global and overview maps;Metabolism of cofactors and vitamins;Amino acid metabolism;Global and overview maps	2-Oxocarboxylic acid metabolism;Propanoate metabolism;Biosynthesis of secondary metabolites;Lipoic acid metabolism;Valine, leucine and isoleucine degradation;Metabolic pathways
USC_AKS(Bin182)	bin.182_k127_3787826_11	K00166	BCKDHA, bkdA1	2-oxoisovalerate dehydrogenase E1 component alpha subunit [EC:1.2.4.4]	map00280,map00640,map01100,map01110	M00036	2-oxoisovalerate dehydrogenase E1 component subunit alpha [EC:1.2.4.4]	Oxidoreductases;Acting on the aldehyde or oxo group of donors;With a disulfide as acceptor;3-methyl-2-oxobutanoate:[dihydrolipoyllysine-residue (2-methylpropanoyl)transferase]-lipoyllysine 2-oxidoreductase (decarboxylating, acceptor-2-methylpropanoylating)	ko01100;ko00280;ko00785;ko01110;ko00640;ko01210	Metabolism;Metabolism;Metabolism;Metabolism;Metabolism;Metabolism	Global and overview maps;Amino acid metabolism;Metabolism of cofactors and vitamins;Global and overview maps;Carbohydrate metabolism;Global and overview maps	Metabolic pathways;Valine, leucine and isoleucine degradation;Lipoic acid metabolism;Biosynthesis of secondary metabolites;Propanoate metabolism;2-Oxocarboxylic acid metabolism
USC_AKS(Bin182)	bin.182_k127_3787826_12	K02343	dnaX	DNA polymerase III subunit gamma/tau [EC:2.7.7.7]	map03030,map03430,map03440	M00260	DNA polymerase III subunit gamma/tau [EC:2.7.7.7]	Transferases;Transferring phosphorus-containing groups;Nucleotidyltransferases;2'-deoxyribonucleoside-5'-triphosphate:DNA deoxynucleotidyltransferase (DNA-directed)	ko03440;ko03430;ko03030	Genetic Information Processing;Genetic Information Processing;Genetic Information Processing	Replication and repair;Replication and repair;Replication and repair	Homologous recombination;Mismatch repair;DNA replication
USC_AKS(Bin182)	bin.182_k127_3787826_13	K09747	ebfC	nucleoid-associated protein EbfC	-	-	nucleoid-associated protein EbfC	-	-	-	-	-
USC_AKS(Bin182)	bin.182_k127_3787826_14	K06187	recR	recombination protein RecR	map03440	-	recombination protein RecR	-	ko03440	Genetic Information Processing	Replication and repair	Homologous recombination
USC_AKS(Bin182)	bin.182_k127_3787826_15	K13288	orn, REX2, REXO2	oligoribonuclease [EC:3.1.-.-]	map03008	-	oligoribonuclease [EC:3.1.-.-]	-	ko03008	Genetic Information Processing	Translation	Ribosome biogenesis in eukaryotes
USC_AKS(Bin182)	bin.182_k127_3787826_16	K23997	nnr	ADP-dependent NAD(P)H-hydrate dehydratase / NAD(P)H-hydrate epimerase [EC:4.2.1.136 5.1.99.6]	-	-	ADP-dependent NAD(P)H-hydrate dehydratase / NAD(P)H-hydrate epimerase [EC:4.2.1.136 5.1.99.6]	Lyases;Carbon-oxygen lyases;Hydro-lyases;(6S)-6beta-hydroxy-1,4,5,6-tetrahydronicotinamide-adenine-dinucleotide hydro-lyase (ADP-hydrolysing; NADH-forming)|Isomerases;Racemases and epimerases;Acting on other compounds;(6R)-6beta-hydroxy-1,4,5,6-tetrahydronicotinamide-adenine dinucleotide 6-epimerase	-	-	-	-
USC_AKS(Bin182)	bin.182_k127_3787826_17	K06925	tsaE	tRNA threonylcarbamoyladenosine biosynthesis protein TsaE	-	-	tRNA threonylcarbamoyladenosine biosynthesis protein TsaE	-	-	-	-	-
USC_AKS(Bin182)	bin.182_k127_3787826_22	K20074	prpC, phpP	PPM family protein phosphatase [EC:3.1.3.16]	-	-	PPM family protein phosphatase [EC:3.1.3.16]	Hydrolases;Acting on ester bonds;Phosphoric-monoester hydrolases;protein-serine/threonine-phosphate phosphohydrolase	-	-	-	-
USC_AKS(Bin182)	bin.182_k127_3787826_23	K12132	prkC, stkP	eukaryotic-like serine/threonine-protein kinase [EC:2.7.11.1]	-	-	eukaryotic-like serine/threonine-protein kinase [EC:2.7.11.1]	Transferases;Transferring phosphorus-containing groups;Protein-serine/threonine kinases;ATP:protein phosphotransferase (non-specific)	-	-	-	-
USC_AKS(Bin182)	bin.182_k127_3787826_25	K01698	hemB, ALAD	porphobilinogen synthase [EC:4.2.1.24]	map00860,map01100,map01110,map01120,map01240	M00121	porphobilinogen synthase [EC:4.2.1.24]	Lyases;Carbon-oxygen lyases;Hydro-lyases;5-aminolevulinate hydro-lyase (adding 5-aminolevulinate and cyclizing; porphobilinogen-forming)	ko01100;ko01120;ko01110;ko01240;ko00860	Metabolism;Metabolism;Metabolism;Metabolism;Metabolism	Global and overview maps;Global and overview maps;Global and overview maps;Global and overview maps;Metabolism of cofactors and vitamins	Metabolic pathways;Microbial metabolism in diverse environments;Biosynthesis of secondary metabolites;Biosynthesis of cofactors;Porphyrin metabolism
USC_AKS(Bin182)	bin.182_k127_3787826_26	K07712	glnG, ntrC	two-component system, NtrC family, nitrogen regulation response regulator GlnG	map02020	M00497	two-component system, NtrC family, nitrogen regulation response regulator GlnG	-	ko02020	Environmental Information Processing	Signal transduction	Two-component system
USC_AKS(Bin182)	bin.182_k127_3787826_27	K07708	glnL, ntrB	two-component system, NtrC family, nitrogen regulation sensor histidine kinase GlnL [EC:2.7.13.3]	map02020	M00497	two-component system, NtrC family, nitrogen regulation sensor histidine kinase GlnL [EC:2.7.13.3]	Transferases;Transferring phosphorus-containing groups;Protein-histidine kinases;ATP:protein-L-histidine N-phosphotransferase	ko02020	Environmental Information Processing	Signal transduction	Two-component system
USC_AKS(Bin182)	bin.182_k127_3787826_29	K01586	lysA	diaminopimelate decarboxylase [EC:4.1.1.20]	map00300,map00470,map01100,map01110,map01120,map01230	M00016,M00525,M00526,M00527	diaminopimelate decarboxylase [EC:4.1.1.20]	Lyases;Carbon-carbon lyases;Carboxy-lyases;meso-2,6-diaminoheptanedioate carboxy-lyase (L-lysine-forming)	ko00300;ko01230;ko00470;ko01100;ko01120;ko01110	Metabolism;Metabolism;Metabolism;Metabolism;Metabolism;Metabolism	Amino acid metabolism;Global and overview maps;Metabolism of other amino acids;Global and overview maps;Global and overview maps;Global and overview maps	Lysine biosynthesis;Biosynthesis of amino acids;D-Amino acid metabolism;Metabolic pathways;Microbial metabolism in diverse environments;Biosynthesis of secondary metabolites
USC_AKS(Bin182)	bin.182_k127_3787826_30	K07072	mfnF	(4-(4-[2-(gamma-L-glutamylamino)ethyl]phenoxymethyl)furan-2-yl)methanamine synthase [EC:2.5.1.131]	map00680,map01100,map01240	-	(4-(4-[2-(gamma-L-glutamylamino)ethyl]phenoxymethyl)furan-2-yl)methanamine synthase [EC:2.5.1.131]	Transferases;Transferring alkyl or aryl groups, other than methyl groups;Transferring alkyl or aryl groups, other than methyl groups (only sub-subclass identified to date);[5-(aminomethyl)furan-3-yl]methyl-diphosphate:gamma-L-glutamyltyramine [5-(aminomethyl)furan-3-yl]methyltransferase	ko01100;ko00680;ko01240	Metabolism;Metabolism;Metabolism	Global and overview maps;Energy metabolism;Global and overview maps	Metabolic pathways;Methane metabolism;Biosynthesis of cofactors
USC_AKS(Bin182)	bin.182_k127_3787826_31	K01768	E4.6.1.1	adenylate cyclase [EC:4.6.1.1]	map00230,map01100,map02025,map04113,map04213	M00695	adenylate cyclase [EC:4.6.1.1]	Lyases;Phosphorus-oxygen lyases;Phosphorus-oxygen lyases (only sub-subclass identified to date);ATP diphosphate-lyase (cyclizing; 3',5'-cyclic-AMP-forming)	ko04113;ko04213;ko02025;ko01100;ko00230	Cellular Processes;Organismal Systems;Cellular Processes;Metabolism;Metabolism	Cell growth and death;Aging;Cellular community - prokaryotes;Global and overview maps;Nucleotide metabolism	Meiosis - yeast;Longevity regulating pathway - multiple species;Biofilm formation - Pseudomonas aeruginosa;Metabolic pathways;Purine metabolism
USC_AKS(Bin182)	bin.182_k127_3787826_32	K11443	divK	two-component system, cell cycle response regulator DivK	map02020,map04112	M00511	two-component system, cell cycle response regulator DivK	-	ko02020;ko04112	Environmental Information Processing;Cellular Processes	Signal transduction;Cell growth and death	Two-component system;Cell cycle - Caulobacter
USC_AKS(Bin182)	bin.182_k127_3797249_1	K01338	lon	ATP-dependent Lon protease [EC:3.4.21.53]	map04112	-	ATP-dependent Lon protease [EC:3.4.21.53]	Hydrolases;Acting on peptide bonds (peptidases);Serine endopeptidases;endopeptidase La	ko04112	Cellular Processes	Cell growth and death	Cell cycle - Caulobacter
USC_AKS(Bin182)	bin.182_k127_3797249_3	K07285	slp	outer membrane lipoprotein	-	-	outer membrane lipoprotein	-	-	-	-	-
USC_AKS(Bin182)	bin.182_k127_3797249_6	K01845	hemL	glutamate-1-semialdehyde 2,1-aminomutase [EC:5.4.3.8]	map00860,map01100,map01110,map01120,map01240	M00121	glutamate-1-semialdehyde 2,1-aminomutase [EC:5.4.3.8]	Isomerases;Intramolecular transferases;Transferring amino groups;(S)-4-amino-5-oxopentanoate 4,5-aminomutase	ko01100;ko01120;ko01110;ko01240;ko00860	Metabolism;Metabolism;Metabolism;Metabolism;Metabolism	Global and overview maps;Global and overview maps;Global and overview maps;Global and overview maps;Metabolism of cofactors and vitamins	Metabolic pathways;Microbial metabolism in diverse environments;Biosynthesis of secondary metabolites;Biosynthesis of cofactors;Porphyrin metabolism
USC_AKS(Bin182)	bin.182_k127_3797249_7	K00788	thiE	thiamine-phosphate pyrophosphorylase [EC:2.5.1.3]	map00730,map01100,map01240	M00127	thiamine-phosphate pyrophosphorylase [EC:2.5.1.3]	Transferases;Transferring alkyl or aryl groups, other than methyl groups;Transferring alkyl or aryl groups, other than methyl groups (only sub-subclass identified to date);4-amino-2-methyl-5-(diphosphooxymethyl)pyrimidine:2-[(2R,5Z)-2-carboxy-4-methylthiazol-5(2H)-ylidene]ethyl phosphate 4-amino-2-methylpyrimidine-5-methenyltransferase (decarboxylating)	ko01240;ko01100;ko00730	Metabolism;Metabolism;Metabolism	Global and overview maps;Global and overview maps;Metabolism of cofactors and vitamins	Biosynthesis of cofactors;Metabolic pathways;Thiamine metabolism
USC_AKS(Bin182)	bin.182_k127_3797249_9	K08973	hemJ	protoporphyrinogen IX oxidase [EC:1.3.99.-]	map00860,map01100,map01110,map01240	-	protoporphyrinogen IX oxidase [EC:1.3.99.-]	-	ko00860;ko01110;ko01240;ko01100	Metabolism;Metabolism;Metabolism;Metabolism	Metabolism of cofactors and vitamins;Global and overview maps;Global and overview maps;Global and overview maps	Porphyrin metabolism;Biosynthesis of secondary metabolites;Biosynthesis of cofactors;Metabolic pathways
USC_AKS(Bin182)	bin.182_k127_3797249_11	K00145	argC	N-acetyl-gamma-glutamyl-phosphate reductase [EC:1.2.1.38]	map00220,map01100,map01110,map01210,map01230	M00028	N-acetyl-gamma-glutamyl-phosphate reductase [EC:1.2.1.38]	Oxidoreductases;Acting on the aldehyde or oxo group of donors;With NAD+ or NADP+ as acceptor;N-acetyl-L-glutamate-5-semialdehyde:NADP+ 5-oxidoreductase (phosphorylating)	ko01100;ko01230;ko00220;ko01110;ko01210	Metabolism;Metabolism;Metabolism;Metabolism;Metabolism	Global and overview maps;Global and overview maps;Amino acid metabolism;Global and overview maps;Global and overview maps	Metabolic pathways;Biosynthesis of amino acids;Arginine biosynthesis;Biosynthesis of secondary metabolites;2-Oxocarboxylic acid metabolism
USC_AKS(Bin182)	bin.182_k127_3797249_13	K15724	erpA	iron-sulfur cluster insertion protein	-	-	iron-sulfur cluster insertion protein	-	-	-	-	-
USC_AKS(Bin182)	bin.182_k127_3797249_19	K11912	ppkA	serine/threonine-protein kinase PpkA [EC:2.7.11.1]	map02025,map03070	-	serine/threonine-protein kinase PpkA [EC:2.7.11.1]	Transferases;Transferring phosphorus-containing groups;Protein-serine/threonine kinases;ATP:protein phosphotransferase (non-specific)	ko02025;ko03070	Cellular Processes;Environmental Information Processing	Cellular community - prokaryotes;Membrane transport	Biofilm formation - Pseudomonas aeruginosa;Bacterial secretion system
USC_AKS(Bin182)	bin.182_k127_3797249_20	K02003	ABC.CD.A	putative ABC transport system ATP-binding protein	-	M00258	putative ABC transport system ATP-binding protein	-	-	-	-	-
USC_AKS(Bin182)	bin.182_k127_3797249_21	K02004	ABC.CD.P	putative ABC transport system permease protein	-	M00258	putative ABC transport system permease protein	-	-	-	-	-
USC_AKS(Bin182)	bin.182_k127_3808829_8	K02575	NRT2, narK, nrtP, nasA	MFS transporter, NNP family, nitrate/nitrite transporter	map00910	M00615	MFS transporter, NNP family, nitrate/nitrite transporter	-	ko00910	Metabolism	Energy metabolism	Nitrogen metabolism
USC_AKS(Bin182)	bin.182_k127_3808829_11	K04568	epmA, poxA	elongation factor P--(R)-beta-lysine ligase [EC:6.3.1.-]	-	-	elongation factor P--(R)-beta-lysine ligase [EC:6.3.1.-]	-	-	-	-	-
USC_AKS(Bin182)	bin.182_k127_3808829_12	K02356	efp	elongation factor P	-	-	elongation factor P	-	-	-	-	-
USC_AKS(Bin182)	bin.182_k127_3808829_13	K19810	epmB	L-lysine 2,3-aminomutase [EC:5.4.3.-]	-	-	L-lysine 2,3-aminomutase [EC:5.4.3.-]	-	-	-	-	-
USC_AKS(Bin182)	bin.182_k127_3938906_5	K19687	vapB	antitoxin VapB	-	-	antitoxin VapB	-	-	-	-	-
USC_AKS(Bin182)	bin.182_k127_3938906_6	K19686	vapC	ribonuclease VapC [EC:3.1.-.-]	-	-	ribonuclease VapC [EC:3.1.-.-]	-	-	-	-	-
USC_AKS(Bin182)	bin.182_k127_3949768_4	K00274	MAO, aofH	monoamine oxidase [EC:1.4.3.4]	map00260,map00330,map00340,map00350,map00360,map00380,map00950,map00982,map01100,map01110,map04726,map04728,map05012,map05030,map05031,map05034	M00135	monoamine oxidase [EC:1.4.3.4]	Oxidoreductases;Acting on the CH-NH2 group of donors;With oxygen as acceptor;amine:oxygen oxidoreductase (deaminating)	ko00330;ko00950;ko00260;ko05030;ko05031;ko04726;ko01110;ko05034;ko05012;ko00340;ko01100;ko00982;ko04728;ko00350;ko00380;ko00360	Metabolism;Metabolism;Metabolism;Human Diseases;Human Diseases;Organismal Systems;Metabolism;Human Diseases;Human Diseases;Metabolism;Metabolism;Metabolism;Organismal Systems;Metabolism;Metabolism;Metabolism	Amino acid metabolism;Biosynthesis of other secondary metabolites;Amino acid metabolism;Substance dependence;Substance dependence;Nervous system;Global and overview maps;Substance dependence;Neurodegenerative disease;Amino acid metabolism;Global and overview maps;Xenobiotics biodegradation and metabolism;Nervous system;Amino acid metabolism;Amino acid metabolism;Amino acid metabolism	Arginine and proline metabolism;Isoquinoline alkaloid biosynthesis;Glycine, serine and threonine metabolism;Cocaine addiction;Amphetamine addiction;Serotonergic synapse;Biosynthesis of secondary metabolites;Alcoholism;Parkinson disease;Histidine metabolism;Metabolic pathways;Drug metabolism - cytochrome P450;Dopaminergic synapse;Tyrosine metabolism;Tryptophan metabolism;Phenylalanine metabolism
USC_AKS(Bin182)	bin.182_k127_3949768_5	K00274	MAO, aofH	monoamine oxidase [EC:1.4.3.4]	map00260,map00330,map00340,map00350,map00360,map00380,map00950,map00982,map01100,map01110,map04726,map04728,map05012,map05030,map05031,map05034	M00135	monoamine oxidase [EC:1.4.3.4]	Oxidoreductases;Acting on the CH-NH2 group of donors;With oxygen as acceptor;amine:oxygen oxidoreductase (deaminating)	ko00330;ko00950;ko00260;ko05030;ko05031;ko04726;ko01110;ko05034;ko05012;ko00340;ko01100;ko00982;ko04728;ko00350;ko00380;ko00360	Metabolism;Metabolism;Metabolism;Human Diseases;Human Diseases;Organismal Systems;Metabolism;Human Diseases;Human Diseases;Metabolism;Metabolism;Metabolism;Organismal Systems;Metabolism;Metabolism;Metabolism	Amino acid metabolism;Biosynthesis of other secondary metabolites;Amino acid metabolism;Substance dependence;Substance dependence;Nervous system;Global and overview maps;Substance dependence;Neurodegenerative disease;Amino acid metabolism;Global and overview maps;Xenobiotics biodegradation and metabolism;Nervous system;Amino acid metabolism;Amino acid metabolism;Amino acid metabolism	Arginine and proline metabolism;Isoquinoline alkaloid biosynthesis;Glycine, serine and threonine metabolism;Cocaine addiction;Amphetamine addiction;Serotonergic synapse;Biosynthesis of secondary metabolites;Alcoholism;Parkinson disease;Histidine metabolism;Metabolic pathways;Drug metabolism - cytochrome P450;Dopaminergic synapse;Tyrosine metabolism;Tryptophan metabolism;Phenylalanine metabolism
USC_AKS(Bin182)	bin.182_k127_3949768_9	K03724	lhr	ATP-dependent helicase Lhr and Lhr-like helicase [EC:3.6.4.13 5.6.2.4]	-	-	ATP-dependent helicase Lhr and Lhr-like helicase [EC:3.6.4.13 5.6.2.4]	Hydrolases;Acting on acid anhydrides;Acting on acid anhydrides to facilitate cellular and subcellular movement;ATP phosphohydrolase (RNA helix unwinding)|Isomerases;Isomerases altering macromolecular conformation;Enzymes altering nucleic acid conformation;DNA 3'-5' helicase (ATP-hydrolysing)	-	-	-	-
USC_AKS(Bin182)	bin.182_k127_3949768_11	K07063	K07063	uncharacterized protein	-	-	uncharacterized protein	-	-	-	-	-
USC_AKS(Bin182)	bin.182_k127_3949768_12	K03724	lhr	ATP-dependent helicase Lhr and Lhr-like helicase [EC:3.6.4.13 5.6.2.4]	-	-	ATP-dependent helicase Lhr and Lhr-like helicase [EC:3.6.4.13 5.6.2.4]	Hydrolases;Acting on acid anhydrides;Acting on acid anhydrides to facilitate cellular and subcellular movement;ATP phosphohydrolase (RNA helix unwinding)|Isomerases;Isomerases altering macromolecular conformation;Enzymes altering nucleic acid conformation;DNA 3'-5' helicase (ATP-hydrolysing)	-	-	-	-
USC_AKS(Bin182)	bin.182_k127_3949768_13	K07172	mazE, chpAI	antitoxin MazE	-	-	antitoxin MazE	-	-	-	-	-
USC_AKS(Bin182)	bin.182_k127_3949768_14	K07171	mazF, ndoA, chpA	mRNA interferase MazF [EC:3.1.-.-]	-	-	mRNA interferase MazF [EC:3.1.-.-]	-	-	-	-	-
USC_AKS(Bin182)	bin.182_k127_3949768_16	K03724	lhr	ATP-dependent helicase Lhr and Lhr-like helicase [EC:3.6.4.13 5.6.2.4]	-	-	ATP-dependent helicase Lhr and Lhr-like helicase [EC:3.6.4.13 5.6.2.4]	Hydrolases;Acting on acid anhydrides;Acting on acid anhydrides to facilitate cellular and subcellular movement;ATP phosphohydrolase (RNA helix unwinding)|Isomerases;Isomerases altering macromolecular conformation;Enzymes altering nucleic acid conformation;DNA 3'-5' helicase (ATP-hydrolysing)	-	-	-	-
USC_AKS(Bin182)	bin.182_k127_3950049_4	K03636	moaD, cysO	sulfur-carrier protein	map04122	-	sulfur-carrier protein	-	ko04122	Genetic Information Processing	Folding, sorting and degradation	Sulfur relay system
USC_AKS(Bin182)	bin.182_k127_3950049_5	K00835	avtA	valine--pyruvate aminotransferase [EC:2.6.1.66]	map00290,map01100,map01110	-	valine--pyruvate aminotransferase [EC:2.6.1.66]	Transferases;Transferring nitrogenous groups;Transaminases;L-valine:pyruvate aminotransferase	ko01110;ko00290;ko01100	Metabolism;Metabolism;Metabolism	Global and overview maps;Amino acid metabolism;Global and overview maps	Biosynthesis of secondary metabolites;Valine, leucine and isoleucine biosynthesis;Metabolic pathways
USC_AKS(Bin182)	bin.182_k127_3950049_6	K07062	fitB	toxin FitB [EC:3.1.-.-]	-	-	toxin FitB [EC:3.1.-.-]	-	-	-	-	-
USC_AKS(Bin182)	bin.182_k127_3950049_9	K07226	hutZ, hugZ	heme oxygenase (biliverdin-IX-beta and delta-forming) [EC:1.14.99.58]	map00860,map01110	-	heme oxygenase (biliverdin-IX-beta and delta-forming) [EC:1.14.99.58]	Oxidoreductases;Acting on paired donors, with incorporation or reduction of molecular oxygen;Miscellaneous;protoheme,donor:oxygen oxidoreductase (biliverdin-IX-beta and delta-forming)	ko01110;ko00860	Metabolism;Metabolism	Global and overview maps;Metabolism of cofactors and vitamins	Biosynthesis of secondary metabolites;Porphyrin metabolism
USC_AKS(Bin182)	bin.182_k127_3981984_3	K01338	lon	ATP-dependent Lon protease [EC:3.4.21.53]	map04112	-	ATP-dependent Lon protease [EC:3.4.21.53]	Hydrolases;Acting on peptide bonds (peptidases);Serine endopeptidases;endopeptidase La	ko04112	Cellular Processes	Cell growth and death	Cell cycle - Caulobacter
USC_AKS(Bin182)	bin.182_k127_4035499_2	K01654	neuB, nnaB	N-acetylneuraminate synthase [EC:2.5.1.56]	map00520,map00541,map01100,map01250	-	N-acetylneuraminate synthase [EC:2.5.1.56]	Transferases;Transferring alkyl or aryl groups, other than methyl groups;Transferring alkyl or aryl groups, other than methyl groups (only sub-subclass identified to date);phosphoenolpyruvate:N-acetyl-D-mannosamine C-(1-carboxyvinyl)transferase (phosphate-hydrolysing, 2-carboxy-2-oxoethyl-forming)	ko00541;ko01100;ko01250;ko00520	Metabolism;Metabolism;Metabolism;Metabolism	Glycan biosynthesis and metabolism;Global and overview maps;Global and overview maps;Carbohydrate metabolism	O-Antigen nucleotide sugar biosynthesis;Metabolic pathways;Biosynthesis of nucleotide sugars;Amino sugar and nucleotide sugar metabolism
USC_AKS(Bin182)	bin.182_k127_4035499_3	K20276	bapA	large repetitive protein	map02024	-	large repetitive protein	-	ko02024	Cellular Processes	Cellular community - prokaryotes	Quorum sensing
USC_AKS(Bin182)	bin.182_k127_4035499_4	K07462	recJ	single-stranded-DNA-specific exonuclease [EC:3.1.-.-]	map03410,map03430,map03440	-	single-stranded-DNA-specific exonuclease [EC:3.1.-.-]	-	ko03440;ko03430;ko03410	Genetic Information Processing;Genetic Information Processing;Genetic Information Processing	Replication and repair;Replication and repair;Replication and repair	Homologous recombination;Mismatch repair;Base excision repair
USC_AKS(Bin182)	bin.182_k127_4035499_5	K02067	mlaD, linM	phospholipid/cholesterol/gamma-HCH transport system substrate-binding protein	map02010	M00669,M00210,M00670	phospholipid/cholesterol/gamma-HCH transport system substrate-binding protein	-	ko02010	Environmental Information Processing	Membrane transport	ABC transporters
USC_AKS(Bin182)	bin.182_k127_4035499_6	K02066	mlaE, linK	phospholipid/cholesterol/gamma-HCH transport system permease protein	map02010	M00669,M00210,M00670	phospholipid/cholesterol/gamma-HCH transport system permease protein	-	ko02010	Environmental Information Processing	Membrane transport	ABC transporters
USC_AKS(Bin182)	bin.182_k127_4035499_7	K02065	mlaF, linL, mkl	phospholipid/cholesterol/gamma-HCH transport system ATP-binding protein	map02010	M00669,M00210,M00670	phospholipid/cholesterol/gamma-HCH transport system ATP-binding protein	-	ko02010	Environmental Information Processing	Membrane transport	ABC transporters
USC_AKS(Bin182)	bin.182_k127_4035499_10	K04565	SOD1	superoxide dismutase, Cu-Zn family [EC:1.15.1.1]	map04146,map04213,map05012,map05014,map05016,map05020,map05022,map05208	-	superoxide dismutase, Cu-Zn family [EC:1.15.1.1]	Oxidoreductases;Acting on superoxide as acceptor;Acting on superoxide as acceptor (only sub-subclass identified to date);superoxide:superoxide oxidoreductase	ko05022;ko04146;ko05208;ko05014;ko05020;ko05012;ko04213;ko05016	Human Diseases;Cellular Processes;Human Diseases;Human Diseases;Human Diseases;Human Diseases;Organismal Systems;Human Diseases	Neurodegenerative disease;Transport and catabolism;Cancer: overview;Neurodegenerative disease;Neurodegenerative disease;Neurodegenerative disease;Aging;Neurodegenerative disease	Pathways of neurodegeneration - multiple diseases;Peroxisome;Chemical carcinogenesis - reactive oxygen species;Amyotrophic lateral sclerosis;Prion disease;Parkinson disease;Longevity regulating pathway - multiple species;Huntington disease
USC_AKS(Bin182)	bin.182_k127_4035499_11	K01613	psd, PISD	phosphatidylserine decarboxylase [EC:4.1.1.65]	map00564,map01100,map01110	M00093	phosphatidylserine decarboxylase [EC:4.1.1.65]	Lyases;Carbon-carbon lyases;Carboxy-lyases;phosphatidyl-L-serine carboxy-lyase (phosphatidylethanolamine-forming)	ko01110;ko00564;ko01100	Metabolism;Metabolism;Metabolism	Global and overview maps;Lipid metabolism;Global and overview maps	Biosynthesis of secondary metabolites;Glycerophospholipid metabolism;Metabolic pathways
USC_AKS(Bin182)	bin.182_k127_4035499_13	K08968	msrC	L-methionine (R)-S-oxide reductase [EC:1.8.4.14]	map00270,map01100	-	L-methionine (R)-S-oxide reductase [EC:1.8.4.14]	Oxidoreductases;Acting on a sulfur group of donors;With a disulfide as acceptor;L-methionine:thioredoxin-disulfide S-oxidoreductase [L-methionine (R)-S-oxide-forming]	ko01100;ko00270	Metabolism;Metabolism	Global and overview maps;Amino acid metabolism	Metabolic pathways;Cysteine and methionine metabolism
USC_AKS(Bin182)	bin.182_k127_4035499_14	K22905	stf3	omega-hydroxy-beta-dihydromenaquinone-9 sulfotransferase [EC:2.8.2.40]	-	-	omega-hydroxy-beta-dihydromenaquinone-9 sulfotransferase [EC:2.8.2.40]	Transferases;Transferring sulfur-containing groups;Sulfotransferases;3'-phosphoadenylyl-sulfate:omega-hydroxy-beta-dihydromenaquinone-9 sulfotransferase	-	-	-	-
USC_AKS(Bin182)	bin.182_k127_4035499_15	K08968	msrC	L-methionine (R)-S-oxide reductase [EC:1.8.4.14]	map00270,map01100	-	L-methionine (R)-S-oxide reductase [EC:1.8.4.14]	Oxidoreductases;Acting on a sulfur group of donors;With a disulfide as acceptor;L-methionine:thioredoxin-disulfide S-oxidoreductase [L-methionine (R)-S-oxide-forming]	ko01100;ko00270	Metabolism;Metabolism	Global and overview maps;Amino acid metabolism	Metabolic pathways;Cysteine and methionine metabolism
USC_AKS(Bin182)	bin.182_k127_4035499_16	K02004	ABC.CD.P	putative ABC transport system permease protein	-	M00258	putative ABC transport system permease protein	-	-	-	-	-
USC_AKS(Bin182)	bin.182_k127_4035499_17	K18302	mexJ	membrane fusion protein, multidrug efflux system	-	M00642	membrane fusion protein, multidrug efflux system	-	-	-	-	-
USC_AKS(Bin182)	bin.182_k127_4035499_18	K18303	mexK	multidrug efflux pump	-	M00642	multidrug efflux pump	-	-	-	-	-
USC_AKS(Bin182)	bin.182_k127_4035499_20	K07124	K07124	uncharacterized protein	-	-	uncharacterized protein	-	-	-	-	-
USC_AKS(Bin182)	bin.182_k127_4098466_1	K00520	merA	mercuric reductase [EC:1.16.1.1]	-	-	mercuric reductase [EC:1.16.1.1]	Oxidoreductases;Oxidizing metal ions;With NAD+ or NADP+ as acceptor;Hg:NADP+ oxidoreductase	-	-	-	-
USC_AKS(Bin182)	bin.182_k127_4098466_2	K08364	merP	periplasmic mercuric ion binding protein	-	-	periplasmic mercuric ion binding protein	-	-	-	-	-
USC_AKS(Bin182)	bin.182_k127_4098466_3	K08363	merT	mercuric ion transport protein	-	-	mercuric ion transport protein	-	-	-	-	-
[truncated: 14,428 more rows]
