# Supplementary material for: Molecular insights into atmospheric methane-oxidizing USCγ from desert grassland soil based on metagenome-assembled genome analysis
Source: ISME Commun. 2026 Jun 3;6(1):ycag151. doi: 10.1093/ismeco/ycag151 (PMC13333085; doi:10.1093/ismeco/ycag151)
Supplement: Supplementary_material_ycag151 [file supplementary_material_ycag151.zip › Supplementary_TableS4_ycag151.xlsx]

## Sheet: biofilm formation
Sample	Query	KO	Gene_name	Definition	Pathway	KO_desc	Enzyme_category	Pathway_id	level1	Level2	Level3
USC_AKS(Bin182)	bin.182_k127_1248157_14	K10914	crp	CRP/FNR family transcriptional regulator, cyclic AMP receptor protein	map02020,map02024,map02025,map02026,map05111	CRP/FNR family transcriptional regulator, cyclic AMP receptor protein	-	ko05111;ko02025;ko02024;ko02020;ko02026	Cellular Processes;Cellular Processes;Cellular Processes;Environmental Information Processing;Cellular Processes	Cellular community - prokaryotes;Cellular community - prokaryotes;Cellular community - prokaryotes;Signal transduction;Cellular community - prokaryotes	Biofilm formation - Vibrio cholerae;Biofilm formation - Pseudomonas aeruginosa;Quorum sensing;Two-component system;Biofilm formation - Escherichia coli
USC_AKS(Bin182)	bin.182_k127_1426894_4	K11912	ppkA	serine/threonine-protein kinase PpkA [EC:2.7.11.1]	map02025,map03070	serine/threonine-protein kinase PpkA [EC:2.7.11.1]	Transferases;Transferring phosphorus-containing groups;Protein-serine/threonine kinases;ATP:protein phosphotransferase (non-specific)	ko02025;ko03070	Cellular Processes;Environmental Information Processing	Cellular community - prokaryotes;Membrane transport	Biofilm formation - Pseudomonas aeruginosa;Bacterial secretion system
USC_AKS(Bin182)	bin.182_k127_1770751_1	K02454	gspE	general secretion pathway protein E [EC:7.4.2.8]	map03070,map05111	general secretion pathway protein E [EC:7.4.2.8]	Translocases;Catalysing the translocation of amino acids and peptides;Linked to the hydrolysis of a nucleoside triphosphate;ATP phosphohydrolase (protein-secreting)	ko03070;ko05111	Environmental Information Processing;Cellular Processes	Membrane transport;Cellular community - prokaryotes	Bacterial secretion system;Biofilm formation - Vibrio cholerae
USC_AKS(Bin182)	bin.182_k127_1770751_2	K02455	gspF	general secretion pathway protein F	map03070,map05111	general secretion pathway protein F	-	ko05111;ko03070	Cellular Processes;Environmental Information Processing	Cellular community - prokaryotes;Membrane transport	Biofilm formation - Vibrio cholerae;Bacterial secretion system
USC_AKS(Bin182)	bin.182_k127_1770751_3	K02456	gspG	general secretion pathway protein G	map03070,map05111	general secretion pathway protein G	-	ko05111;ko03070	Cellular Processes;Environmental Information Processing	Cellular community - prokaryotes;Membrane transport	Biofilm formation - Vibrio cholerae;Bacterial secretion system
USC_AKS(Bin182)	bin.182_k127_1770751_4	K02457	gspH	general secretion pathway protein H	map03070,map05111	general secretion pathway protein H	-	ko03070;ko05111	Environmental Information Processing;Cellular Processes	Membrane transport;Cellular community - prokaryotes	Bacterial secretion system;Biofilm formation - Vibrio cholerae
USC_AKS(Bin182)	bin.182_k127_1867726_11	K03567	gcvR	glycine cleavage system transcriptional repressor	map02026	glycine cleavage system transcriptional repressor	-	ko02026	Cellular Processes	Cellular community - prokaryotes	Biofilm formation - Escherichia coli
USC_AKS(Bin182)	bin.182_k127_199185_1	K02660	pilJ	twitching motility protein PilJ	map02020,map02025	twitching motility protein PilJ	-	ko02025;ko02020	Cellular Processes;Environmental Information Processing	Cellular community - prokaryotes;Signal transduction	Biofilm formation - Pseudomonas aeruginosa;Two-component system
USC_AKS(Bin182)	bin.182_k127_199185_6	K06596	chpA	chemosensory pili system protein ChpA (sensor histidine kinase/response regulator)	map02020,map02025	chemosensory pili system protein ChpA (sensor histidine kinase/response regulator)	-	ko02020;ko02025	Environmental Information Processing;Cellular Processes	Signal transduction;Cellular community - prokaryotes	Two-component system;Biofilm formation - Pseudomonas aeruginosa
USC_AKS(Bin182)	bin.182_k127_2225579_1	K02453	gspD	general secretion pathway protein D	map03070,map05111	general secretion pathway protein D	-	ko05111;ko03070	Cellular Processes;Environmental Information Processing	Cellular community - prokaryotes;Membrane transport	Biofilm formation - Vibrio cholerae;Bacterial secretion system
USC_AKS(Bin182)	bin.182_k127_2225579_5	K01768		adenylate cyclase [EC:4.6.1.1]	map00230,map01100,map02025,map04113,map04213	adenylate cyclase [EC:4.6.1.1]	Lyases;Phosphorus-oxygen lyases;Phosphorus-oxygen lyases (only sub-subclass identified to date);ATP diphosphate-lyase (cyclizing; 3',5'-cyclic-AMP-forming)	ko04113;ko04213;ko02025;ko01100;ko00230	Cellular Processes;Organismal Systems;Cellular Processes;Metabolism;Metabolism	Cell growth and death;Aging;Cellular community - prokaryotes;Global and overview maps;Nucleotide metabolism	Meiosis - yeast;Longevity regulating pathway - multiple species;Biofilm formation - Pseudomonas aeruginosa;Metabolic pathways;Purine metabolism
USC_AKS(Bin182)	bin.182_k127_2838242_7	K18101	rhlB	rhamnosyltransferase subunit B [EC:2.4.1.-]	map02024,map02025	rhamnosyltransferase subunit B [EC:2.4.1.-]	-	ko02025;ko02024	Cellular Processes;Cellular Processes	Cellular community - prokaryotes;Cellular community - prokaryotes	Biofilm formation - Pseudomonas aeruginosa;Quorum sensing
USC_AKS(Bin182)	bin.182_k127_3242569_1	K05851	cyaA	adenylate cyclase, class 1 [EC:4.6.1.1]	map00230,map01100,map02026,map05111	adenylate cyclase, class 1 [EC:4.6.1.1]	Lyases;Phosphorus-oxygen lyases;Phosphorus-oxygen lyases (only sub-subclass identified to date);ATP diphosphate-lyase (cyclizing; 3',5'-cyclic-AMP-forming)	ko01100;ko00230;ko02026;ko05111	Metabolism;Metabolism;Cellular Processes;Cellular Processes	Global and overview maps;Nucleotide metabolism;Cellular community - prokaryotes;Cellular community - prokaryotes	Metabolic pathways;Purine metabolism;Biofilm formation - Escherichia coli;Biofilm formation - Vibrio cholerae
USC_AKS(Bin182)	bin.182_k127_3242569_2	K05851	cyaA	adenylate cyclase, class 1 [EC:4.6.1.1]	map00230,map01100,map02026,map05111	adenylate cyclase, class 1 [EC:4.6.1.1]	Lyases;Phosphorus-oxygen lyases;Phosphorus-oxygen lyases (only sub-subclass identified to date);ATP diphosphate-lyase (cyclizing; 3',5'-cyclic-AMP-forming)	ko01100;ko00230;ko02026;ko05111	Metabolism;Metabolism;Cellular Processes;Cellular Processes	Global and overview maps;Nucleotide metabolism;Cellular community - prokaryotes;Cellular community - prokaryotes	Metabolic pathways;Purine metabolism;Biofilm formation - Escherichia coli;Biofilm formation - Vibrio cholerae
USC_AKS(Bin182)	bin.182_k127_3615833_15	K03666	hfq	host factor-I protein	map02024,map03018,map05111	host factor-I protein	-	ko05111;ko02024;ko03018	Cellular Processes;Cellular Processes;Genetic Information Processing	Cellular community - prokaryotes;Cellular community - prokaryotes;Folding, sorting and degradation	Biofilm formation - Vibrio cholerae;Quorum sensing;RNA degradation
USC_AKS(Bin182)	bin.182_k127_3635654_40	K03092	rpoN	RNA polymerase sigma-54 factor	map02020,map02040,map05111	RNA polymerase sigma-54 factor	-	ko02040;ko02020;ko05111	Cellular Processes;Environmental Information Processing;Cellular Processes	Cell motility;Signal transduction;Cellular community - prokaryotes	Flagellar assembly;Two-component system;Biofilm formation - Vibrio cholerae
USC_AKS(Bin182)	bin.182_k127_3718695_7	K16011	algA, xanB, rfbA, wbpW, pslB	mannose-1-phosphate guanylyltransferase / mannose-6-phosphate isomerase [EC:2.7.7.13 5.3.1.8]	map00051,map00520,map00541,map01100,map01110,map01250,map02025	mannose-1-phosphate guanylyltransferase / mannose-6-phosphate isomerase [EC:2.7.7.13 5.3.1.8]	Transferases;Transferring phosphorus-containing groups;Nucleotidyltransferases;GTP:alpha-D-mannose-1-phosphate guanylyltransferase|Isomerases;Intramolecular oxidoreductases;Interconverting aldoses and ketoses, and related compounds;D-mannose-6-phosphate aldose-ketose-isomerase	ko01100;ko01250;ko00541;ko00051;ko02025;ko00520;ko01110	Metabolism;Metabolism;Metabolism;Metabolism;Cellular Processes;Metabolism;Metabolism	Global and overview maps;Global and overview maps;Glycan biosynthesis and metabolism;Carbohydrate metabolism;Cellular community - prokaryotes;Carbohydrate metabolism;Global and overview maps	Metabolic pathways;Biosynthesis of nucleotide sugars;O-Antigen nucleotide sugar biosynthesis;Fructose and mannose metabolism;Biofilm formation - Pseudomonas aeruginosa;Amino sugar and nucleotide sugar metabolism;Biosynthesis of secondary metabolites
USC_AKS(Bin182)	bin.182_k127_3718695_26	K02453	gspD	general secretion pathway protein D	map03070,map05111	general secretion pathway protein D	-	ko05111;ko03070	Cellular Processes;Environmental Information Processing	Cellular community - prokaryotes;Membrane transport	Biofilm formation - Vibrio cholerae;Bacterial secretion system
USC_AKS(Bin182)	bin.182_k127_3787826_4	K01768		adenylate cyclase [EC:4.6.1.1]	map00230,map01100,map02025,map04113,map04213	adenylate cyclase [EC:4.6.1.1]	Lyases;Phosphorus-oxygen lyases;Phosphorus-oxygen lyases (only sub-subclass identified to date);ATP diphosphate-lyase (cyclizing; 3',5'-cyclic-AMP-forming)	ko04113;ko04213;ko02025;ko01100;ko00230	Cellular Processes;Organismal Systems;Cellular Processes;Metabolism;Metabolism	Cell growth and death;Aging;Cellular community - prokaryotes;Global and overview maps;Nucleotide metabolism	Meiosis - yeast;Longevity regulating pathway - multiple species;Biofilm formation - Pseudomonas aeruginosa;Metabolic pathways;Purine metabolism
USC_AKS(Bin182)	bin.182_k127_3787826_31	K01768		adenylate cyclase [EC:4.6.1.1]	map00230,map01100,map02025,map04113,map04213	adenylate cyclase [EC:4.6.1.1]	Lyases;Phosphorus-oxygen lyases;Phosphorus-oxygen lyases (only sub-subclass identified to date);ATP diphosphate-lyase (cyclizing; 3',5'-cyclic-AMP-forming)	ko04113;ko04213;ko02025;ko01100;ko00230	Cellular Processes;Organismal Systems;Cellular Processes;Metabolism;Metabolism	Cell growth and death;Aging;Cellular community - prokaryotes;Global and overview maps;Nucleotide metabolism	Meiosis - yeast;Longevity regulating pathway - multiple species;Biofilm formation - Pseudomonas aeruginosa;Metabolic pathways;Purine metabolism
USC_AKS(Bin182)	bin.182_k127_3797249_19	K11912	ppkA	serine/threonine-protein kinase PpkA [EC:2.7.11.1]	map02025,map03070	serine/threonine-protein kinase PpkA [EC:2.7.11.1]	Transferases;Transferring phosphorus-containing groups;Protein-serine/threonine kinases;ATP:protein phosphotransferase (non-specific)	ko02025;ko03070	Cellular Processes;Environmental Information Processing	Cellular community - prokaryotes;Membrane transport	Biofilm formation - Pseudomonas aeruginosa;Bacterial secretion system
USC_AKS(Bin182)	bin.182_k127_4098466_35	K02657	pilG	twitching motility two-component system response regulator PilG	map02020,map02025	twitching motility two-component system response regulator PilG	-	ko02025;ko02020	Cellular Processes;Environmental Information Processing	Cellular community - prokaryotes;Signal transduction	Biofilm formation - Pseudomonas aeruginosa;Two-component system
USC_AKS(Bin182)	bin.182_k127_4098466_36	K02659	pilI	twitching motility protein PilI	map02020,map02025	twitching motility protein PilI	-	ko02020;ko02025	Environmental Information Processing;Cellular Processes	Signal transduction;Cellular community - prokaryotes	Two-component system;Biofilm formation - Pseudomonas aeruginosa
USC_AKS(Bin182)	bin.182_k127_4149460_27	K01791	wecB	UDP-N-acetylglucosamine 2-epimerase (non-hydrolysing) [EC:5.1.3.14]	map00520,map00541,map01100,map01250,map02020,map05111	UDP-N-acetylglucosamine 2-epimerase (non-hydrolysing) [EC:5.1.3.14]	Isomerases;Racemases and epimerases;Acting on carbohydrates and derivatives;UDP-N-acetyl-alpha-D-glucosamine 2-epimerase	ko00520;ko05111;ko01100;ko01250;ko00541;ko02020	Metabolism;Cellular Processes;Metabolism;Metabolism;Metabolism;Environmental Information Processing	Carbohydrate metabolism;Cellular community - prokaryotes;Global and overview maps;Global and overview maps;Glycan biosynthesis and metabolism;Signal transduction	Amino sugar and nucleotide sugar metabolism;Biofilm formation - Vibrio cholerae;Metabolic pathways;Biosynthesis of nucleotide sugars;O-Antigen nucleotide sugar biosynthesis;Two-component system
USC_AKS(Bin182)	bin.182_k127_4318783_4	K11912	ppkA	serine/threonine-protein kinase PpkA [EC:2.7.11.1]	map02025,map03070	serine/threonine-protein kinase PpkA [EC:2.7.11.1]	Transferases;Transferring phosphorus-containing groups;Protein-serine/threonine kinases;ATP:protein phosphotransferase (non-specific)	ko02025;ko03070	Cellular Processes;Environmental Information Processing	Cellular community - prokaryotes;Membrane transport	Biofilm formation - Pseudomonas aeruginosa;Bacterial secretion system
USC_AKS(Bin182)	bin.182_k127_4321320_6	K10914	crp	CRP/FNR family transcriptional regulator, cyclic AMP receptor protein	map02020,map02024,map02025,map02026,map05111	CRP/FNR family transcriptional regulator, cyclic AMP receptor protein	-	ko05111;ko02025;ko02024;ko02020;ko02026	Cellular Processes;Cellular Processes;Cellular Processes;Environmental Information Processing;Cellular Processes	Cellular community - prokaryotes;Cellular community - prokaryotes;Cellular community - prokaryotes;Signal transduction;Cellular community - prokaryotes	Biofilm formation - Vibrio cholerae;Biofilm formation - Pseudomonas aeruginosa;Quorum sensing;Two-component system;Biofilm formation - Escherichia coli
USC_AKS(Bin182)	bin.182_k127_4321320_7	K01768		adenylate cyclase [EC:4.6.1.1]	map00230,map01100,map02025,map04113,map04213	adenylate cyclase [EC:4.6.1.1]	Lyases;Phosphorus-oxygen lyases;Phosphorus-oxygen lyases (only sub-subclass identified to date);ATP diphosphate-lyase (cyclizing; 3',5'-cyclic-AMP-forming)	ko04113;ko04213;ko02025;ko01100;ko00230	Cellular Processes;Organismal Systems;Cellular Processes;Metabolism;Metabolism	Cell growth and death;Aging;Cellular community - prokaryotes;Global and overview maps;Nucleotide metabolism	Meiosis - yeast;Longevity regulating pathway - multiple species;Biofilm formation - Pseudomonas aeruginosa;Metabolic pathways;Purine metabolism
USC_AKS(Bin182)	bin.182_k127_4370097_12	K02458	gspI	general secretion pathway protein I	map03070,map05111	general secretion pathway protein I	-	ko05111;ko03070	Cellular Processes;Environmental Information Processing	Cellular community - prokaryotes;Membrane transport	Biofilm formation - Vibrio cholerae;Bacterial secretion system
USC_AKS(Bin182)	bin.182_k127_4370097_13	K02459	gspJ	general secretion pathway protein J	map03070,map05111	general secretion pathway protein J	-	ko03070;ko05111	Environmental Information Processing;Cellular Processes	Membrane transport;Cellular community - prokaryotes	Bacterial secretion system;Biofilm formation - Vibrio cholerae
USC_AKS(Bin182)	bin.182_k127_4370097_14	K02460	gspK	general secretion pathway protein K	map03070,map05111	general secretion pathway protein K	-	ko03070;ko05111	Environmental Information Processing;Cellular Processes	Membrane transport;Cellular community - prokaryotes	Bacterial secretion system;Biofilm formation - Vibrio cholerae
USC_AKS(Bin182)	bin.182_k127_4370097_15	K02461	gspL	general secretion pathway protein L	map03070,map05111	general secretion pathway protein L	-	ko03070;ko05111	Environmental Information Processing;Cellular Processes	Membrane transport;Cellular community - prokaryotes	Bacterial secretion system;Biofilm formation - Vibrio cholerae
USC_AKS(Bin182)	bin.182_k127_4370097_16	K02462	gspM	general secretion pathway protein M	map03070,map05111	general secretion pathway protein M	-	ko03070;ko05111	Environmental Information Processing;Cellular Processes	Membrane transport;Cellular community - prokaryotes	Bacterial secretion system;Biofilm formation - Vibrio cholerae
USC_AKS(Bin182)	bin.182_k127_4370097_17	K02463	gspN	general secretion pathway protein N	map05111	general secretion pathway protein N	-	ko05111	Cellular Processes	Cellular community - prokaryotes	Biofilm formation - Vibrio cholerae
USC_AKS(Bin182)	bin.182_k127_4470688_19	K01768		adenylate cyclase [EC:4.6.1.1]	map00230,map01100,map02025,map04113,map04213	adenylate cyclase [EC:4.6.1.1]	Lyases;Phosphorus-oxygen lyases;Phosphorus-oxygen lyases (only sub-subclass identified to date);ATP diphosphate-lyase (cyclizing; 3',5'-cyclic-AMP-forming)	ko04113;ko04213;ko02025;ko01100;ko00230	Cellular Processes;Organismal Systems;Cellular Processes;Metabolism;Metabolism	Cell growth and death;Aging;Cellular community - prokaryotes;Global and overview maps;Nucleotide metabolism	Meiosis - yeast;Longevity regulating pathway - multiple species;Biofilm formation - Pseudomonas aeruginosa;Metabolic pathways;Purine metabolism
USC_AKS(Bin182)	bin.182_k127_4470688_30	K01768		adenylate cyclase [EC:4.6.1.1]	map00230,map01100,map02025,map04113,map04213	adenylate cyclase [EC:4.6.1.1]	Lyases;Phosphorus-oxygen lyases;Phosphorus-oxygen lyases (only sub-subclass identified to date);ATP diphosphate-lyase (cyclizing; 3',5'-cyclic-AMP-forming)	ko04113;ko04213;ko02025;ko01100;ko00230	Cellular Processes;Organismal Systems;Cellular Processes;Metabolism;Metabolism	Cell growth and death;Aging;Cellular community - prokaryotes;Global and overview maps;Nucleotide metabolism	Meiosis - yeast;Longevity regulating pathway - multiple species;Biofilm formation - Pseudomonas aeruginosa;Metabolic pathways;Purine metabolism
USC_AKS(Bin182)	bin.182_k127_4470688_31	K01768		adenylate cyclase [EC:4.6.1.1]	map00230,map01100,map02025,map04113,map04213	adenylate cyclase [EC:4.6.1.1]	Lyases;Phosphorus-oxygen lyases;Phosphorus-oxygen lyases (only sub-subclass identified to date);ATP diphosphate-lyase (cyclizing; 3',5'-cyclic-AMP-forming)	ko04113;ko04213;ko02025;ko01100;ko00230	Cellular Processes;Organismal Systems;Cellular Processes;Metabolism;Metabolism	Cell growth and death;Aging;Cellular community - prokaryotes;Global and overview maps;Nucleotide metabolism	Meiosis - yeast;Longevity regulating pathway - multiple species;Biofilm formation - Pseudomonas aeruginosa;Metabolic pathways;Purine metabolism
USC_AKS(Bin182)	bin.182_k127_4606989_11	K01991	wza, gfcE	polysaccharide biosynthesis/export protein	map02020,map02026	polysaccharide biosynthesis/export protein	-	ko02020;ko02026	Environmental Information Processing;Cellular Processes	Signal transduction;Cellular community - prokaryotes	Two-component system;Biofilm formation - Escherichia coli
USC_AKS(Bin182)	bin.182_k127_4606989_12	K01991	wza, gfcE	polysaccharide biosynthesis/export protein	map02020,map02026	polysaccharide biosynthesis/export protein	-	ko02020;ko02026	Environmental Information Processing;Cellular Processes	Signal transduction;Cellular community - prokaryotes	Two-component system;Biofilm formation - Escherichia coli
USC_AKS(Bin182)	bin.182_k127_4612110_7	K10941	flrA, fleQ, flaK	sigma-54 dependent transcriptional regulator, flagellar regulatory protein	map02020,map02025,map02040,map05111	sigma-54 dependent transcriptional regulator, flagellar regulatory protein	-	ko05111;ko02025;ko02040;ko02020	Cellular Processes;Cellular Processes;Cellular Processes;Environmental Information Processing	Cellular community - prokaryotes;Cellular community - prokaryotes;Cell motility;Signal transduction	Biofilm formation - Vibrio cholerae;Biofilm formation - Pseudomonas aeruginosa;Flagellar assembly;Two-component system
USC_AKS(Bin182)	bin.182_k127_4612110_10	K06204	dksA	DnaK suppressor protein	map02026	RNA polymerase-binding transcription factor	-	ko02026	Cellular Processes	Cellular community - prokaryotes	Biofilm formation - Escherichia coli
USC_AKS(Bin182)	bin.182_k127_46301_2	K03651	cpdA	3',5'-cyclic-AMP phosphodiesterase [EC:3.1.4.53]	map00230,map01100,map02025	3',5'-cyclic-AMP phosphodiesterase [EC:3.1.4.53]	Hydrolases;Acting on ester bonds;Phosphoric-diester hydrolases;3',5'-cyclic-AMP 5'-nucleotidohydrolase	ko00230;ko01100;ko02025	Metabolism;Metabolism;Cellular Processes	Nucleotide metabolism;Global and overview maps;Cellular community - prokaryotes	Purine metabolism;Metabolic pathways;Biofilm formation - Pseudomonas aeruginosa
USC_AKS(Bin182)	bin.182_k127_4664392_5	K01658	trpG	anthranilate synthase component II [EC:4.1.3.27]	map00400,map00405,map01100,map01110,map01230,map02024,map02025	anthranilate synthase component II [EC:4.1.3.27]	Lyases;Carbon-carbon lyases;Oxo-acid-lyases;chorismate pyruvate-lyase (amino-accepting; anthranilate-forming)	ko01230;ko01100;ko02025;ko01110;ko02024;ko00405;ko00400	Metabolism;Metabolism;Cellular Processes;Metabolism;Cellular Processes;Metabolism;Metabolism	Global and overview maps;Global and overview maps;Cellular community - prokaryotes;Global and overview maps;Cellular community - prokaryotes;Biosynthesis of other secondary metabolites;Amino acid metabolism	Biosynthesis of amino acids;Metabolic pathways;Biofilm formation - Pseudomonas aeruginosa;Biosynthesis of secondary metabolites;Quorum sensing;Phenazine biosynthesis;Phenylalanine, tyrosine and tryptophan biosynthesis
USC_AKS(Bin182)	bin.182_k127_4745159_4	K03563	csrA	carbon storage regulator	map02020,map02025,map02026,map05111	carbon storage regulator	-	ko05111;ko02025;ko02020;ko02026	Cellular Processes;Cellular Processes;Environmental Information Processing;Cellular Processes	Cellular community - prokaryotes;Cellular community - prokaryotes;Signal transduction;Cellular community - prokaryotes	Biofilm formation - Vibrio cholerae;Biofilm formation - Pseudomonas aeruginosa;Two-component system;Biofilm formation - Escherichia coli
USC_AKS(Bin182)	bin.182_k127_4745159_6	K00640	cysE	serine O-acetyltransferase [EC:2.3.1.30]	map00270,map00543,map00920,map01100,map01110,map01120,map01200,map01230,map05111	serine O-acetyltransferase [EC:2.3.1.30]	Transferases;Acyltransferases;Transferring groups other than aminoacyl groups;acetyl-CoA:L-serine O-acetyltransferase	ko00920;ko01110;ko01230;ko01200;ko00543;ko05111;ko01120;ko01100;ko00270	Metabolism;Metabolism;Metabolism;Metabolism;Metabolism;Cellular Processes;Metabolism;Metabolism;Metabolism	Energy metabolism;Global and overview maps;Global and overview maps;Global and overview maps;Glycan biosynthesis and metabolism;Cellular community - prokaryotes;Global and overview maps;Global and overview maps;Amino acid metabolism	Sulfur metabolism;Biosynthesis of secondary metabolites;Biosynthesis of amino acids;Carbon metabolism;Exopolysaccharide biosynthesis;Biofilm formation - Vibrio cholerae;Microbial metabolism in diverse environments;Metabolic pathways;Cysteine and methionine metabolism
USC_AKS(Bin182)	bin.182_k127_4907595_7	K01657	trpE	anthranilate synthase component I [EC:4.1.3.27]	map00400,map00405,map01100,map01110,map01230,map02024,map02025	anthranilate synthase component I [EC:4.1.3.27]	Lyases;Carbon-carbon lyases;Oxo-acid-lyases;chorismate pyruvate-lyase (amino-accepting; anthranilate-forming)	ko00400;ko00405;ko01110;ko02025;ko02024;ko01230;ko01100	Metabolism;Metabolism;Metabolism;Cellular Processes;Cellular Processes;Metabolism;Metabolism	Amino acid metabolism;Biosynthesis of other secondary metabolites;Global and overview maps;Cellular community - prokaryotes;Cellular community - prokaryotes;Global and overview maps;Global and overview maps	Phenylalanine, tyrosine and tryptophan biosynthesis;Phenazine biosynthesis;Biosynthesis of secondary metabolites;Biofilm formation - Pseudomonas aeruginosa;Quorum sensing;Biosynthesis of amino acids;Metabolic pathways
USC_AKS(Bin182)	bin.182_k127_825944_5	K03651	cpdA	3',5'-cyclic-AMP phosphodiesterase [EC:3.1.4.53]	map00230,map01100,map02025	3',5'-cyclic-AMP phosphodiesterase [EC:3.1.4.53]	Hydrolases;Acting on ester bonds;Phosphoric-diester hydrolases;3',5'-cyclic-AMP 5'-nucleotidohydrolase	ko00230;ko01100;ko02025	Metabolism;Metabolism;Cellular Processes	Nucleotide metabolism;Global and overview maps;Cellular community - prokaryotes	Purine metabolism;Metabolic pathways;Biofilm formation - Pseudomonas aeruginosa
Frasassi Caves wb1-P19	FrasassiCaves_PCtopBin12_wb1P19_k141_2253527_1	K02660	pilJ	twitching motility protein PilJ	map02020,map02025	twitching motility protein PilJ	-	ko02025;ko02020	Cellular Processes;Environmental Information Processing	Cellular community - prokaryotes;Signal transduction	Biofilm formation - Pseudomonas aeruginosa;Two-component system
Frasassi Caves wb1-P19	FrasassiCaves_PCtopBin12_wb1P19_k141_2253527_2	K02659	pilI	twitching motility protein PilI	map02020,map02025	twitching motility protein PilI	-	ko02020;ko02025	Environmental Information Processing;Cellular Processes	Signal transduction;Cellular community - prokaryotes	Two-component system;Biofilm formation - Pseudomonas aeruginosa
Frasassi Caves wb1-P19	FrasassiCaves_PCtopBin12_wb1P19_k141_2253527_3	K02658	pilH	twitching motility two-component system response regulator PilH	map02020,map02025	twitching motility two-component system response regulator PilH	-	ko02025;ko02020	Cellular Processes;Environmental Information Processing	Cellular community - prokaryotes;Signal transduction	Biofilm formation - Pseudomonas aeruginosa;Two-component system
Frasassi Caves wb1-P19	FrasassiCaves_PCtopBin12_wb1P19_k141_2253527_4	K02657	pilG	twitching motility two-component system response regulator PilG	map02020,map02025	twitching motility two-component system response regulator PilG	-	ko02025;ko02020	Cellular Processes;Environmental Information Processing	Cellular community - prokaryotes;Signal transduction	Biofilm formation - Pseudomonas aeruginosa;Two-component system
Frasassi Caves wb1-P19	FrasassiCaves_PCtopBin12_wb1P19_k141_1570598_4	K01768		adenylate cyclase [EC:4.6.1.1]	map00230,map01100,map02025,map04113,map04213	adenylate cyclase [EC:4.6.1.1]	Lyases;Phosphorus-oxygen lyases;Phosphorus-oxygen lyases (only sub-subclass identified to date);ATP diphosphate-lyase (cyclizing; 3',5'-cyclic-AMP-forming)	ko04113;ko04213;ko02025;ko01100;ko00230	Cellular Processes;Organismal Systems;Cellular Processes;Metabolism;Metabolism	Cell growth and death;Aging;Cellular community - prokaryotes;Global and overview maps;Nucleotide metabolism	Meiosis - yeast;Longevity regulating pathway - multiple species;Biofilm formation - Pseudomonas aeruginosa;Metabolic pathways;Purine metabolism
Frasassi Caves wb1-P19	FrasassiCaves_PCtopBin12_wb1P19_k141_1570598_7	K20975		two-component system, sensor histidine kinase [EC:2.7.13.3]	map02020,map02025	two-component system, sensor histidine kinase [EC:2.7.13.3]	Transferases;Transferring phosphorus-containing groups;Protein-histidine kinases;ATP:protein-L-histidine N-phosphotransferase	ko02025;ko02020	Cellular Processes;Environmental Information Processing	Cellular community - prokaryotes;Signal transduction	Biofilm formation - Pseudomonas aeruginosa;Two-component system
Frasassi Caves wb1-P19	FrasassiCaves_PCtopBin12_wb1P19_k141_761519_8	K01658	trpG	anthranilate synthase component II [EC:4.1.3.27]	map00400,map00405,map01100,map01110,map01230,map02024,map02025	anthranilate synthase component II [EC:4.1.3.27]	Lyases;Carbon-carbon lyases;Oxo-acid-lyases;chorismate pyruvate-lyase (amino-accepting; anthranilate-forming)	ko01230;ko01100;ko02025;ko01110;ko02024;ko00405;ko00400	Metabolism;Metabolism;Cellular Processes;Metabolism;Cellular Processes;Metabolism;Metabolism	Global and overview maps;Global and overview maps;Cellular community - prokaryotes;Global and overview maps;Cellular community - prokaryotes;Biosynthesis of other secondary metabolites;Amino acid metabolism	Biosynthesis of amino acids;Metabolic pathways;Biofilm formation - Pseudomonas aeruginosa;Biosynthesis of secondary metabolites;Quorum sensing;Phenazine biosynthesis;Phenylalanine, tyrosine and tryptophan biosynthesis
Frasassi Caves wb1-P19	FrasassiCaves_PCtopBin12_wb1P19_k141_3531335_4	K00688	PYG, glgP	glycogen phosphorylase [EC:2.4.1.1]	map00500,map01100,map01110,map02026,map04217,map04910,map04922,map04931	glycogen phosphorylase [EC:2.4.1.1]	Transferases;Glycosyltransferases;Hexosyltransferases;(1->4)-alpha-D-glucan:phosphate alpha-D-glucosyltransferase	ko00500;ko04922;ko01100;ko04910;ko01110;ko04217;ko04931;ko02026	Metabolism;Organismal Systems;Metabolism;Organismal Systems;Metabolism;Cellular Processes;Human Diseases;Cellular Processes	Carbohydrate metabolism;Endocrine system;Global and overview maps;Endocrine system;Global and overview maps;Cell growth and death;Endocrine and metabolic disease;Cellular community - prokaryotes	Starch and sucrose metabolism;Glucagon signaling pathway;Metabolic pathways;Insulin signaling pathway;Biosynthesis of secondary metabolites;Necroptosis;Insulin resistance;Biofilm formation - Escherichia coli
Frasassi Caves wb1-P19	FrasassiCaves_PCtopBin12_wb1P19_k141_3492546_4	K00975	glgC	glucose-1-phosphate adenylyltransferase [EC:2.7.7.27]	map00500,map00520,map01100,map01110,map01250,map02026	glucose-1-phosphate adenylyltransferase [EC:2.7.7.27]	Transferases;Transferring phosphorus-containing groups;Nucleotidyltransferases;ATP:alpha-D-glucose-1-phosphate adenylyltransferase	ko00520;ko01110;ko00500;ko01100;ko01250;ko02026	Metabolism;Metabolism;Metabolism;Metabolism;Metabolism;Cellular Processes	Carbohydrate metabolism;Global and overview maps;Carbohydrate metabolism;Global and overview maps;Global and overview maps;Cellular community - prokaryotes	Amino sugar and nucleotide sugar metabolism;Biosynthesis of secondary metabolites;Starch and sucrose metabolism;Metabolic pathways;Biosynthesis of nucleotide sugars;Biofilm formation - Escherichia coli
Frasassi Caves wb1-P19	FrasassiCaves_PCtopBin12_wb1P19_k141_3492546_8	K01768		adenylate cyclase [EC:4.6.1.1]	map00230,map01100,map02025,map04113,map04213	adenylate cyclase [EC:4.6.1.1]	Lyases;Phosphorus-oxygen lyases;Phosphorus-oxygen lyases (only sub-subclass identified to date);ATP diphosphate-lyase (cyclizing; 3',5'-cyclic-AMP-forming)	ko04113;ko04213;ko02025;ko01100;ko00230	Cellular Processes;Organismal Systems;Cellular Processes;Metabolism;Metabolism	Cell growth and death;Aging;Cellular community - prokaryotes;Global and overview maps;Nucleotide metabolism	Meiosis - yeast;Longevity regulating pathway - multiple species;Biofilm formation - Pseudomonas aeruginosa;Metabolic pathways;Purine metabolism
Frasassi Caves wb1-P19	FrasassiCaves_PCtopBin12_wb1P19_k141_1638385_1	K00975	glgC	glucose-1-phosphate adenylyltransferase [EC:2.7.7.27]	map00500,map00520,map01100,map01110,map01250,map02026	glucose-1-phosphate adenylyltransferase [EC:2.7.7.27]	Transferases;Transferring phosphorus-containing groups;Nucleotidyltransferases;ATP:alpha-D-glucose-1-phosphate adenylyltransferase	ko00520;ko01110;ko00500;ko01100;ko01250;ko02026	Metabolism;Metabolism;Metabolism;Metabolism;Metabolism;Cellular Processes	Carbohydrate metabolism;Global and overview maps;Carbohydrate metabolism;Global and overview maps;Global and overview maps;Cellular community - prokaryotes	Amino sugar and nucleotide sugar metabolism;Biosynthesis of secondary metabolites;Starch and sucrose metabolism;Metabolic pathways;Biosynthesis of nucleotide sugars;Biofilm formation - Escherichia coli
Frasassi Caves wb1-P19	FrasassiCaves_PCtopBin12_wb1P19_k141_511477_2	K11912	ppkA	serine/threonine-protein kinase PpkA [EC:2.7.11.1]	map02025,map03070	serine/threonine-protein kinase PpkA [EC:2.7.11.1]	Transferases;Transferring phosphorus-containing groups;Protein-serine/threonine kinases;ATP:protein phosphotransferase (non-specific)	ko02025;ko03070	Cellular Processes;Environmental Information Processing	Cellular community - prokaryotes;Membrane transport	Biofilm formation - Pseudomonas aeruginosa;Bacterial secretion system
Frasassi Caves wb1-P19	FrasassiCaves_PCtopBin12_wb1P19_k141_1059993_17	K02454	gspE	general secretion pathway protein E [EC:7.4.2.8]	map03070,map05111	general secretion pathway protein E [EC:7.4.2.8]	Translocases;Catalysing the translocation of amino acids and peptides;Linked to the hydrolysis of a nucleoside triphosphate;ATP phosphohydrolase (protein-secreting)	ko03070;ko05111	Environmental Information Processing;Cellular Processes	Membrane transport;Cellular community - prokaryotes	Bacterial secretion system;Biofilm formation - Vibrio cholerae
Frasassi Caves wb1-P19	FrasassiCaves_PCtopBin12_wb1P19_k141_1059993_18	K02455	gspF	general secretion pathway protein F	map03070,map05111	general secretion pathway protein F	-	ko05111;ko03070	Cellular Processes;Environmental Information Processing	Cellular community - prokaryotes;Membrane transport	Biofilm formation - Vibrio cholerae;Bacterial secretion system
Frasassi Caves wb1-P19	FrasassiCaves_PCtopBin12_wb1P19_k141_1059993_19	K02456	gspG	general secretion pathway protein G	map03070,map05111	general secretion pathway protein G	-	ko05111;ko03070	Cellular Processes;Environmental Information Processing	Cellular community - prokaryotes;Membrane transport	Biofilm formation - Vibrio cholerae;Bacterial secretion system
Frasassi Caves wb1-P19	FrasassiCaves_PCtopBin12_wb1P19_k141_1059993_20	K02457	gspH	general secretion pathway protein H	map03070,map05111	general secretion pathway protein H	-	ko03070;ko05111	Environmental Information Processing;Cellular Processes	Membrane transport;Cellular community - prokaryotes	Bacterial secretion system;Biofilm formation - Vibrio cholerae
Frasassi Caves wb1-P19	FrasassiCaves_PCtopBin12_wb1P19_k141_1059993_21	K02458	gspI	general secretion pathway protein I	map03070,map05111	general secretion pathway protein I	-	ko05111;ko03070	Cellular Processes;Environmental Information Processing	Cellular community - prokaryotes;Membrane transport	Biofilm formation - Vibrio cholerae;Bacterial secretion system
Frasassi Caves wb1-P19	FrasassiCaves_PCtopBin12_wb1P19_k141_1059993_22	K02459	gspJ	general secretion pathway protein J	map03070,map05111	general secretion pathway protein J	-	ko03070;ko05111	Environmental Information Processing;Cellular Processes	Membrane transport;Cellular community - prokaryotes	Bacterial secretion system;Biofilm formation - Vibrio cholerae
Frasassi Caves wb1-P19	FrasassiCaves_PCtopBin12_wb1P19_k141_1059993_23	K02460	gspK	general secretion pathway protein K	map03070,map05111	general secretion pathway protein K	-	ko03070;ko05111	Environmental Information Processing;Cellular Processes	Membrane transport;Cellular community - prokaryotes	Bacterial secretion system;Biofilm formation - Vibrio cholerae
Frasassi Caves wb1-P19	FrasassiCaves_PCtopBin12_wb1P19_k141_1059993_24	K02461	gspL	general secretion pathway protein L	map03070,map05111	general secretion pathway protein L	-	ko03070;ko05111	Environmental Information Processing;Cellular Processes	Membrane transport;Cellular community - prokaryotes	Bacterial secretion system;Biofilm formation - Vibrio cholerae
Frasassi Caves wb1-P19	FrasassiCaves_PCtopBin12_wb1P19_k141_1059993_25	K02462	gspM	general secretion pathway protein M	map03070,map05111	general secretion pathway protein M	-	ko03070;ko05111	Environmental Information Processing;Cellular Processes	Membrane transport;Cellular community - prokaryotes	Bacterial secretion system;Biofilm formation - Vibrio cholerae
Frasassi Caves wb1-P19	FrasassiCaves_PCtopBin12_wb1P19_k141_1880004_1	K03567	gcvR	glycine cleavage system transcriptional repressor	map02026	glycine cleavage system transcriptional repressor	-	ko02026	Cellular Processes	Cellular community - prokaryotes	Biofilm formation - Escherichia coli
Frasassi Caves wb1-P19	FrasassiCaves_PCtopBin12_wb1P19_k141_165917_2	K03567	gcvR	glycine cleavage system transcriptional repressor	map02026	glycine cleavage system transcriptional repressor	-	ko02026	Cellular Processes	Cellular community - prokaryotes	Biofilm formation - Escherichia coli
Frasassi Caves wb1-P19	FrasassiCaves_PCtopBin12_wb1P19_k141_3980709_4	K06596	chpA	chemosensory pili system protein ChpA (sensor histidine kinase/response regulator)	map02020,map02025	chemosensory pili system protein ChpA (sensor histidine kinase/response regulator)	-	ko02020;ko02025	Environmental Information Processing;Cellular Processes	Signal transduction;Cellular community - prokaryotes	Two-component system;Biofilm formation - Pseudomonas aeruginosa
Frasassi Caves wb1-P19	FrasassiCaves_PCtopBin12_wb1P19_k141_3980709_5	K02660	pilJ	twitching motility protein PilJ	map02020,map02025	twitching motility protein PilJ	-	ko02025;ko02020	Cellular Processes;Environmental Information Processing	Cellular community - prokaryotes;Signal transduction	Biofilm formation - Pseudomonas aeruginosa;Two-component system
Frasassi Caves wb1-P19	FrasassiCaves_PCtopBin12_wb1P19_k141_1774493_2	K21020	siaD	diguanylate cyclase [EC:2.7.7.65]	map02025	diguanylate cyclase [EC:2.7.7.65]	Transferases;Transferring phosphorus-containing groups;Nucleotidyltransferases;GTP:GTP guanylyltransferase (cyclizing)	ko02025	Cellular Processes	Cellular community - prokaryotes	Biofilm formation - Pseudomonas aeruginosa
Frasassi Caves wb1-P19	FrasassiCaves_PCtopBin12_wb1P19_k141_2557330_1	K13060	lasI	acyl homoserine lactone synthase [EC:2.3.1.184]	map00270,map01100,map02024,map02025	acyl homoserine lactone synthase [EC:2.3.1.184]	Transferases;Acyltransferases;Transferring groups other than aminoacyl groups;acyl-[acyl-carrier protein]:S-adenosyl-L-methionine acyltranserase (lactone-forming, methylthioadenosine-releasing)	ko01100;ko00270;ko02025;ko02024	Metabolism;Metabolism;Cellular Processes;Cellular Processes	Global and overview maps;Amino acid metabolism;Cellular community - prokaryotes;Cellular community - prokaryotes	Metabolic pathways;Cysteine and methionine metabolism;Biofilm formation - Pseudomonas aeruginosa;Quorum sensing
Frasassi Caves wb1-P19	FrasassiCaves_PCtopBin12_wb1P19_k141_1792464_6	K00703	glgA	starch synthase [EC:2.4.1.21]	map00500,map01100,map01110,map02026	starch synthase [EC:2.4.1.21]	Transferases;Glycosyltransferases;Hexosyltransferases;ADP-alpha-D-glucose:(1->4)-alpha-D-glucan 4-alpha-D-glucosyltransferase	ko01110;ko00500;ko02026;ko01100	Metabolism;Metabolism;Cellular Processes;Metabolism	Global and overview maps;Carbohydrate metabolism;Cellular community - prokaryotes;Global and overview maps	Biosynthesis of secondary metabolites;Starch and sucrose metabolism;Biofilm formation - Escherichia coli;Metabolic pathways
Frasassi Caves wb1-P19	FrasassiCaves_PCtopBin12_wb1P19_k141_372267_14	K11912	ppkA	serine/threonine-protein kinase PpkA [EC:2.7.11.1]	map02025,map03070	serine/threonine-protein kinase PpkA [EC:2.7.11.1]	Transferases;Transferring phosphorus-containing groups;Protein-serine/threonine kinases;ATP:protein phosphotransferase (non-specific)	ko02025;ko03070	Cellular Processes;Environmental Information Processing	Cellular community - prokaryotes;Membrane transport	Biofilm formation - Pseudomonas aeruginosa;Bacterial secretion system
Frasassi Caves wb1-P19	FrasassiCaves_PCtopBin12_wb1P19_k141_182595_3	K01657	trpE	anthranilate synthase component I [EC:4.1.3.27]	map00400,map00405,map01100,map01110,map01230,map02024,map02025	anthranilate synthase component I [EC:4.1.3.27]	Lyases;Carbon-carbon lyases;Oxo-acid-lyases;chorismate pyruvate-lyase (amino-accepting; anthranilate-forming)	ko00400;ko00405;ko01110;ko02025;ko02024;ko01230;ko01100	Metabolism;Metabolism;Metabolism;Cellular Processes;Cellular Processes;Metabolism;Metabolism	Amino acid metabolism;Biosynthesis of other secondary metabolites;Global and overview maps;Cellular community - prokaryotes;Cellular community - prokaryotes;Global and overview maps;Global and overview maps	Phenylalanine, tyrosine and tryptophan biosynthesis;Phenazine biosynthesis;Biosynthesis of secondary metabolites;Biofilm formation - Pseudomonas aeruginosa;Quorum sensing;Biosynthesis of amino acids;Metabolic pathways
Frasassi Caves wb1-P19	FrasassiCaves_PCtopBin12_wb1P19_k141_182595_24	K07689	uvrY, gacA, varA	two-component system, NarL family, invasion response regulator UvrY	map02020,map02025,map02026,map05111	two-component system, NarL family, invasion response regulator UvrY	-	ko02025;ko05111;ko02020;ko02026	Cellular Processes;Cellular Processes;Environmental Information Processing;Cellular Processes	Cellular community - prokaryotes;Cellular community - prokaryotes;Signal transduction;Cellular community - prokaryotes	Biofilm formation - Pseudomonas aeruginosa;Biofilm formation - Vibrio cholerae;Two-component system;Biofilm formation - Escherichia coli
Frasassi Caves wb1-P19	FrasassiCaves_PCtopBin12_wb1P19_k141_1001646_3	K16011	algA, xanB, rfbA, wbpW, pslB	mannose-1-phosphate guanylyltransferase / mannose-6-phosphate isomerase [EC:2.7.7.13 5.3.1.8]	map00051,map00520,map00541,map01100,map01110,map01250,map02025	mannose-1-phosphate guanylyltransferase / mannose-6-phosphate isomerase [EC:2.7.7.13 5.3.1.8]	Transferases;Transferring phosphorus-containing groups;Nucleotidyltransferases;GTP:alpha-D-mannose-1-phosphate guanylyltransferase|Isomerases;Intramolecular oxidoreductases;Interconverting aldoses and ketoses, and related compounds;D-mannose-6-phosphate aldose-ketose-isomerase	ko01100;ko01250;ko00541;ko00051;ko02025;ko00520;ko01110	Metabolism;Metabolism;Metabolism;Metabolism;Cellular Processes;Metabolism;Metabolism	Global and overview maps;Global and overview maps;Glycan biosynthesis and metabolism;Carbohydrate metabolism;Cellular community - prokaryotes;Carbohydrate metabolism;Global and overview maps	Metabolic pathways;Biosynthesis of nucleotide sugars;O-Antigen nucleotide sugar biosynthesis;Fructose and mannose metabolism;Biofilm formation - Pseudomonas aeruginosa;Amino sugar and nucleotide sugar metabolism;Biosynthesis of secondary metabolites
Frasassi Caves wb1-P19	FrasassiCaves_PCtopBin12_wb1P19_k141_753516_10	K04761	oxyR	LysR family transcriptional regulator, hydrogen peroxide-inducible genes activator	map02026	LysR family transcriptional regulator, hydrogen peroxide-inducible genes activator	-	ko02026	Cellular Processes	Cellular community - prokaryotes	Biofilm formation - Escherichia coli
Frasassi Caves wb1-P19	FrasassiCaves_PCtopBin12_wb1P19_k141_1364923_4	K03666	hfq	host factor-I protein	map02024,map03018,map05111	host factor-I protein	-	ko05111;ko02024;ko03018	Cellular Processes;Cellular Processes;Genetic Information Processing	Cellular community - prokaryotes;Cellular community - prokaryotes;Folding, sorting and degradation	Biofilm formation - Vibrio cholerae;Quorum sensing;RNA degradation
Frasassi Caves wb1-P19	FrasassiCaves_PCtopBin12_wb1P19_k141_978725_6	K10914	crp	CRP/FNR family transcriptional regulator, cyclic AMP receptor protein	map02020,map02024,map02025,map02026,map05111	CRP/FNR family transcriptional regulator, cyclic AMP receptor protein	-	ko05111;ko02025;ko02024;ko02020;ko02026	Cellular Processes;Cellular Processes;Cellular Processes;Environmental Information Processing;Cellular Processes	Cellular community - prokaryotes;Cellular community - prokaryotes;Cellular community - prokaryotes;Signal transduction;Cellular community - prokaryotes	Biofilm formation - Vibrio cholerae;Biofilm formation - Pseudomonas aeruginosa;Quorum sensing;Two-component system;Biofilm formation - Escherichia coli
Frasassi Caves wb1-P19	FrasassiCaves_PCtopBin12_wb1P19_k141_978725_16	K02405	fliA, whiG	RNA polymerase sigma factor FliA	map02020,map02025,map02026,map02040,map05111	RNA polymerase sigma factor FliA	-	ko02040;ko02026;ko02020;ko02025;ko05111	Cellular Processes;Cellular Processes;Environmental Information Processing;Cellular Processes;Cellular Processes	Cell motility;Cellular community - prokaryotes;Signal transduction;Cellular community - prokaryotes;Cellular community - prokaryotes	Flagellar assembly;Biofilm formation - Escherichia coli;Two-component system;Biofilm formation - Pseudomonas aeruginosa;Biofilm formation - Vibrio cholerae
Frasassi Caves wb1-P19	FrasassiCaves_PCtopBin12_wb1P19_k141_314682_11	K03557	fis	Fis family transcriptional regulator, factor for inversion stimulation protein	map05111	Fis family transcriptional regulator, factor for inversion stimulation protein	-	ko05111	Cellular Processes	Cellular community - prokaryotes	Biofilm formation - Vibrio cholerae
Frasassi Caves wb1-P19	FrasassiCaves_PCtopBin12_wb1P19_k141_19649_2	K16554	exoP, vpsO	polysaccharide biosynthesis transport protein [EC:2.7.10.3]	map05111	polysaccharide biosynthesis transport protein [EC:2.7.10.3]	Transferases;Transferring phosphorus-containing groups;Protein-tyrosine kinases;ATP:[protein]-L-tyrosine O-phosphotransferase (bacterial-type)	ko05111	Cellular Processes	Cellular community - prokaryotes	Biofilm formation - Vibrio cholerae
Frasassi Caves wb1-P19	FrasassiCaves_PCtopBin12_wb1P19_k141_19649_3	K03606	wcaJ	undecaprenyl-phosphate glucose phosphotransferase [EC:2.7.8.31]	map00543,map05111	undecaprenyl-phosphate glucose phosphotransferase [EC:2.7.8.31]	Transferases;Transferring phosphorus-containing groups;Transferases for other substituted phosphate groups;UDP-glucose:ditrans,octacis-undecaprenyl-phosphate glucose phosphotransferase	ko00543;ko05111	Metabolism;Cellular Processes	Glycan biosynthesis and metabolism;Cellular community - prokaryotes	Exopolysaccharide biosynthesis;Biofilm formation - Vibrio cholerae
Frasassi Caves wb1-P19	FrasassiCaves_PCtopBin12_wb1P19_k141_173228_26	K10914	crp	CRP/FNR family transcriptional regulator, cyclic AMP receptor protein	map02020,map02024,map02025,map02026,map05111	CRP/FNR family transcriptional regulator, cyclic AMP receptor protein	-	ko05111;ko02025;ko02024;ko02020;ko02026	Cellular Processes;Cellular Processes;Cellular Processes;Environmental Information Processing;Cellular Processes	Cellular community - prokaryotes;Cellular community - prokaryotes;Cellular community - prokaryotes;Signal transduction;Cellular community - prokaryotes	Biofilm formation - Vibrio cholerae;Biofilm formation - Pseudomonas aeruginosa;Quorum sensing;Two-component system;Biofilm formation - Escherichia coli
Frasassi Caves wb1-P19	FrasassiCaves_PCtopBin12_wb1P19_k141_2825326_43	K03087	rpoS	RNA polymerase nonessential primary-like sigma factor	map02026,map05111	RNA polymerase nonessential primary-like sigma factor	-	ko05111;ko02026	Cellular Processes;Cellular Processes	Cellular community - prokaryotes;Cellular community - prokaryotes	Biofilm formation - Vibrio cholerae;Biofilm formation - Escherichia coli
Frasassi Caves wb1-P19	FrasassiCaves_PCtopBin12_wb1P19_k141_889970_4	K01768		adenylate cyclase [EC:4.6.1.1]	map00230,map01100,map02025,map04113,map04213	adenylate cyclase [EC:4.6.1.1]	Lyases;Phosphorus-oxygen lyases;Phosphorus-oxygen lyases (only sub-subclass identified to date);ATP diphosphate-lyase (cyclizing; 3',5'-cyclic-AMP-forming)	ko04113;ko04213;ko02025;ko01100;ko00230	Cellular Processes;Organismal Systems;Cellular Processes;Metabolism;Metabolism	Cell growth and death;Aging;Cellular community - prokaryotes;Global and overview maps;Nucleotide metabolism	Meiosis - yeast;Longevity regulating pathway - multiple species;Biofilm formation - Pseudomonas aeruginosa;Metabolic pathways;Purine metabolism
Frasassi Caves wb1-P19	FrasassiCaves_PCtopBin12_wb1P19_k141_2255192_16	K01768		adenylate cyclase [EC:4.6.1.1]	map00230,map01100,map02025,map04113,map04213	adenylate cyclase [EC:4.6.1.1]	Lyases;Phosphorus-oxygen lyases;Phosphorus-oxygen lyases (only sub-subclass identified to date);ATP diphosphate-lyase (cyclizing; 3',5'-cyclic-AMP-forming)	ko04113;ko04213;ko02025;ko01100;ko00230	Cellular Processes;Organismal Systems;Cellular Processes;Metabolism;Metabolism	Cell growth and death;Aging;Cellular community - prokaryotes;Global and overview maps;Nucleotide metabolism	Meiosis - yeast;Longevity regulating pathway - multiple species;Biofilm formation - Pseudomonas aeruginosa;Metabolic pathways;Purine metabolism
Frasassi Caves wb1-P19	FrasassiCaves_PCtopBin12_wb1P19_k141_186934_4	K18101	rhlB	rhamnosyltransferase subunit B [EC:2.4.1.-]	map02024,map02025	rhamnosyltransferase subunit B [EC:2.4.1.-]	-	ko02025;ko02024	Cellular Processes;Cellular Processes	Cellular community - prokaryotes;Cellular community - prokaryotes	Biofilm formation - Pseudomonas aeruginosa;Quorum sensing
Frasassi Caves wb1-P19	FrasassiCaves_PCtopBin12_wb1P19_k141_186934_5	K18101	rhlB	rhamnosyltransferase subunit B [EC:2.4.1.-]	map02024,map02025	rhamnosyltransferase subunit B [EC:2.4.1.-]	-	ko02025;ko02024	Cellular Processes;Cellular Processes	Cellular community - prokaryotes;Cellular community - prokaryotes	Biofilm formation - Pseudomonas aeruginosa;Quorum sensing
Frasassi Caves wb1-P19	FrasassiCaves_PCtopBin12_wb1P19_k141_2439056_20	K00640	cysE	serine O-acetyltransferase [EC:2.3.1.30]	map00270,map00543,map00920,map01100,map01110,map01120,map01200,map01230,map05111	serine O-acetyltransferase [EC:2.3.1.30]	Transferases;Acyltransferases;Transferring groups other than aminoacyl groups;acetyl-CoA:L-serine O-acetyltransferase	ko00920;ko01110;ko01230;ko01200;ko00543;ko05111;ko01120;ko01100;ko00270	Metabolism;Metabolism;Metabolism;Metabolism;Metabolism;Cellular Processes;Metabolism;Metabolism;Metabolism	Energy metabolism;Global and overview maps;Global and overview maps;Global and overview maps;Glycan biosynthesis and metabolism;Cellular community - prokaryotes;Global and overview maps;Global and overview maps;Amino acid metabolism	Sulfur metabolism;Biosynthesis of secondary metabolites;Biosynthesis of amino acids;Carbon metabolism;Exopolysaccharide biosynthesis;Biofilm formation - Vibrio cholerae;Microbial metabolism in diverse environments;Metabolic pathways;Cysteine and methionine metabolism
Frasassi Caves wb1-P19	FrasassiCaves_PCtopBin12_wb1P19_k141_386683_7	K06204	dksA	DnaK suppressor protein	map02026	RNA polymerase-binding transcription factor	-	ko02026	Cellular Processes	Cellular community - prokaryotes	Biofilm formation - Escherichia coli
Frasassi Caves wb1-P19	FrasassiCaves_PCtopBin12_wb1P19_k141_386683_9	K10941	flrA, fleQ, flaK	sigma-54 dependent transcriptional regulator, flagellar regulatory protein	map02020,map02025,map02040,map05111	sigma-54 dependent transcriptional regulator, flagellar regulatory protein	-	ko05111;ko02025;ko02040;ko02020	Cellular Processes;Cellular Processes;Cellular Processes;Environmental Information Processing	Cellular community - prokaryotes;Cellular community - prokaryotes;Cell motility;Signal transduction	Biofilm formation - Vibrio cholerae;Biofilm formation - Pseudomonas aeruginosa;Flagellar assembly;Two-component system
Frasassi Caves wb1-P19	FrasassiCaves_PCtopBin12_wb1P19_k141_2861920_8	K03651	cpdA	3',5'-cyclic-AMP phosphodiesterase [EC:3.1.4.53]	map00230,map01100,map02025	3',5'-cyclic-AMP phosphodiesterase [EC:3.1.4.53]	Hydrolases;Acting on ester bonds;Phosphoric-diester hydrolases;3',5'-cyclic-AMP 5'-nucleotidohydrolase	ko00230;ko01100;ko02025	Metabolism;Metabolism;Cellular Processes	Nucleotide metabolism;Global and overview maps;Cellular community - prokaryotes	Purine metabolism;Metabolic pathways;Biofilm formation - Pseudomonas aeruginosa
Frasassi Caves wb1-P19	FrasassiCaves_PCtopBin12_wb1P19_k141_1522745_1	K03651	cpdA	3',5'-cyclic-AMP phosphodiesterase [EC:3.1.4.53]	map00230,map01100,map02025	3',5'-cyclic-AMP phosphodiesterase [EC:3.1.4.53]	Hydrolases;Acting on ester bonds;Phosphoric-diester hydrolases;3',5'-cyclic-AMP 5'-nucleotidohydrolase	ko00230;ko01100;ko02025	Metabolism;Metabolism;Cellular Processes	Nucleotide metabolism;Global and overview maps;Cellular community - prokaryotes	Purine metabolism;Metabolic pathways;Biofilm formation - Pseudomonas aeruginosa
Frasassi Caves wb1-P19	FrasassiCaves_PCtopBin12_wb1P19_k141_1162051_26	K03092	rpoN	RNA polymerase sigma-54 factor	map02020,map02040,map05111	RNA polymerase sigma-54 factor	-	ko02040;ko02020;ko05111	Cellular Processes;Environmental Information Processing;Cellular Processes	Cell motility;Signal transduction;Cellular community - prokaryotes	Flagellar assembly;Two-component system;Biofilm formation - Vibrio cholerae
Frasassi Caves wb1-P19	FrasassiCaves_PCtopBin12_wb1P19_k141_335195_45	K01768		adenylate cyclase [EC:4.6.1.1]	map00230,map01100,map02025,map04113,map04213	adenylate cyclase [EC:4.6.1.1]	Lyases;Phosphorus-oxygen lyases;Phosphorus-oxygen lyases (only sub-subclass identified to date);ATP diphosphate-lyase (cyclizing; 3',5'-cyclic-AMP-forming)	ko04113;ko04213;ko02025;ko01100;ko00230	Cellular Processes;Organismal Systems;Cellular Processes;Metabolism;Metabolism	Cell growth and death;Aging;Cellular community - prokaryotes;Global and overview maps;Nucleotide metabolism	Meiosis - yeast;Longevity regulating pathway - multiple species;Biofilm formation - Pseudomonas aeruginosa;Metabolic pathways;Purine metabolism
Frasassi Caves wb1-P19	FrasassiCaves_PCtopBin12_wb1P19_k141_335195_46	K10914	crp	CRP/FNR family transcriptional regulator, cyclic AMP receptor protein	map02020,map02024,map02025,map02026,map05111	CRP/FNR family transcriptional regulator, cyclic AMP receptor protein	-	ko05111;ko02025;ko02024;ko02020;ko02026	Cellular Processes;Cellular Processes;Cellular Processes;Environmental Information Processing;Cellular Processes	Cellular community - prokaryotes;Cellular community - prokaryotes;Cellular community - prokaryotes;Signal transduction;Cellular community - prokaryotes	Biofilm formation - Vibrio cholerae;Biofilm formation - Pseudomonas aeruginosa;Quorum sensing;Two-component system;Biofilm formation - Escherichia coli
Frasassi Caves wb1-P19	FrasassiCaves_PCtopBin12_wb1P19_k141_1574340_1	K02453	gspD	general secretion pathway protein D	map03070,map05111	general secretion pathway protein D	-	ko05111;ko03070	Cellular Processes;Environmental Information Processing	Cellular community - prokaryotes;Membrane transport	Biofilm formation - Vibrio cholerae;Bacterial secretion system
Frasassi Caves wb1-P19	FrasassiCaves_PCtopBin12_wb1P19_k141_1574340_3	K03563	csrA	carbon storage regulator	map02020,map02025,map02026,map05111	carbon storage regulator	-	ko05111;ko02025;ko02020;ko02026	Cellular Processes;Cellular Processes;Environmental Information Processing;Cellular Processes	Cellular community - prokaryotes;Cellular community - prokaryotes;Signal transduction;Cellular community - prokaryotes	Biofilm formation - Vibrio cholerae;Biofilm formation - Pseudomonas aeruginosa;Two-component system;Biofilm formation - Escherichia coli
Frasassi Caves wb1-P19	FrasassiCaves_PCtopBin12_wb1P19_k141_4247690_4	K20988	vpsN	polysaccharide biosynthesis/export protein VpsN	map05111	polysaccharide biosynthesis/export protein VpsN	-	ko05111	Cellular Processes	Cellular community - prokaryotes	Biofilm formation - Vibrio cholerae
Frasassi Caves wb1-P19	FrasassiCaves_PCtopBin12_wb1P19_k141_2579347_10	K00640	cysE	serine O-acetyltransferase [EC:2.3.1.30]	map00270,map00543,map00920,map01100,map01110,map01120,map01200,map01230,map05111	serine O-acetyltransferase [EC:2.3.1.30]	Transferases;Acyltransferases;Transferring groups other than aminoacyl groups;acetyl-CoA:L-serine O-acetyltransferase	ko00920;ko01110;ko01230;ko01200;ko00543;ko05111;ko01120;ko01100;ko00270	Metabolism;Metabolism;Metabolism;Metabolism;Metabolism;Cellular Processes;Metabolism;Metabolism;Metabolism	Energy metabolism;Global and overview maps;Global and overview maps;Global and overview maps;Glycan biosynthesis and metabolism;Cellular community - prokaryotes;Global and overview maps;Global and overview maps;Amino acid metabolism	Sulfur metabolism;Biosynthesis of secondary metabolites;Biosynthesis of amino acids;Carbon metabolism;Exopolysaccharide biosynthesis;Biofilm formation - Vibrio cholerae;Microbial metabolism in diverse environments;Metabolic pathways;Cysteine and methionine metabolism
Frasassi Caves wb1-P19	FrasassiCaves_PCtopBin12_wb1P19_k141_1595073_12	K05851	cyaA	adenylate cyclase, class 1 [EC:4.6.1.1]	map00230,map01100,map02026,map05111	adenylate cyclase, class 1 [EC:4.6.1.1]	Lyases;Phosphorus-oxygen lyases;Phosphorus-oxygen lyases (only sub-subclass identified to date);ATP diphosphate-lyase (cyclizing; 3',5'-cyclic-AMP-forming)	ko01100;ko00230;ko02026;ko05111	Metabolism;Metabolism;Cellular Processes;Cellular Processes	Global and overview maps;Nucleotide metabolism;Cellular community - prokaryotes;Cellular community - prokaryotes	Metabolic pathways;Purine metabolism;Biofilm formation - Escherichia coli;Biofilm formation - Vibrio cholerae
USCγ_Taylor	USCg_Taylor_genomic_MUGK01000002.1_41	K07689	uvrY, gacA, varA	two-component system, NarL family, invasion response regulator UvrY	map02020,map02025,map02026,map05111	two-component system, NarL family, invasion response regulator UvrY	-	ko02025;ko05111;ko02020;ko02026	Cellular Processes;Cellular Processes;Environmental Information Processing;Cellular Processes	Cellular community - prokaryotes;Cellular community - prokaryotes;Signal transduction;Cellular community - prokaryotes	Biofilm formation - Pseudomonas aeruginosa;Biofilm formation - Vibrio cholerae;Two-component system;Biofilm formation - Escherichia coli
USCγ_Taylor	USCg_Taylor_genomic_MUGK01000002.1_46	K01657	trpE	anthranilate synthase component I [EC:4.1.3.27]	map00400,map00405,map01100,map01110,map01230,map02024,map02025	anthranilate synthase component I [EC:4.1.3.27]	Lyases;Carbon-carbon lyases;Oxo-acid-lyases;chorismate pyruvate-lyase (amino-accepting; anthranilate-forming)	ko00400;ko00405;ko01110;ko02025;ko02024;ko01230;ko01100	Metabolism;Metabolism;Metabolism;Cellular Processes;Cellular Processes;Metabolism;Metabolism	Amino acid metabolism;Biosynthesis of other secondary metabolites;Global and overview maps;Cellular community - prokaryotes;Cellular community - prokaryotes;Global and overview maps;Global and overview maps	Phenylalanine, tyrosine and tryptophan biosynthesis;Phenazine biosynthesis;Biosynthesis of secondary metabolites;Biofilm formation - Pseudomonas aeruginosa;Quorum sensing;Biosynthesis of amino acids;Metabolic pathways
USCγ_Taylor	USCg_Taylor_genomic_MUGK01000002.1_51	K06596	chpA	chemosensory pili system protein ChpA (sensor histidine kinase/response regulator)	map02020,map02025	chemosensory pili system protein ChpA (sensor histidine kinase/response regulator)	-	ko02020;ko02025	Environmental Information Processing;Cellular Processes	Signal transduction;Cellular community - prokaryotes	Two-component system;Biofilm formation - Pseudomonas aeruginosa
USCγ_Taylor	USCg_Taylor_genomic_MUGK01000103.1_2	K21020	siaD	diguanylate cyclase [EC:2.7.7.65]	map02025	diguanylate cyclase [EC:2.7.7.65]	Transferases;Transferring phosphorus-containing groups;Nucleotidyltransferases;GTP:GTP guanylyltransferase (cyclizing)	ko02025	Cellular Processes	Cellular community - prokaryotes	Biofilm formation - Pseudomonas aeruginosa
USCγ_Taylor	USCg_Taylor_genomic_MUGK01000108.1_1	K02405	fliA, whiG	RNA polymerase sigma factor FliA	map02020,map02025,map02026,map02040,map05111	RNA polymerase sigma factor FliA	-	ko02040;ko02026;ko02020;ko02025;ko05111	Cellular Processes;Cellular Processes;Environmental Information Processing;Cellular Processes;Cellular Processes	Cell motility;Cellular community - prokaryotes;Signal transduction;Cellular community - prokaryotes;Cellular community - prokaryotes	Flagellar assembly;Biofilm formation - Escherichia coli;Two-component system;Biofilm formation - Pseudomonas aeruginosa;Biofilm formation - Vibrio cholerae
USCγ_Taylor	USCg_Taylor_genomic_MUGK01000108.1_11	K10914	crp	CRP/FNR family transcriptional regulator, cyclic AMP receptor protein	map02020,map02024,map02025,map02026,map05111	CRP/FNR family transcriptional regulator, cyclic AMP receptor protein	-	ko05111;ko02025;ko02024;ko02020;ko02026	Cellular Processes;Cellular Processes;Cellular Processes;Environmental Information Processing;Cellular Processes	Cellular community - prokaryotes;Cellular community - prokaryotes;Cellular community - prokaryotes;Signal transduction;Cellular community - prokaryotes	Biofilm formation - Vibrio cholerae;Biofilm formation - Pseudomonas aeruginosa;Quorum sensing;Two-component system;Biofilm formation - Escherichia coli
USCγ_Taylor	USCg_Taylor_genomic_MUGK01000113.1_1	K01768		adenylate cyclase [EC:4.6.1.1]	map00230,map01100,map02025,map04113,map04213	adenylate cyclase [EC:4.6.1.1]	Lyases;Phosphorus-oxygen lyases;Phosphorus-oxygen lyases (only sub-subclass identified to date);ATP diphosphate-lyase (cyclizing; 3',5'-cyclic-AMP-forming)	ko04113;ko04213;ko02025;ko01100;ko00230	Cellular Processes;Organismal Systems;Cellular Processes;Metabolism;Metabolism	Cell growth and death;Aging;Cellular community - prokaryotes;Global and overview maps;Nucleotide metabolism	Meiosis - yeast;Longevity regulating pathway - multiple species;Biofilm formation - Pseudomonas aeruginosa;Metabolic pathways;Purine metabolism
USCγ_Taylor	USCg_Taylor_genomic_MUGK01000119.1_9	K01768		adenylate cyclase [EC:4.6.1.1]	map00230,map01100,map02025,map04113,map04213	adenylate cyclase [EC:4.6.1.1]	Lyases;Phosphorus-oxygen lyases;Phosphorus-oxygen lyases (only sub-subclass identified to date);ATP diphosphate-lyase (cyclizing; 3',5'-cyclic-AMP-forming)	ko04113;ko04213;ko02025;ko01100;ko00230	Cellular Processes;Organismal Systems;Cellular Processes;Metabolism;Metabolism	Cell growth and death;Aging;Cellular community - prokaryotes;Global and overview maps;Nucleotide metabolism	Meiosis - yeast;Longevity regulating pathway - multiple species;Biofilm formation - Pseudomonas aeruginosa;Metabolic pathways;Purine metabolism
USCγ_Taylor	USCg_Taylor_genomic_MUGK01000131.1_3	K03651	cpdA	3',5'-cyclic-AMP phosphodiesterase [EC:3.1.4.53]	map00230,map01100,map02025	3',5'-cyclic-AMP phosphodiesterase [EC:3.1.4.53]	Hydrolases;Acting on ester bonds;Phosphoric-diester hydrolases;3',5'-cyclic-AMP 5'-nucleotidohydrolase	ko00230;ko01100;ko02025	Metabolism;Metabolism;Cellular Processes	Nucleotide metabolism;Global and overview maps;Cellular community - prokaryotes	Purine metabolism;Metabolic pathways;Biofilm formation - Pseudomonas aeruginosa
USCγ_Taylor	USCg_Taylor_genomic_MUGK01000132.1_11	K03557	fis	Fis family transcriptional regulator, factor for inversion stimulation protein	map05111	Fis family transcriptional regulator, factor for inversion stimulation protein	-	ko05111	Cellular Processes	Cellular community - prokaryotes	Biofilm formation - Vibrio cholerae
USCγ_Taylor	USCg_Taylor_genomic_MUGK01000146.1_5	K11936	pgaC, icaA	poly-beta-1,6-N-acetyl-D-glucosamine synthase [EC:2.4.1.-]	map00543,map02026	poly-beta-1,6-N-acetyl-D-glucosamine synthase [EC:2.4.1.-]	-	ko02026;ko00543	Cellular Processes;Metabolism	Cellular community - prokaryotes;Glycan biosynthesis and metabolism	Biofilm formation - Escherichia coli;Exopolysaccharide biosynthesis
USCγ_Taylor	USCg_Taylor_genomic_MUGK01000016.1_5	K00703	glgA	starch synthase [EC:2.4.1.21]	map00500,map01100,map01110,map02026	starch synthase [EC:2.4.1.21]	Transferases;Glycosyltransferases;Hexosyltransferases;ADP-alpha-D-glucose:(1->4)-alpha-D-glucan 4-alpha-D-glucosyltransferase	ko01110;ko00500;ko02026;ko01100	Metabolism;Metabolism;Cellular Processes;Metabolism	Global and overview maps;Carbohydrate metabolism;Cellular community - prokaryotes;Global and overview maps	Biosynthesis of secondary metabolites;Starch and sucrose metabolism;Biofilm formation - Escherichia coli;Metabolic pathways
USCγ_Taylor	USCg_Taylor_genomic_MUGK01000016.1_11	K02657	pilG	twitching motility two-component system response regulator PilG	map02020,map02025	twitching motility two-component system response regulator PilG	-	ko02025;ko02020	Cellular Processes;Environmental Information Processing	Cellular community - prokaryotes;Signal transduction	Biofilm formation - Pseudomonas aeruginosa;Two-component system
USCγ_Taylor	USCg_Taylor_genomic_MUGK01000016.1_12	K02658	pilH	twitching motility two-component system response regulator PilH	map02020,map02025	twitching motility two-component system response regulator PilH	-	ko02025;ko02020	Cellular Processes;Environmental Information Processing	Cellular community - prokaryotes;Signal transduction	Biofilm formation - Pseudomonas aeruginosa;Two-component system
USCγ_Taylor	USCg_Taylor_genomic_MUGK01000016.1_13	K02659	pilI	twitching motility protein PilI	map02020,map02025	twitching motility protein PilI	-	ko02020;ko02025	Environmental Information Processing;Cellular Processes	Signal transduction;Cellular community - prokaryotes	Two-component system;Biofilm formation - Pseudomonas aeruginosa
USCγ_Taylor	USCg_Taylor_genomic_MUGK01000016.1_14	K02660	pilJ	twitching motility protein PilJ	map02020,map02025	twitching motility protein PilJ	-	ko02025;ko02020	Cellular Processes;Environmental Information Processing	Cellular community - prokaryotes;Signal transduction	Biofilm formation - Pseudomonas aeruginosa;Two-component system
USCγ_Taylor	USCg_Taylor_genomic_MUGK01000016.1_15	K06596	chpA	chemosensory pili system protein ChpA (sensor histidine kinase/response regulator)	map02020,map02025	chemosensory pili system protein ChpA (sensor histidine kinase/response regulator)	-	ko02020;ko02025	Environmental Information Processing;Cellular Processes	Signal transduction;Cellular community - prokaryotes	Two-component system;Biofilm formation - Pseudomonas aeruginosa
USCγ_Taylor	USCg_Taylor_genomic_MUGK01000016.1_16	K06596	chpA	chemosensory pili system protein ChpA (sensor histidine kinase/response regulator)	map02020,map02025	chemosensory pili system protein ChpA (sensor histidine kinase/response regulator)	-	ko02020;ko02025	Environmental Information Processing;Cellular Processes	Signal transduction;Cellular community - prokaryotes	Two-component system;Biofilm formation - Pseudomonas aeruginosa
USCγ_Taylor	USCg_Taylor_genomic_MUGK01000018.1_5	K00975	glgC	glucose-1-phosphate adenylyltransferase [EC:2.7.7.27]	map00500,map00520,map01100,map01110,map01250,map02026	glucose-1-phosphate adenylyltransferase [EC:2.7.7.27]	Transferases;Transferring phosphorus-containing groups;Nucleotidyltransferases;ATP:alpha-D-glucose-1-phosphate adenylyltransferase	ko00520;ko01110;ko00500;ko01100;ko01250;ko02026	Metabolism;Metabolism;Metabolism;Metabolism;Metabolism;Cellular Processes	Carbohydrate metabolism;Global and overview maps;Carbohydrate metabolism;Global and overview maps;Global and overview maps;Cellular community - prokaryotes	Amino sugar and nucleotide sugar metabolism;Biosynthesis of secondary metabolites;Starch and sucrose metabolism;Metabolic pathways;Biosynthesis of nucleotide sugars;Biofilm formation - Escherichia coli
USCγ_Taylor	USCg_Taylor_genomic_MUGK01000003.1_22	K05851	cyaA	adenylate cyclase, class 1 [EC:4.6.1.1]	map00230,map01100,map02026,map05111	adenylate cyclase, class 1 [EC:4.6.1.1]	Lyases;Phosphorus-oxygen lyases;Phosphorus-oxygen lyases (only sub-subclass identified to date);ATP diphosphate-lyase (cyclizing; 3',5'-cyclic-AMP-forming)	ko01100;ko00230;ko02026;ko05111	Metabolism;Metabolism;Cellular Processes;Cellular Processes	Global and overview maps;Nucleotide metabolism;Cellular community - prokaryotes;Cellular community - prokaryotes	Metabolic pathways;Purine metabolism;Biofilm formation - Escherichia coli;Biofilm formation - Vibrio cholerae
USCγ_Taylor	USCg_Taylor_genomic_MUGK01000203.1_1	K10914	crp	CRP/FNR family transcriptional regulator, cyclic AMP receptor protein	map02020,map02024,map02025,map02026,map05111	CRP/FNR family transcriptional regulator, cyclic AMP receptor protein	-	ko05111;ko02025;ko02024;ko02020;ko02026	Cellular Processes;Cellular Processes;Cellular Processes;Environmental Information Processing;Cellular Processes	Cellular community - prokaryotes;Cellular community - prokaryotes;Cellular community - prokaryotes;Signal transduction;Cellular community - prokaryotes	Biofilm formation - Vibrio cholerae;Biofilm formation - Pseudomonas aeruginosa;Quorum sensing;Two-component system;Biofilm formation - Escherichia coli
USCγ_Taylor	USCg_Taylor_genomic_MUGK01000203.1_2	K01768		adenylate cyclase [EC:4.6.1.1]	map00230,map01100,map02025,map04113,map04213	adenylate cyclase [EC:4.6.1.1]	Lyases;Phosphorus-oxygen lyases;Phosphorus-oxygen lyases (only sub-subclass identified to date);ATP diphosphate-lyase (cyclizing; 3',5'-cyclic-AMP-forming)	ko04113;ko04213;ko02025;ko01100;ko00230	Cellular Processes;Organismal Systems;Cellular Processes;Metabolism;Metabolism	Cell growth and death;Aging;Cellular community - prokaryotes;Global and overview maps;Nucleotide metabolism	Meiosis - yeast;Longevity regulating pathway - multiple species;Biofilm formation - Pseudomonas aeruginosa;Metabolic pathways;Purine metabolism
USCγ_Taylor	USCg_Taylor_genomic_MUGK01000205.1_4	K01768		adenylate cyclase [EC:4.6.1.1]	map00230,map01100,map02025,map04113,map04213	adenylate cyclase [EC:4.6.1.1]	Lyases;Phosphorus-oxygen lyases;Phosphorus-oxygen lyases (only sub-subclass identified to date);ATP diphosphate-lyase (cyclizing; 3',5'-cyclic-AMP-forming)	ko04113;ko04213;ko02025;ko01100;ko00230	Cellular Processes;Organismal Systems;Cellular Processes;Metabolism;Metabolism	Cell growth and death;Aging;Cellular community - prokaryotes;Global and overview maps;Nucleotide metabolism	Meiosis - yeast;Longevity regulating pathway - multiple species;Biofilm formation - Pseudomonas aeruginosa;Metabolic pathways;Purine metabolism
USCγ_Taylor	USCg_Taylor_genomic_MUGK01000214.1_1	K02405	fliA, whiG	RNA polymerase sigma factor FliA	map02020,map02025,map02026,map02040,map05111	RNA polymerase sigma factor FliA	-	ko02040;ko02026;ko02020;ko02025;ko05111	Cellular Processes;Cellular Processes;Environmental Information Processing;Cellular Processes;Cellular Processes	Cell motility;Cellular community - prokaryotes;Signal transduction;Cellular community - prokaryotes;Cellular community - prokaryotes	Flagellar assembly;Biofilm formation - Escherichia coli;Two-component system;Biofilm formation - Pseudomonas aeruginosa;Biofilm formation - Vibrio cholerae
USCγ_Taylor	USCg_Taylor_genomic_MUGK01000217.1_3	K07689	uvrY, gacA, varA	two-component system, NarL family, invasion response regulator UvrY	map02020,map02025,map02026,map05111	two-component system, NarL family, invasion response regulator UvrY	-	ko02025;ko05111;ko02020;ko02026	Cellular Processes;Cellular Processes;Environmental Information Processing;Cellular Processes	Cellular community - prokaryotes;Cellular community - prokaryotes;Signal transduction;Cellular community - prokaryotes	Biofilm formation - Pseudomonas aeruginosa;Biofilm formation - Vibrio cholerae;Two-component system;Biofilm formation - Escherichia coli
USCγ_Taylor	USCg_Taylor_genomic_MUGK01000024.1_2	K11444	wspR	two-component system, chemotaxis family, response regulator WspR [EC:2.7.7.65]	map02020,map02025	two-component system, chemotaxis family, response regulator WspR [EC:2.7.7.65]	Transferases;Transferring phosphorus-containing groups;Nucleotidyltransferases;GTP:GTP guanylyltransferase (cyclizing)	ko02025;ko02020	Cellular Processes;Environmental Information Processing	Cellular community - prokaryotes;Signal transduction	Biofilm formation - Pseudomonas aeruginosa;Two-component system
USCγ_Taylor	USCg_Taylor_genomic_MUGK01000232.1_2	K00688	PYG, glgP	glycogen phosphorylase [EC:2.4.1.1]	map00500,map01100,map01110,map02026,map04217,map04910,map04922,map04931	glycogen phosphorylase [EC:2.4.1.1]	Transferases;Glycosyltransferases;Hexosyltransferases;(1->4)-alpha-D-glucan:phosphate alpha-D-glucosyltransferase	ko00500;ko04922;ko01100;ko04910;ko01110;ko04217;ko04931;ko02026	Metabolism;Organismal Systems;Metabolism;Organismal Systems;Metabolism;Cellular Processes;Human Diseases;Cellular Processes	Carbohydrate metabolism;Endocrine system;Global and overview maps;Endocrine system;Global and overview maps;Cell growth and death;Endocrine and metabolic disease;Cellular community - prokaryotes	Starch and sucrose metabolism;Glucagon signaling pathway;Metabolic pathways;Insulin signaling pathway;Biosynthesis of secondary metabolites;Necroptosis;Insulin resistance;Biofilm formation - Escherichia coli
USCγ_Taylor	USCg_Taylor_genomic_MUGK01000234.1_1	K00688	PYG, glgP	glycogen phosphorylase [EC:2.4.1.1]	map00500,map01100,map01110,map02026,map04217,map04910,map04922,map04931	glycogen phosphorylase [EC:2.4.1.1]	Transferases;Glycosyltransferases;Hexosyltransferases;(1->4)-alpha-D-glucan:phosphate alpha-D-glucosyltransferase	ko00500;ko04922;ko01100;ko04910;ko01110;ko04217;ko04931;ko02026	Metabolism;Organismal Systems;Metabolism;Organismal Systems;Metabolism;Cellular Processes;Human Diseases;Cellular Processes	Carbohydrate metabolism;Endocrine system;Global and overview maps;Endocrine system;Global and overview maps;Cell growth and death;Endocrine and metabolic disease;Cellular community - prokaryotes	Starch and sucrose metabolism;Glucagon signaling pathway;Metabolic pathways;Insulin signaling pathway;Biosynthesis of secondary metabolites;Necroptosis;Insulin resistance;Biofilm formation - Escherichia coli
USCγ_Taylor	USCg_Taylor_genomic_MUGK01000025.1_25	K00640	cysE	serine O-acetyltransferase [EC:2.3.1.30]	map00270,map00543,map00920,map01100,map01110,map01120,map01200,map01230,map05111	serine O-acetyltransferase [EC:2.3.1.30]	Transferases;Acyltransferases;Transferring groups other than aminoacyl groups;acetyl-CoA:L-serine O-acetyltransferase	ko00920;ko01110;ko01230;ko01200;ko00543;ko05111;ko01120;ko01100;ko00270	Metabolism;Metabolism;Metabolism;Metabolism;Metabolism;Cellular Processes;Metabolism;Metabolism;Metabolism	Energy metabolism;Global and overview maps;Global and overview maps;Global and overview maps;Glycan biosynthesis and metabolism;Cellular community - prokaryotes;Global and overview maps;Global and overview maps;Amino acid metabolism	Sulfur metabolism;Biosynthesis of secondary metabolites;Biosynthesis of amino acids;Carbon metabolism;Exopolysaccharide biosynthesis;Biofilm formation - Vibrio cholerae;Microbial metabolism in diverse environments;Metabolic pathways;Cysteine and methionine metabolism
USCγ_Taylor	USCg_Taylor_genomic_MUGK01000244.1_1	K00688	PYG, glgP	glycogen phosphorylase [EC:2.4.1.1]	map00500,map01100,map01110,map02026,map04217,map04910,map04922,map04931	glycogen phosphorylase [EC:2.4.1.1]	Transferases;Glycosyltransferases;Hexosyltransferases;(1->4)-alpha-D-glucan:phosphate alpha-D-glucosyltransferase	ko00500;ko04922;ko01100;ko04910;ko01110;ko04217;ko04931;ko02026	Metabolism;Organismal Systems;Metabolism;Organismal Systems;Metabolism;Cellular Processes;Human Diseases;Cellular Processes	Carbohydrate metabolism;Endocrine system;Global and overview maps;Endocrine system;Global and overview maps;Cell growth and death;Endocrine and metabolic disease;Cellular community - prokaryotes	Starch and sucrose metabolism;Glucagon signaling pathway;Metabolic pathways;Insulin signaling pathway;Biosynthesis of secondary metabolites;Necroptosis;Insulin resistance;Biofilm formation - Escherichia coli
USCγ_Taylor	USCg_Taylor_genomic_MUGK01000026.1_7	K11912	ppkA	serine/threonine-protein kinase PpkA [EC:2.7.11.1]	map02025,map03070	serine/threonine-protein kinase PpkA [EC:2.7.11.1]	Transferases;Transferring phosphorus-containing groups;Protein-serine/threonine kinases;ATP:protein phosphotransferase (non-specific)	ko02025;ko03070	Cellular Processes;Environmental Information Processing	Cellular community - prokaryotes;Membrane transport	Biofilm formation - Pseudomonas aeruginosa;Bacterial secretion system
USCγ_Taylor	USCg_Taylor_genomic_MUGK01000028.1_2	K01768		adenylate cyclase [EC:4.6.1.1]	map00230,map01100,map02025,map04113,map04213	adenylate cyclase [EC:4.6.1.1]	Lyases;Phosphorus-oxygen lyases;Phosphorus-oxygen lyases (only sub-subclass identified to date);ATP diphosphate-lyase (cyclizing; 3',5'-cyclic-AMP-forming)	ko04113;ko04213;ko02025;ko01100;ko00230	Cellular Processes;Organismal Systems;Cellular Processes;Metabolism;Metabolism	Cell growth and death;Aging;Cellular community - prokaryotes;Global and overview maps;Nucleotide metabolism	Meiosis - yeast;Longevity regulating pathway - multiple species;Biofilm formation - Pseudomonas aeruginosa;Metabolic pathways;Purine metabolism
USCγ_Taylor	USCg_Taylor_genomic_MUGK01000028.1_3	K01768		adenylate cyclase [EC:4.6.1.1]	map00230,map01100,map02025,map04113,map04213	adenylate cyclase [EC:4.6.1.1]	Lyases;Phosphorus-oxygen lyases;Phosphorus-oxygen lyases (only sub-subclass identified to date);ATP diphosphate-lyase (cyclizing; 3',5'-cyclic-AMP-forming)	ko04113;ko04213;ko02025;ko01100;ko00230	Cellular Processes;Organismal Systems;Cellular Processes;Metabolism;Metabolism	Cell growth and death;Aging;Cellular community - prokaryotes;Global and overview maps;Nucleotide metabolism	Meiosis - yeast;Longevity regulating pathway - multiple species;Biofilm formation - Pseudomonas aeruginosa;Metabolic pathways;Purine metabolism
USCγ_Taylor	USCg_Taylor_genomic_MUGK01000028.1_29	K01658	trpG	anthranilate synthase component II [EC:4.1.3.27]	map00400,map00405,map01100,map01110,map01230,map02024,map02025	anthranilate synthase component II [EC:4.1.3.27]	Lyases;Carbon-carbon lyases;Oxo-acid-lyases;chorismate pyruvate-lyase (amino-accepting; anthranilate-forming)	ko01230;ko01100;ko02025;ko01110;ko02024;ko00405;ko00400	Metabolism;Metabolism;Cellular Processes;Metabolism;Cellular Processes;Metabolism;Metabolism	Global and overview maps;Global and overview maps;Cellular community - prokaryotes;Global and overview maps;Cellular community - prokaryotes;Biosynthesis of other secondary metabolites;Amino acid metabolism	Biosynthesis of amino acids;Metabolic pathways;Biofilm formation - Pseudomonas aeruginosa;Biosynthesis of secondary metabolites;Quorum sensing;Phenazine biosynthesis;Phenylalanine, tyrosine and tryptophan biosynthesis
USCγ_Taylor	USCg_Taylor_genomic_MUGK01000029.1_10	K03567	gcvR	glycine cleavage system transcriptional repressor	map02026	glycine cleavage system transcriptional repressor	-	ko02026	Cellular Processes	Cellular community - prokaryotes	Biofilm formation - Escherichia coli
USCγ_Taylor	USCg_Taylor_genomic_MUGK01000033.1_6	K16554	exoP, vpsO	polysaccharide biosynthesis transport protein [EC:2.7.10.3]	map05111	polysaccharide biosynthesis transport protein [EC:2.7.10.3]	Transferases;Transferring phosphorus-containing groups;Protein-tyrosine kinases;ATP:[protein]-L-tyrosine O-phosphotransferase (bacterial-type)	ko05111	Cellular Processes	Cellular community - prokaryotes	Biofilm formation - Vibrio cholerae
USCγ_Taylor	USCg_Taylor_genomic_MUGK01000034.1_11	K11444	wspR	two-component system, chemotaxis family, response regulator WspR [EC:2.7.7.65]	map02020,map02025	two-component system, chemotaxis family, response regulator WspR [EC:2.7.7.65]	Transferases;Transferring phosphorus-containing groups;Nucleotidyltransferases;GTP:GTP guanylyltransferase (cyclizing)	ko02025;ko02020	Cellular Processes;Environmental Information Processing	Cellular community - prokaryotes;Signal transduction	Biofilm formation - Pseudomonas aeruginosa;Two-component system
USCγ_Taylor	USCg_Taylor_genomic_MUGK01000037.1_6	K03563	csrA	carbon storage regulator	map02020,map02025,map02026,map05111	carbon storage regulator	-	ko05111;ko02025;ko02020;ko02026	Cellular Processes;Cellular Processes;Environmental Information Processing;Cellular Processes	Cellular community - prokaryotes;Cellular community - prokaryotes;Signal transduction;Cellular community - prokaryotes	Biofilm formation - Vibrio cholerae;Biofilm formation - Pseudomonas aeruginosa;Two-component system;Biofilm formation - Escherichia coli
USCγ_Taylor	USCg_Taylor_genomic_MUGK01000005.1_13	K03092	rpoN	RNA polymerase sigma-54 factor	map02020,map02040,map05111	RNA polymerase sigma-54 factor	-	ko02040;ko02020;ko05111	Cellular Processes;Environmental Information Processing;Cellular Processes	Cell motility;Signal transduction;Cellular community - prokaryotes	Flagellar assembly;Two-component system;Biofilm formation - Vibrio cholerae
USCγ_Taylor	USCg_Taylor_genomic_MUGK01000041.1_15	K11912	ppkA	serine/threonine-protein kinase PpkA [EC:2.7.11.1]	map02025,map03070	serine/threonine-protein kinase PpkA [EC:2.7.11.1]	Transferases;Transferring phosphorus-containing groups;Protein-serine/threonine kinases;ATP:protein phosphotransferase (non-specific)	ko02025;ko03070	Cellular Processes;Environmental Information Processing	Cellular community - prokaryotes;Membrane transport	Biofilm formation - Pseudomonas aeruginosa;Bacterial secretion system
USCγ_Taylor	USCg_Taylor_genomic_MUGK01000042.1_23	K06204	dksA	DnaK suppressor protein	map02026	RNA polymerase-binding transcription factor	-	ko02026	Cellular Processes	Cellular community - prokaryotes	Biofilm formation - Escherichia coli
USCγ_Taylor	USCg_Taylor_genomic_MUGK01000042.1_25	K10941	flrA, fleQ, flaK	sigma-54 dependent transcriptional regulator, flagellar regulatory protein	map02020,map02025,map02040,map05111	sigma-54 dependent transcriptional regulator, flagellar regulatory protein	-	ko05111;ko02025;ko02040;ko02020	Cellular Processes;Cellular Processes;Cellular Processes;Environmental Information Processing	Cellular community - prokaryotes;Cellular community - prokaryotes;Cell motility;Signal transduction	Biofilm formation - Vibrio cholerae;Biofilm formation - Pseudomonas aeruginosa;Flagellar assembly;Two-component system
USCγ_Taylor	USCg_Taylor_genomic_MUGK01000042.1_31	K03651	cpdA	3',5'-cyclic-AMP phosphodiesterase [EC:3.1.4.53]	map00230,map01100,map02025	3',5'-cyclic-AMP phosphodiesterase [EC:3.1.4.53]	Hydrolases;Acting on ester bonds;Phosphoric-diester hydrolases;3',5'-cyclic-AMP 5'-nucleotidohydrolase	ko00230;ko01100;ko02025	Metabolism;Metabolism;Cellular Processes	Nucleotide metabolism;Global and overview maps;Cellular community - prokaryotes	Purine metabolism;Metabolic pathways;Biofilm formation - Pseudomonas aeruginosa
USCγ_Taylor	USCg_Taylor_genomic_MUGK01000047.1_38	K16554	exoP, vpsO	polysaccharide biosynthesis transport protein [EC:2.7.10.3]	map05111	polysaccharide biosynthesis transport protein [EC:2.7.10.3]	Transferases;Transferring phosphorus-containing groups;Protein-tyrosine kinases;ATP:[protein]-L-tyrosine O-phosphotransferase (bacterial-type)	ko05111	Cellular Processes	Cellular community - prokaryotes	Biofilm formation - Vibrio cholerae
USCγ_Taylor	USCg_Taylor_genomic_MUGK01000048.1_15	K16011	algA, xanB, rfbA, wbpW, pslB	mannose-1-phosphate guanylyltransferase / mannose-6-phosphate isomerase [EC:2.7.7.13 5.3.1.8]	map00051,map00520,map00541,map01100,map01110,map01250,map02025	mannose-1-phosphate guanylyltransferase / mannose-6-phosphate isomerase [EC:2.7.7.13 5.3.1.8]	Transferases;Transferring phosphorus-containing groups;Nucleotidyltransferases;GTP:alpha-D-mannose-1-phosphate guanylyltransferase|Isomerases;Intramolecular oxidoreductases;Interconverting aldoses and ketoses, and related compounds;D-mannose-6-phosphate aldose-ketose-isomerase	ko01100;ko01250;ko00541;ko00051;ko02025;ko00520;ko01110	Metabolism;Metabolism;Metabolism;Metabolism;Cellular Processes;Metabolism;Metabolism	Global and overview maps;Global and overview maps;Glycan biosynthesis and metabolism;Carbohydrate metabolism;Cellular community - prokaryotes;Carbohydrate metabolism;Global and overview maps	Metabolic pathways;Biosynthesis of nucleotide sugars;O-Antigen nucleotide sugar biosynthesis;Fructose and mannose metabolism;Biofilm formation - Pseudomonas aeruginosa;Amino sugar and nucleotide sugar metabolism;Biosynthesis of secondary metabolites
USCγ_Taylor	USCg_Taylor_genomic_MUGK01000050.1_9	K03087	rpoS	RNA polymerase nonessential primary-like sigma factor	map02026,map05111	RNA polymerase nonessential primary-like sigma factor	-	ko05111;ko02026	Cellular Processes;Cellular Processes	Cellular community - prokaryotes;Cellular community - prokaryotes	Biofilm formation - Vibrio cholerae;Biofilm formation - Escherichia coli
USCγ_Taylor	USCg_Taylor_genomic_MUGK01000053.1_7	K11912	ppkA	serine/threonine-protein kinase PpkA [EC:2.7.11.1]	map02025,map03070	serine/threonine-protein kinase PpkA [EC:2.7.11.1]	Transferases;Transferring phosphorus-containing groups;Protein-serine/threonine kinases;ATP:protein phosphotransferase (non-specific)	ko02025;ko03070	Cellular Processes;Environmental Information Processing	Cellular community - prokaryotes;Membrane transport	Biofilm formation - Pseudomonas aeruginosa;Bacterial secretion system
USCγ_Taylor	USCg_Taylor_genomic_MUGK01000007.1_2	K02454	gspE	general secretion pathway protein E [EC:7.4.2.8]	map03070,map05111	general secretion pathway protein E [EC:7.4.2.8]	Translocases;Catalysing the translocation of amino acids and peptides;Linked to the hydrolysis of a nucleoside triphosphate;ATP phosphohydrolase (protein-secreting)	ko03070;ko05111	Environmental Information Processing;Cellular Processes	Membrane transport;Cellular community - prokaryotes	Bacterial secretion system;Biofilm formation - Vibrio cholerae
USCγ_Taylor	USCg_Taylor_genomic_MUGK01000007.1_3	K02454	gspE	general secretion pathway protein E [EC:7.4.2.8]	map03070,map05111	general secretion pathway protein E [EC:7.4.2.8]	Translocases;Catalysing the translocation of amino acids and peptides;Linked to the hydrolysis of a nucleoside triphosphate;ATP phosphohydrolase (protein-secreting)	ko03070;ko05111	Environmental Information Processing;Cellular Processes	Membrane transport;Cellular community - prokaryotes	Bacterial secretion system;Biofilm formation - Vibrio cholerae
USCγ_Taylor	USCg_Taylor_genomic_MUGK01000007.1_4	K02455	gspF	general secretion pathway protein F	map03070,map05111	general secretion pathway protein F	-	ko05111;ko03070	Cellular Processes;Environmental Information Processing	Cellular community - prokaryotes;Membrane transport	Biofilm formation - Vibrio cholerae;Bacterial secretion system
USCγ_Taylor	USCg_Taylor_genomic_MUGK01000007.1_5	K02456	gspG	general secretion pathway protein G	map03070,map05111	general secretion pathway protein G	-	ko05111;ko03070	Cellular Processes;Environmental Information Processing	Cellular community - prokaryotes;Membrane transport	Biofilm formation - Vibrio cholerae;Bacterial secretion system
USCγ_Taylor	USCg_Taylor_genomic_MUGK01000007.1_6	K02457	gspH	general secretion pathway protein H	map03070,map05111	general secretion pathway protein H	-	ko03070;ko05111	Environmental Information Processing;Cellular Processes	Membrane transport;Cellular community - prokaryotes	Bacterial secretion system;Biofilm formation - Vibrio cholerae
USCγ_Taylor	USCg_Taylor_genomic_MUGK01000007.1_7	K02458	gspI	general secretion pathway protein I	map03070,map05111	general secretion pathway protein I	-	ko05111;ko03070	Cellular Processes;Environmental Information Processing	Cellular community - prokaryotes;Membrane transport	Biofilm formation - Vibrio cholerae;Bacterial secretion system
USCγ_Taylor	USCg_Taylor_genomic_MUGK01000007.1_8	K02459	gspJ	general secretion pathway protein J	map03070,map05111	general secretion pathway protein J	-	ko03070;ko05111	Environmental Information Processing;Cellular Processes	Membrane transport;Cellular community - prokaryotes	Bacterial secretion system;Biofilm formation - Vibrio cholerae
USCγ_Taylor	USCg_Taylor_genomic_MUGK01000007.1_9	K02460	gspK	general secretion pathway protein K	map03070,map05111	general secretion pathway protein K	-	ko03070;ko05111	Environmental Information Processing;Cellular Processes	Membrane transport;Cellular community - prokaryotes	Bacterial secretion system;Biofilm formation - Vibrio cholerae
USCγ_Taylor	USCg_Taylor_genomic_MUGK01000007.1_10	K02461	gspL	general secretion pathway protein L	map03070,map05111	general secretion pathway protein L	-	ko03070;ko05111	Environmental Information Processing;Cellular Processes	Membrane transport;Cellular community - prokaryotes	Bacterial secretion system;Biofilm formation - Vibrio cholerae
USCγ_Taylor	USCg_Taylor_genomic_MUGK01000007.1_11	K02462	gspM	general secretion pathway protein M	map03070,map05111	general secretion pathway protein M	-	ko03070;ko05111	Environmental Information Processing;Cellular Processes	Membrane transport;Cellular community - prokaryotes	Bacterial secretion system;Biofilm formation - Vibrio cholerae
USCγ_Taylor	USCg_Taylor_genomic_MUGK01000007.1_12	K02463	gspN	general secretion pathway protein N	map05111	general secretion pathway protein N	-	ko05111	Cellular Processes	Cellular community - prokaryotes	Biofilm formation - Vibrio cholerae
USCγ_Taylor	USCg_Taylor_genomic_MUGK01000007.1_13	K02453	gspD	general secretion pathway protein D	map03070,map05111	general secretion pathway protein D	-	ko05111;ko03070	Cellular Processes;Environmental Information Processing	Cellular community - prokaryotes;Membrane transport	Biofilm formation - Vibrio cholerae;Bacterial secretion system
USCγ_Taylor	USCg_Taylor_genomic_MUGK01000077.1_5	K03666	hfq	host factor-I protein	map02024,map03018,map05111	host factor-I protein	-	ko05111;ko02024;ko03018	Cellular Processes;Cellular Processes;Genetic Information Processing	Cellular community - prokaryotes;Cellular community - prokaryotes;Folding, sorting and degradation	Biofilm formation - Vibrio cholerae;Quorum sensing;RNA degradation
H1-B1_maxbin2.bin.5	H1-B1_maxbin2.bin.5_sub_k127_821949_12	K03563	csrA	carbon storage regulator	map02020,map02025,map02026,map05111	carbon storage regulator	-	ko05111;ko02025;ko02020;ko02026	Cellular Processes;Cellular Processes;Environmental Information Processing;Cellular Processes	Cellular community - prokaryotes;Cellular community - prokaryotes;Signal transduction;Cellular community - prokaryotes	Biofilm formation - Vibrio cholerae;Biofilm formation - Pseudomonas aeruginosa;Two-component system;Biofilm formation - Escherichia coli
H1-B1_maxbin2.bin.5	H1-B1_maxbin2.bin.5_sub_k127_687082_1	K00975	glgC	glucose-1-phosphate adenylyltransferase [EC:2.7.7.27]	map00500,map00520,map01100,map01110,map01250,map02026	glucose-1-phosphate adenylyltransferase [EC:2.7.7.27]	Transferases;Transferring phosphorus-containing groups;Nucleotidyltransferases;ATP:alpha-D-glucose-1-phosphate adenylyltransferase	ko00520;ko01110;ko00500;ko01100;ko01250;ko02026	Metabolism;Metabolism;Metabolism;Metabolism;Metabolism;Cellular Processes	Carbohydrate metabolism;Global and overview maps;Carbohydrate metabolism;Global and overview maps;Global and overview maps;Cellular community - prokaryotes	Amino sugar and nucleotide sugar metabolism;Biosynthesis of secondary metabolites;Starch and sucrose metabolism;Metabolic pathways;Biosynthesis of nucleotide sugars;Biofilm formation - Escherichia coli
H1-B1_maxbin2.bin.5	H1-B1_maxbin2.bin.5_sub_k127_8686_1	K20974		two-component system, sensor histidine kinase [EC:2.7.13.3]	map02020,map02025	two-component system, sensor histidine kinase [EC:2.7.13.3]	Transferases;Transferring phosphorus-containing groups;Protein-histidine kinases;ATP:protein-L-histidine N-phosphotransferase	ko02020;ko02025	Environmental Information Processing;Cellular Processes	Signal transduction;Cellular community - prokaryotes	Two-component system;Biofilm formation - Pseudomonas aeruginosa
H1-B1_maxbin2.bin.5	H1-B1_maxbin2.bin.5_sub_k127_2459014_5	K01768		adenylate cyclase [EC:4.6.1.1]	map00230,map01100,map02025,map04113,map04213	adenylate cyclase [EC:4.6.1.1]	Lyases;Phosphorus-oxygen lyases;Phosphorus-oxygen lyases (only sub-subclass identified to date);ATP diphosphate-lyase (cyclizing; 3',5'-cyclic-AMP-forming)	ko04113;ko04213;ko02025;ko01100;ko00230	Cellular Processes;Organismal Systems;Cellular Processes;Metabolism;Metabolism	Cell growth and death;Aging;Cellular community - prokaryotes;Global and overview maps;Nucleotide metabolism	Meiosis - yeast;Longevity regulating pathway - multiple species;Biofilm formation - Pseudomonas aeruginosa;Metabolic pathways;Purine metabolism
H1-B1_maxbin2.bin.5	H1-B1_maxbin2.bin.5_sub_k127_147832_5	K10914	crp	CRP/FNR family transcriptional regulator, cyclic AMP receptor protein	map02020,map02024,map02025,map02026,map05111	CRP/FNR family transcriptional regulator, cyclic AMP receptor protein	-	ko05111;ko02025;ko02024;ko02020;ko02026	Cellular Processes;Cellular Processes;Cellular Processes;Environmental Information Processing;Cellular Processes	Cellular community - prokaryotes;Cellular community - prokaryotes;Cellular community - prokaryotes;Signal transduction;Cellular community - prokaryotes	Biofilm formation - Vibrio cholerae;Biofilm formation - Pseudomonas aeruginosa;Quorum sensing;Two-component system;Biofilm formation - Escherichia coli
H1-B1_maxbin2.bin.5	H1-B1_maxbin2.bin.5_sub_k127_2053425_4	K11912	ppkA	serine/threonine-protein kinase PpkA [EC:2.7.11.1]	map02025,map03070	serine/threonine-protein kinase PpkA [EC:2.7.11.1]	Transferases;Transferring phosphorus-containing groups;Protein-serine/threonine kinases;ATP:protein phosphotransferase (non-specific)	ko02025;ko03070	Cellular Processes;Environmental Information Processing	Cellular community - prokaryotes;Membrane transport	Biofilm formation - Pseudomonas aeruginosa;Bacterial secretion system
H1-B1_maxbin2.bin.5	H1-B1_maxbin2.bin.5_sub_k127_697320_2	K07689	uvrY, gacA, varA	two-component system, NarL family, invasion response regulator UvrY	map02020,map02025,map02026,map05111	two-component system, NarL family, invasion response regulator UvrY	-	ko02025;ko05111;ko02020;ko02026	Cellular Processes;Cellular Processes;Environmental Information Processing;Cellular Processes	Cellular community - prokaryotes;Cellular community - prokaryotes;Signal transduction;Cellular community - prokaryotes	Biofilm formation - Pseudomonas aeruginosa;Biofilm formation - Vibrio cholerae;Two-component system;Biofilm formation - Escherichia coli
H1-B1_maxbin2.bin.5	H1-B1_maxbin2.bin.5_sub_k127_697320_3	K07689	uvrY, gacA, varA	two-component system, NarL family, invasion response regulator UvrY	map02020,map02025,map02026,map05111	two-component system, NarL family, invasion response regulator UvrY	-	ko02025;ko05111;ko02020;ko02026	Cellular Processes;Cellular Processes;Environmental Information Processing;Cellular Processes	Cellular community - prokaryotes;Cellular community - prokaryotes;Signal transduction;Cellular community - prokaryotes	Biofilm formation - Pseudomonas aeruginosa;Biofilm formation - Vibrio cholerae;Two-component system;Biofilm formation - Escherichia coli
H1-B1_maxbin2.bin.5	H1-B1_maxbin2.bin.5_sub_k127_2603296_10	K03557	fis	Fis family transcriptional regulator, factor for inversion stimulation protein	map05111	Fis family transcriptional regulator, factor for inversion stimulation protein	-	ko05111	Cellular Processes	Cellular community - prokaryotes	Biofilm formation - Vibrio cholerae
H1-B1_maxbin2.bin.5	H1-B1_maxbin2.bin.5_sub_k127_1104544_2	K07659	ompR	two-component system, OmpR family, phosphate regulon response regulator OmpR	map02020,map02026	two-component system, OmpR family, phosphate regulon response regulator OmpR	-	ko02020;ko02026	Environmental Information Processing;Cellular Processes	Signal transduction;Cellular community - prokaryotes	Two-component system;Biofilm formation - Escherichia coli
H1-B1_maxbin2.bin.5	H1-B1_maxbin2.bin.5_sub_k127_1104955_1	K07689	uvrY, gacA, varA	two-component system, NarL family, invasion response regulator UvrY	map02020,map02025,map02026,map05111	two-component system, NarL family, invasion response regulator UvrY	-	ko02025;ko05111;ko02020;ko02026	Cellular Processes;Cellular Processes;Environmental Information Processing;Cellular Processes	Cellular community - prokaryotes;Cellular community - prokaryotes;Signal transduction;Cellular community - prokaryotes	Biofilm formation - Pseudomonas aeruginosa;Biofilm formation - Vibrio cholerae;Two-component system;Biofilm formation - Escherichia coli
H1-B1_maxbin2.bin.5	H1-B1_maxbin2.bin.5_sub_k127_835268_2	K00640	cysE	serine O-acetyltransferase [EC:2.3.1.30]	map00270,map00543,map00920,map01100,map01110,map01120,map01200,map01230,map05111	serine O-acetyltransferase [EC:2.3.1.30]	Transferases;Acyltransferases;Transferring groups other than aminoacyl groups;acetyl-CoA:L-serine O-acetyltransferase	ko00920;ko01110;ko01230;ko01200;ko00543;ko05111;ko01120;ko01100;ko00270	Metabolism;Metabolism;Metabolism;Metabolism;Metabolism;Cellular Processes;Metabolism;Metabolism;Metabolism	Energy metabolism;Global and overview maps;Global and overview maps;Global and overview maps;Glycan biosynthesis and metabolism;Cellular community - prokaryotes;Global and overview maps;Global and overview maps;Amino acid metabolism	Sulfur metabolism;Biosynthesis of secondary metabolites;Biosynthesis of amino acids;Carbon metabolism;Exopolysaccharide biosynthesis;Biofilm formation - Vibrio cholerae;Microbial metabolism in diverse environments;Metabolic pathways;Cysteine and methionine metabolism
H1-B1_maxbin2.bin.5	H1-B1_maxbin2.bin.5_sub_k127_2334585_5	K03651	cpdA	3',5'-cyclic-AMP phosphodiesterase [EC:3.1.4.53]	map00230,map01100,map02025	3',5'-cyclic-AMP phosphodiesterase [EC:3.1.4.53]	Hydrolases;Acting on ester bonds;Phosphoric-diester hydrolases;3',5'-cyclic-AMP 5'-nucleotidohydrolase	ko00230;ko01100;ko02025	Metabolism;Metabolism;Cellular Processes	Nucleotide metabolism;Global and overview maps;Cellular community - prokaryotes	Purine metabolism;Metabolic pathways;Biofilm formation - Pseudomonas aeruginosa
H1-B1_maxbin2.bin.5	H1-B1_maxbin2.bin.5_sub_k127_21777_1	K07689	uvrY, gacA, varA	two-component system, NarL family, invasion response regulator UvrY	map02020,map02025,map02026,map05111	two-component system, NarL family, invasion response regulator UvrY	-	ko02025;ko05111;ko02020;ko02026	Cellular Processes;Cellular Processes;Environmental Information Processing;Cellular Processes	Cellular community - prokaryotes;Cellular community - prokaryotes;Signal transduction;Cellular community - prokaryotes	Biofilm formation - Pseudomonas aeruginosa;Biofilm formation - Vibrio cholerae;Two-component system;Biofilm formation - Escherichia coli
H1-B1_maxbin2.bin.5	H1-B1_maxbin2.bin.5_sub_k127_1109819_3	K03567	gcvR	glycine cleavage system transcriptional repressor	map02026	glycine cleavage system transcriptional repressor	-	ko02026	Cellular Processes	Cellular community - prokaryotes	Biofilm formation - Escherichia coli
H1-B1_maxbin2.bin.5	H1-B1_maxbin2.bin.5_sub_k127_22222_12	K11936	pgaC, icaA	poly-beta-1,6-N-acetyl-D-glucosamine synthase [EC:2.4.1.-]	map00543,map02026	poly-beta-1,6-N-acetyl-D-glucosamine synthase [EC:2.4.1.-]	-	ko02026;ko00543	Cellular Processes;Metabolism	Cellular community - prokaryotes;Glycan biosynthesis and metabolism	Biofilm formation - Escherichia coli;Exopolysaccharide biosynthesis
H1-B1_maxbin2.bin.5	H1-B1_maxbin2.bin.5_sub_k127_22222_13	K11936	pgaC, icaA	poly-beta-1,6-N-acetyl-D-glucosamine synthase [EC:2.4.1.-]	map00543,map02026	poly-beta-1,6-N-acetyl-D-glucosamine synthase [EC:2.4.1.-]	-	ko02026;ko00543	Cellular Processes;Metabolism	Cellular community - prokaryotes;Glycan biosynthesis and metabolism	Biofilm formation - Escherichia coli;Exopolysaccharide biosynthesis
H1-B1_maxbin2.bin.5	H1-B1_maxbin2.bin.5_sub_k127_2616499_2	K00975	glgC	glucose-1-phosphate adenylyltransferase [EC:2.7.7.27]	map00500,map00520,map01100,map01110,map01250,map02026	glucose-1-phosphate adenylyltransferase [EC:2.7.7.27]	Transferases;Transferring phosphorus-containing groups;Nucleotidyltransferases;ATP:alpha-D-glucose-1-phosphate adenylyltransferase	ko00520;ko01110;ko00500;ko01100;ko01250;ko02026	Metabolism;Metabolism;Metabolism;Metabolism;Metabolism;Cellular Processes	Carbohydrate metabolism;Global and overview maps;Carbohydrate metabolism;Global and overview maps;Global and overview maps;Cellular community - prokaryotes	Amino sugar and nucleotide sugar metabolism;Biosynthesis of secondary metabolites;Starch and sucrose metabolism;Metabolic pathways;Biosynthesis of nucleotide sugars;Biofilm formation - Escherichia coli
H1-B1_maxbin2.bin.5	H1-B1_maxbin2.bin.5_sub_k127_2616518_2	K16554	exoP, vpsO	polysaccharide biosynthesis transport protein [EC:2.7.10.3]	map05111	polysaccharide biosynthesis transport protein [EC:2.7.10.3]	Transferases;Transferring phosphorus-containing groups;Protein-tyrosine kinases;ATP:[protein]-L-tyrosine O-phosphotransferase (bacterial-type)	ko05111	Cellular Processes	Cellular community - prokaryotes	Biofilm formation - Vibrio cholerae
H1-B1_maxbin2.bin.5	H1-B1_maxbin2.bin.5_sub_k127_2206754_2	K07659	ompR	two-component system, OmpR family, phosphate regulon response regulator OmpR	map02020,map02026	two-component system, OmpR family, phosphate regulon response regulator OmpR	-	ko02020;ko02026	Environmental Information Processing;Cellular Processes	Signal transduction;Cellular community - prokaryotes	Two-component system;Biofilm formation - Escherichia coli
H1-B1_maxbin2.bin.5	H1-B1_maxbin2.bin.5_sub_k127_2616974_2	K01991	wza, gfcE	polysaccharide biosynthesis/export protein	map02020,map02026	polysaccharide biosynthesis/export protein	-	ko02020;ko02026	Environmental Information Processing;Cellular Processes	Signal transduction;Cellular community - prokaryotes	Two-component system;Biofilm formation - Escherichia coli
H1-B1_maxbin2.bin.5	H1-B1_maxbin2.bin.5_sub_k127_984198_2	K02405	fliA, whiG	RNA polymerase sigma factor FliA	map02020,map02025,map02026,map02040,map05111	RNA polymerase sigma factor FliA	-	ko02040;ko02026;ko02020;ko02025;ko05111	Cellular Processes;Cellular Processes;Environmental Information Processing;Cellular Processes;Cellular Processes	Cell motility;Cellular community - prokaryotes;Signal transduction;Cellular community - prokaryotes;Cellular community - prokaryotes	Flagellar assembly;Biofilm formation - Escherichia coli;Two-component system;Biofilm formation - Pseudomonas aeruginosa;Biofilm formation - Vibrio cholerae
H1-B1_maxbin2.bin.5	H1-B1_maxbin2.bin.5_sub_k127_1804994_2	K00688	PYG, glgP	glycogen phosphorylase [EC:2.4.1.1]	map00500,map01100,map01110,map02026,map04217,map04910,map04922,map04931	glycogen phosphorylase [EC:2.4.1.1]	Transferases;Glycosyltransferases;Hexosyltransferases;(1->4)-alpha-D-glucan:phosphate alpha-D-glucosyltransferase	ko00500;ko04922;ko01100;ko04910;ko01110;ko04217;ko04931;ko02026	Metabolism;Organismal Systems;Metabolism;Organismal Systems;Metabolism;Cellular Processes;Human Diseases;Cellular Processes	Carbohydrate metabolism;Endocrine system;Global and overview maps;Endocrine system;Global and overview maps;Cell growth and death;Endocrine and metabolic disease;Cellular community - prokaryotes	Starch and sucrose metabolism;Glucagon signaling pathway;Metabolic pathways;Insulin signaling pathway;Biosynthesis of secondary metabolites;Necroptosis;Insulin resistance;Biofilm formation - Escherichia coli
H1-B1_maxbin2.bin.5	H1-B1_maxbin2.bin.5_sub_k127_2075399_5	K11912	ppkA	serine/threonine-protein kinase PpkA [EC:2.7.11.1]	map02025,map03070	serine/threonine-protein kinase PpkA [EC:2.7.11.1]	Transferases;Transferring phosphorus-containing groups;Protein-serine/threonine kinases;ATP:protein phosphotransferase (non-specific)	ko02025;ko03070	Cellular Processes;Environmental Information Processing	Cellular community - prokaryotes;Membrane transport	Biofilm formation - Pseudomonas aeruginosa;Bacterial secretion system
H1-B1_maxbin2.bin.5	H1-B1_maxbin2.bin.5_sub_k127_578532_4	K10914	crp	CRP/FNR family transcriptional regulator, cyclic AMP receptor protein	map02020,map02024,map02025,map02026,map05111	CRP/FNR family transcriptional regulator, cyclic AMP receptor protein	-	ko05111;ko02025;ko02024;ko02020;ko02026	Cellular Processes;Cellular Processes;Cellular Processes;Environmental Information Processing;Cellular Processes	Cellular community - prokaryotes;Cellular community - prokaryotes;Cellular community - prokaryotes;Signal transduction;Cellular community - prokaryotes	Biofilm formation - Vibrio cholerae;Biofilm formation - Pseudomonas aeruginosa;Quorum sensing;Two-component system;Biofilm formation - Escherichia coli
H1-B1_maxbin2.bin.5	H1-B1_maxbin2.bin.5_sub_k127_1670390_8	K01768	E4.6.1.1	adenylate cyclase [EC:4.6.1.1]	map00230,map01100,map02025,map04113,map04213	adenylate cyclase [EC:4.6.1.1]	Lyases;Phosphorus-oxygen lyases;Phosphorus-oxygen lyases (only sub-subclass identified to date);ATP diphosphate-lyase (cyclizing; 3',5'-cyclic-AMP-forming)	ko04113;ko04213;ko02025;ko01100;ko00230	Cellular Processes;Organismal Systems;Cellular Processes;Metabolism;Metabolism	Cell growth and death;Aging;Cellular community - prokaryotes;Global and overview maps;Nucleotide metabolism	Meiosis - yeast;Longevity regulating pathway - multiple species;Biofilm formation - Pseudomonas aeruginosa;Metabolic pathways;Purine metabolism
H1-B1_maxbin2.bin.5	H1-B1_maxbin2.bin.5_sub_k127_1670390_9	K01768	E4.6.1.1	adenylate cyclase [EC:4.6.1.1]	map00230,map01100,map02025,map04113,map04213	adenylate cyclase [EC:4.6.1.1]	Lyases;Phosphorus-oxygen lyases;Phosphorus-oxygen lyases (only sub-subclass identified to date);ATP diphosphate-lyase (cyclizing; 3',5'-cyclic-AMP-forming)	ko04113;ko04213;ko02025;ko01100;ko00230	Cellular Processes;Organismal Systems;Cellular Processes;Metabolism;Metabolism	Cell growth and death;Aging;Cellular community - prokaryotes;Global and overview maps;Nucleotide metabolism	Meiosis - yeast;Longevity regulating pathway - multiple species;Biofilm formation - Pseudomonas aeruginosa;Metabolic pathways;Purine metabolism
H1-B1_maxbin2.bin.5	H1-B1_maxbin2.bin.5_sub_k127_312221_2	K16011	algA, xanB, rfbA, wbpW, pslB	mannose-1-phosphate guanylyltransferase / mannose-6-phosphate isomerase [EC:2.7.7.13 5.3.1.8]	map00051,map00520,map00541,map01100,map01110,map01250,map02025	mannose-1-phosphate guanylyltransferase / mannose-6-phosphate isomerase [EC:2.7.7.13 5.3.1.8]	Transferases;Transferring phosphorus-containing groups;Nucleotidyltransferases;GTP:alpha-D-mannose-1-phosphate guanylyltransferase|Isomerases;Intramolecular oxidoreductases;Interconverting aldoses and ketoses, and related compounds;D-mannose-6-phosphate aldose-ketose-isomerase	ko01100;ko01250;ko00541;ko00051;ko02025;ko00520;ko01110	Metabolism;Metabolism;Metabolism;Metabolism;Cellular Processes;Metabolism;Metabolism	Global and overview maps;Global and overview maps;Glycan biosynthesis and metabolism;Carbohydrate metabolism;Cellular community - prokaryotes;Carbohydrate metabolism;Global and overview maps	Metabolic pathways;Biosynthesis of nucleotide sugars;O-Antigen nucleotide sugar biosynthesis;Fructose and mannose metabolism;Biofilm formation - Pseudomonas aeruginosa;Amino sugar and nucleotide sugar metabolism;Biosynthesis of secondary metabolites
H1-B1_maxbin2.bin.5	H1-B1_maxbin2.bin.5_sub_k127_1538806_3	K07659	ompR	two-component system, OmpR family, phosphate regulon response regulator OmpR	map02020,map02026	two-component system, OmpR family, phosphate regulon response regulator OmpR	-	ko02020;ko02026	Environmental Information Processing;Cellular Processes	Signal transduction;Cellular community - prokaryotes	Two-component system;Biofilm formation - Escherichia coli
H1-B1_maxbin2.bin.5	H1-B1_maxbin2.bin.5_sub_k127_179877_5	K18101	rhlB	rhamnosyltransferase subunit B [EC:2.4.1.-]	map02024,map02025	rhamnosyltransferase subunit B [EC:2.4.1.-]	-	ko02025;ko02024	Cellular Processes;Cellular Processes	Cellular community - prokaryotes;Cellular community - prokaryotes	Biofilm formation - Pseudomonas aeruginosa;Quorum sensing
H1-B1_maxbin2.bin.5	H1-B1_maxbin2.bin.5_sub_k127_179877_6	K18101	rhlB	rhamnosyltransferase subunit B [EC:2.4.1.-]	map02024,map02025	rhamnosyltransferase subunit B [EC:2.4.1.-]	-	ko02025;ko02024	Cellular Processes;Cellular Processes	Cellular community - prokaryotes;Cellular community - prokaryotes	Biofilm formation - Pseudomonas aeruginosa;Quorum sensing
H1-B1_maxbin2.bin.5	H1-B1_maxbin2.bin.5_sub_k127_859553_3	K10914	crp	CRP/FNR family transcriptional regulator, cyclic AMP receptor protein	map02020,map02024,map02025,map02026,map05111	CRP/FNR family transcriptional regulator, cyclic AMP receptor protein	-	ko05111;ko02025;ko02024;ko02020;ko02026	Cellular Processes;Cellular Processes;Cellular Processes;Environmental Information Processing;Cellular Processes	Cellular community - prokaryotes;Cellular community - prokaryotes;Cellular community - prokaryotes;Signal transduction;Cellular community - prokaryotes	Biofilm formation - Vibrio cholerae;Biofilm formation - Pseudomonas aeruginosa;Quorum sensing;Two-component system;Biofilm formation - Escherichia coli
H1-B1_maxbin2.bin.5	H1-B1_maxbin2.bin.5_sub_k127_2496321_3	K01657	trpE	anthranilate synthase component I [EC:4.1.3.27]	map00400,map00405,map01100,map01110,map01230,map02024,map02025	anthranilate synthase component I [EC:4.1.3.27]	Lyases;Carbon-carbon lyases;Oxo-acid-lyases;chorismate pyruvate-lyase (amino-accepting; anthranilate-forming)	ko00400;ko00405;ko01110;ko02025;ko02024;ko01230;ko01100	Metabolism;Metabolism;Metabolism;Cellular Processes;Cellular Processes;Metabolism;Metabolism	Amino acid metabolism;Biosynthesis of other secondary metabolites;Global and overview maps;Cellular community - prokaryotes;Cellular community - prokaryotes;Global and overview maps;Global and overview maps	Phenylalanine, tyrosine and tryptophan biosynthesis;Phenazine biosynthesis;Biosynthesis of secondary metabolites;Biofilm formation - Pseudomonas aeruginosa;Quorum sensing;Biosynthesis of amino acids;Metabolic pathways
H1-B1_maxbin2.bin.5	H1-B1_maxbin2.bin.5_sub_k127_733940_4	K20988	vpsN	polysaccharide biosynthesis/export protein VpsN	map05111	polysaccharide biosynthesis/export protein VpsN	-	ko05111	Cellular Processes	Cellular community - prokaryotes	Biofilm formation - Vibrio cholerae
H1-B1_maxbin2.bin.5	H1-B1_maxbin2.bin.5_sub_k127_2367082_1	K11912	ppkA	serine/threonine-protein kinase PpkA [EC:2.7.11.1]	map02025,map03070	serine/threonine-protein kinase PpkA [EC:2.7.11.1]	Transferases;Transferring phosphorus-containing groups;Protein-serine/threonine kinases;ATP:protein phosphotransferase (non-specific)	ko02025;ko03070	Cellular Processes;Environmental Information Processing	Cellular community - prokaryotes;Membrane transport	Biofilm formation - Pseudomonas aeruginosa;Bacterial secretion system
H1-B1_maxbin2.bin.5	H1-B1_maxbin2.bin.5_sub_k127_1688604_4	K21023	mucR	diguanylate cyclase [EC:2.7.7.65]	map02025	diguanylate cyclase [EC:2.7.7.65]	Transferases;Transferring phosphorus-containing groups;Nucleotidyltransferases;GTP:GTP guanylyltransferase (cyclizing)	ko02025	Cellular Processes	Cellular community - prokaryotes	Biofilm formation - Pseudomonas aeruginosa
H1-B1_maxbin2.bin.5	H1-B1_maxbin2.bin.5_sub_k127_1825721_4	K07689	uvrY, gacA, varA	two-component system, NarL family, invasion response regulator UvrY	map02020,map02025,map02026,map05111	two-component system, NarL family, invasion response regulator UvrY	-	ko02025;ko05111;ko02020;ko02026	Cellular Processes;Cellular Processes;Environmental Information Processing;Cellular Processes	Cellular community - prokaryotes;Cellular community - prokaryotes;Signal transduction;Cellular community - prokaryotes	Biofilm formation - Pseudomonas aeruginosa;Biofilm formation - Vibrio cholerae;Two-component system;Biofilm formation - Escherichia coli
H1-B1_maxbin2.bin.5	H1-B1_maxbin2.bin.5_sub_k127_1965213_1	K01768		adenylate cyclase [EC:4.6.1.1]	map00230,map01100,map02025,map04113,map04213	adenylate cyclase [EC:4.6.1.1]	Lyases;Phosphorus-oxygen lyases;Phosphorus-oxygen lyases (only sub-subclass identified to date);ATP diphosphate-lyase (cyclizing; 3',5'-cyclic-AMP-forming)	ko04113;ko04213;ko02025;ko01100;ko00230	Cellular Processes;Organismal Systems;Cellular Processes;Metabolism;Metabolism	Cell growth and death;Aging;Cellular community - prokaryotes;Global and overview maps;Nucleotide metabolism	Meiosis - yeast;Longevity regulating pathway - multiple species;Biofilm formation - Pseudomonas aeruginosa;Metabolic pathways;Purine metabolism
H1-B1_maxbin2.bin.5	H1-B1_maxbin2.bin.5_sub_k127_2646109_1	K16554	exoP, vpsO	polysaccharide biosynthesis transport protein [EC:2.7.10.3]	map05111	polysaccharide biosynthesis transport protein [EC:2.7.10.3]	Transferases;Transferring phosphorus-containing groups;Protein-tyrosine kinases;ATP:[protein]-L-tyrosine O-phosphotransferase (bacterial-type)	ko05111	Cellular Processes	Cellular community - prokaryotes	Biofilm formation - Vibrio cholerae
H1-B1_maxbin2.bin.5	H1-B1_maxbin2.bin.5_sub_k127_2646109_2	K16554	exoP, vpsO	polysaccharide biosynthesis transport protein [EC:2.7.10.3]	map05111	polysaccharide biosynthesis transport protein [EC:2.7.10.3]	Transferases;Transferring phosphorus-containing groups;Protein-tyrosine kinases;ATP:[protein]-L-tyrosine O-phosphotransferase (bacterial-type)	ko05111	Cellular Processes	Cellular community - prokaryotes	Biofilm formation - Vibrio cholerae
H1-B1_maxbin2.bin.5	H1-B1_maxbin2.bin.5_sub_k127_2646176_2	K10914	crp	CRP/FNR family transcriptional regulator, cyclic AMP receptor protein	map02020,map02024,map02025,map02026,map05111	CRP/FNR family transcriptional regulator, cyclic AMP receptor protein	-	ko05111;ko02025;ko02024;ko02020;ko02026	Cellular Processes;Cellular Processes;Cellular Processes;Environmental Information Processing;Cellular Processes	Cellular community - prokaryotes;Cellular community - prokaryotes;Cellular community - prokaryotes;Signal transduction;Cellular community - prokaryotes	Biofilm formation - Vibrio cholerae;Biofilm formation - Pseudomonas aeruginosa;Quorum sensing;Two-component system;Biofilm formation - Escherichia coli
H1-B1_maxbin2.bin.5	H1-B1_maxbin2.bin.5_sub_k127_2646176_5	K01768		adenylate cyclase [EC:4.6.1.1]	map00230,map01100,map02025,map04113,map04213	adenylate cyclase [EC:4.6.1.1]	Lyases;Phosphorus-oxygen lyases;Phosphorus-oxygen lyases (only sub-subclass identified to date);ATP diphosphate-lyase (cyclizing; 3',5'-cyclic-AMP-forming)	ko04113;ko04213;ko02025;ko01100;ko00230	Cellular Processes;Organismal Systems;Cellular Processes;Metabolism;Metabolism	Cell growth and death;Aging;Cellular community - prokaryotes;Global and overview maps;Nucleotide metabolism	Meiosis - yeast;Longevity regulating pathway - multiple species;Biofilm formation - Pseudomonas aeruginosa;Metabolic pathways;Purine metabolism
H1-B1_maxbin2.bin.5	H1-B1_maxbin2.bin.5_sub_k127_336974_1	K21084	yegE	diguanylate cyclase [EC:2.7.7.65]	map02026	diguanylate cyclase [EC:2.7.7.65]	Transferases;Transferring phosphorus-containing groups;Nucleotidyltransferases;GTP:GTP guanylyltransferase (cyclizing)	ko02026	Cellular Processes	Cellular community - prokaryotes	Biofilm formation - Escherichia coli
H1-B1_maxbin2.bin.5	H1-B1_maxbin2.bin.5_sub_k127_2244545_2	K03557	fis	Fis family transcriptional regulator, factor for inversion stimulation protein	map05111	Fis family transcriptional regulator, factor for inversion stimulation protein	-	ko05111	Cellular Processes	Cellular community - prokaryotes	Biofilm formation - Vibrio cholerae
H1-B1_maxbin2.bin.5	H1-B1_maxbin2.bin.5_sub_k127_2114381_3	K01768		adenylate cyclase [EC:4.6.1.1]	map00230,map01100,map02025,map04113,map04213	adenylate cyclase [EC:4.6.1.1]	Lyases;Phosphorus-oxygen lyases;Phosphorus-oxygen lyases (only sub-subclass identified to date);ATP diphosphate-lyase (cyclizing; 3',5'-cyclic-AMP-forming)	ko04113;ko04213;ko02025;ko01100;ko00230	Cellular Processes;Organismal Systems;Cellular Processes;Metabolism;Metabolism	Cell growth and death;Aging;Cellular community - prokaryotes;Global and overview maps;Nucleotide metabolism	Meiosis - yeast;Longevity regulating pathway - multiple species;Biofilm formation - Pseudomonas aeruginosa;Metabolic pathways;Purine metabolism
H1-B1_maxbin2.bin.5	H1-B1_maxbin2.bin.5_sub_k127_2386320_4	K18101	rhlB	rhamnosyltransferase subunit B [EC:2.4.1.-]	map02024,map02025	rhamnosyltransferase subunit B [EC:2.4.1.-]	-	ko02025;ko02024	Cellular Processes;Cellular Processes	Cellular community - prokaryotes;Cellular community - prokaryotes	Biofilm formation - Pseudomonas aeruginosa;Quorum sensing
H1-B1_maxbin2.bin.5	H1-B1_maxbin2.bin.5_sub_k127_1312088_8	K01658	trpG	anthranilate synthase component II [EC:4.1.3.27]	map00400,map00405,map01100,map01110,map01230,map02024,map02025	anthranilate synthase component II [EC:4.1.3.27]	Lyases;Carbon-carbon lyases;Oxo-acid-lyases;chorismate pyruvate-lyase (amino-accepting; anthranilate-forming)	ko01230;ko01100;ko02025;ko01110;ko02024;ko00405;ko00400	Metabolism;Metabolism;Cellular Processes;Metabolism;Cellular Processes;Metabolism;Metabolism	Global and overview maps;Global and overview maps;Cellular community - prokaryotes;Global and overview maps;Cellular community - prokaryotes;Biosynthesis of other secondary metabolites;Amino acid metabolism	Biosynthesis of amino acids;Metabolic pathways;Biofilm formation - Pseudomonas aeruginosa;Biosynthesis of secondary metabolites;Quorum sensing;Phenazine biosynthesis;Phenylalanine, tyrosine and tryptophan biosynthesis
H1-B1_maxbin2.bin.5	H1-B1_maxbin2.bin.5_sub_k127_90381_5	K07689	uvrY, gacA, varA	two-component system, NarL family, invasion response regulator UvrY	map02020,map02025,map02026,map05111	two-component system, NarL family, invasion response regulator UvrY	-	ko02025;ko05111;ko02020;ko02026	Cellular Processes;Cellular Processes;Environmental Information Processing;Cellular Processes	Cellular community - prokaryotes;Cellular community - prokaryotes;Signal transduction;Cellular community - prokaryotes	Biofilm formation - Pseudomonas aeruginosa;Biofilm formation - Vibrio cholerae;Two-component system;Biofilm formation - Escherichia coli
H1-B1_maxbin2.bin.5	H1-B1_maxbin2.bin.5_sub_k127_498992_3	K01768		adenylate cyclase [EC:4.6.1.1]	map00230,map01100,map02025,map04113,map04213	adenylate cyclase [EC:4.6.1.1]	Lyases;Phosphorus-oxygen lyases;Phosphorus-oxygen lyases (only sub-subclass identified to date);ATP diphosphate-lyase (cyclizing; 3',5'-cyclic-AMP-forming)	ko04113;ko04213;ko02025;ko01100;ko00230	Cellular Processes;Organismal Systems;Cellular Processes;Metabolism;Metabolism	Cell growth and death;Aging;Cellular community - prokaryotes;Global and overview maps;Nucleotide metabolism	Meiosis - yeast;Longevity regulating pathway - multiple species;Biofilm formation - Pseudomonas aeruginosa;Metabolic pathways;Purine metabolism
H1-B1_maxbin2.bin.5	H1-B1_maxbin2.bin.5_sub_k127_498992_4	K10914	crp	CRP/FNR family transcriptional regulator, cyclic AMP receptor protein	map02020,map02024,map02025,map02026,map05111	CRP/FNR family transcriptional regulator, cyclic AMP receptor protein	-	ko05111;ko02025;ko02024;ko02020;ko02026	Cellular Processes;Cellular Processes;Cellular Processes;Environmental Information Processing;Cellular Processes	Cellular community - prokaryotes;Cellular community - prokaryotes;Cellular community - prokaryotes;Signal transduction;Cellular community - prokaryotes	Biofilm formation - Vibrio cholerae;Biofilm formation - Pseudomonas aeruginosa;Quorum sensing;Two-component system;Biofilm formation - Escherichia coli
H1-B1_maxbin2.bin.5	H1-B1_maxbin2.bin.5_sub_k127_500672_4	K03087	rpoS	RNA polymerase nonessential primary-like sigma factor	map02026,map05111	RNA polymerase nonessential primary-like sigma factor	-	ko05111;ko02026	Cellular Processes;Cellular Processes	Cellular community - prokaryotes;Cellular community - prokaryotes	Biofilm formation - Vibrio cholerae;Biofilm formation - Escherichia coli
H1-B1_maxbin2.bin.5	H1-B1_maxbin2.bin.5_sub_k127_641659_7	K01991	wza, gfcE	polysaccharide biosynthesis/export protein	map02020,map02026	polysaccharide biosynthesis/export protein	-	ko02020;ko02026	Environmental Information Processing;Cellular Processes	Signal transduction;Cellular community - prokaryotes	Two-component system;Biofilm formation - Escherichia coli
H1-B1_maxbin2.bin.5	H1-B1_maxbin2.bin.5_sub_k127_642008_8	K10941	flrA, fleQ, flaK	sigma-54 dependent transcriptional regulator, flagellar regulatory protein	map02020,map02025,map02040,map05111	sigma-54 dependent transcriptional regulator, flagellar regulatory protein	-	ko05111;ko02025;ko02040;ko02020	Cellular Processes;Cellular Processes;Cellular Processes;Environmental Information Processing	Cellular community - prokaryotes;Cellular community - prokaryotes;Cell motility;Signal transduction	Biofilm formation - Vibrio cholerae;Biofilm formation - Pseudomonas aeruginosa;Flagellar assembly;Two-component system
H1-B1_maxbin2.bin.5	H1-B1_maxbin2.bin.5_sub_k127_642008_9	K10941	flrA, fleQ, flaK	sigma-54 dependent transcriptional regulator, flagellar regulatory protein	map02020,map02025,map02040,map05111	sigma-54 dependent transcriptional regulator, flagellar regulatory protein	-	ko05111;ko02025;ko02040;ko02020	Cellular Processes;Cellular Processes;Cellular Processes;Environmental Information Processing	Cellular community - prokaryotes;Cellular community - prokaryotes;Cell motility;Signal transduction	Biofilm formation - Vibrio cholerae;Biofilm formation - Pseudomonas aeruginosa;Flagellar assembly;Two-component system
H1-B1_maxbin2.bin.5	H1-B1_maxbin2.bin.5_sub_k127_642008_11	K02405	fliA, whiG	RNA polymerase sigma factor FliA	map02020,map02025,map02026,map02040,map05111	RNA polymerase sigma factor FliA	-	ko02040;ko02026;ko02020;ko02025;ko05111	Cellular Processes;Cellular Processes;Environmental Information Processing;Cellular Processes;Cellular Processes	Cell motility;Cellular community - prokaryotes;Signal transduction;Cellular community - prokaryotes;Cellular community - prokaryotes	Flagellar assembly;Biofilm formation - Escherichia coli;Two-component system;Biofilm formation - Pseudomonas aeruginosa;Biofilm formation - Vibrio cholerae
H1-B1_maxbin2.bin.5	H1-B1_maxbin2.bin.5_sub_k127_914778_5	K16554	exoP, vpsO	polysaccharide biosynthesis transport protein [EC:2.7.10.3]	map05111	polysaccharide biosynthesis transport protein [EC:2.7.10.3]	Transferases;Transferring phosphorus-containing groups;Protein-tyrosine kinases;ATP:[protein]-L-tyrosine O-phosphotransferase (bacterial-type)	ko05111	Cellular Processes	Cellular community - prokaryotes	Biofilm formation - Vibrio cholerae
H1-B1_maxbin2.bin.5	H1-B1_maxbin2.bin.5_sub_k127_1596702_2	K11912	ppkA	serine/threonine-protein kinase PpkA [EC:2.7.11.1]	map02025,map03070	serine/threonine-protein kinase PpkA [EC:2.7.11.1]	Transferases;Transferring phosphorus-containing groups;Protein-serine/threonine kinases;ATP:protein phosphotransferase (non-specific)	ko02025;ko03070	Cellular Processes;Environmental Information Processing	Cellular community - prokaryotes;Membrane transport	Biofilm formation - Pseudomonas aeruginosa;Bacterial secretion system
H1-B1_maxbin2.bin.5	H1-B1_maxbin2.bin.5_sub_k127_1190345_2	K07659	ompR	two-component system, OmpR family, phosphate regulon response regulator OmpR	map02020,map02026	two-component system, OmpR family, phosphate regulon response regulator OmpR	-	ko02020;ko02026	Environmental Information Processing;Cellular Processes	Signal transduction;Cellular community - prokaryotes	Two-component system;Biofilm formation - Escherichia coli
H1-B1_maxbin2.bin.5	H1-B1_maxbin2.bin.5_sub_k127_500672_4	K03087	rpoS	RNA polymerase nonessential primary-like sigma factor	map02026,map05111	RNA polymerase nonessential primary-like sigma factor	-	ko05111;ko02026	Cellular Processes;Cellular Processes	Cellular community - prokaryotes;Cellular community - prokaryotes	Biofilm formation - Vibrio cholerae;Biofilm formation - Escherichia coli
H1-B1_maxbin2.bin.5	H1-B1_maxbin2.bin.5_sub_k127_641659_7	K01991	wza, gfcE	polysaccharide biosynthesis/export protein	map02020,map02026	polysaccharide biosynthesis/export protein	-	ko02020;ko02026	Environmental Information Processing;Cellular Processes	Signal transduction;Cellular community - prokaryotes	Two-component system;Biofilm formation - Escherichia coli
H1-B1_maxbin2.bin.5	H1-B1_maxbin2.bin.5_sub_k127_376117_3	K11912	ppkA	serine/threonine-protein kinase PpkA [EC:2.7.11.1]	map02025,map03070	serine/threonine-protein kinase PpkA [EC:2.7.11.1]	Transferases;Transferring phosphorus-containing groups;Protein-serine/threonine kinases;ATP:protein phosphotransferase (non-specific)	ko02025;ko03070	Cellular Processes;Environmental Information Processing	Cellular community - prokaryotes;Membrane transport	Biofilm formation - Pseudomonas aeruginosa;Bacterial secretion system
H1-B1_maxbin2.bin.5	H1-B1_maxbin2.bin.5_sub_k127_246093_7	K03651	cpdA	3',5'-cyclic-AMP phosphodiesterase [EC:3.1.4.53]	map00230,map01100,map02025	3',5'-cyclic-AMP phosphodiesterase [EC:3.1.4.53]	Hydrolases;Acting on ester bonds;Phosphoric-diester hydrolases;3',5'-cyclic-AMP 5'-nucleotidohydrolase	ko00230;ko01100;ko02025	Metabolism;Metabolism;Cellular Processes	Nucleotide metabolism;Global and overview maps;Cellular community - prokaryotes	Purine metabolism;Metabolic pathways;Biofilm formation - Pseudomonas aeruginosa
H1-B1_maxbin2.bin.5	H1-B1_maxbin2.bin.5_sub_k127_1877314_2	K02453	gspD	general secretion pathway protein D	map03070,map05111	general secretion pathway protein D	-	ko05111;ko03070	Cellular Processes;Environmental Information Processing	Cellular community - prokaryotes;Membrane transport	Biofilm formation - Vibrio cholerae;Bacterial secretion system
H1-B1_maxbin2.bin.5	H1-B1_maxbin2.bin.5_sub_k127_1877314_4	K02462	gspM	general secretion pathway protein M	map03070,map05111	general secretion pathway protein M	-	ko03070;ko05111	Environmental Information Processing;Cellular Processes	Membrane transport;Cellular community - prokaryotes	Bacterial secretion system;Biofilm formation - Vibrio cholerae
H1-B1_maxbin2.bin.5	H1-B1_maxbin2.bin.5_sub_k127_1877314_5	K02461	gspL	general secretion pathway protein L	map03070,map05111	general secretion pathway protein L	-	ko03070;ko05111	Environmental Information Processing;Cellular Processes	Membrane transport;Cellular community - prokaryotes	Bacterial secretion system;Biofilm formation - Vibrio cholerae
H1-B1_maxbin2.bin.5	H1-B1_maxbin2.bin.5_sub_k127_1877314_6	K02460	gspK	general secretion pathway protein K	map03070,map05111	general secretion pathway protein K	-	ko03070;ko05111	Environmental Information Processing;Cellular Processes	Membrane transport;Cellular community - prokaryotes	Bacterial secretion system;Biofilm formation - Vibrio cholerae
H1-B1_maxbin2.bin.5	H1-B1_maxbin2.bin.5_sub_k127_1877314_7	K02459	gspJ	general secretion pathway protein J	map03070,map05111	general secretion pathway protein J	-	ko03070;ko05111	Environmental Information Processing;Cellular Processes	Membrane transport;Cellular community - prokaryotes	Bacterial secretion system;Biofilm formation - Vibrio cholerae
H1-B1_maxbin2.bin.5	H1-B1_maxbin2.bin.5_sub_k127_1877314_8	K02458	gspI	general secretion pathway protein I	map03070,map05111	general secretion pathway protein I	-	ko05111;ko03070	Cellular Processes;Environmental Information Processing	Cellular community - prokaryotes;Membrane transport	Biofilm formation - Vibrio cholerae;Bacterial secretion system
H1-B1_maxbin2.bin.5	H1-B1_maxbin2.bin.5_sub_k127_1877314_9	K02457	gspH	general secretion pathway protein H	map03070,map05111	general secretion pathway protein H	-	ko03070;ko05111	Environmental Information Processing;Cellular Processes	Membrane transport;Cellular community - prokaryotes	Bacterial secretion system;Biofilm formation - Vibrio cholerae
H1-B1_maxbin2.bin.5	H1-B1_maxbin2.bin.5_sub_k127_1877314_10	K02456	gspG	general secretion pathway protein G	map03070,map05111	general secretion pathway protein G	-	ko05111;ko03070	Cellular Processes;Environmental Information Processing	Cellular community - prokaryotes;Membrane transport	Biofilm formation - Vibrio cholerae;Bacterial secretion system
H1-B1_maxbin2.bin.5	H1-B1_maxbin2.bin.5_sub_k127_1877314_11	K02455	gspF	general secretion pathway protein F	map03070,map05111	general secretion pathway protein F	-	ko05111;ko03070	Cellular Processes;Environmental Information Processing	Cellular community - prokaryotes;Membrane transport	Biofilm formation - Vibrio cholerae;Bacterial secretion system
H1-B1_maxbin2.bin.5	H1-B1_maxbin2.bin.5_sub_k127_1877314_12	K02454	gspE	general secretion pathway protein E [EC:7.4.2.8]	map03070,map05111	general secretion pathway protein E [EC:7.4.2.8]	Translocases;Catalysing the translocation of amino acids and peptides;Linked to the hydrolysis of a nucleoside triphosphate;ATP phosphohydrolase (protein-secreting)	ko03070;ko05111	Environmental Information Processing;Cellular Processes	Membrane transport;Cellular community - prokaryotes	Bacterial secretion system;Biofilm formation - Vibrio cholerae
H1-B1_maxbin2.bin.5	H1-B1_maxbin2.bin.5_sub_k127_389315_2	K13060	lasI	acyl homoserine lactone synthase [EC:2.3.1.184]	map00270,map01100,map02024,map02025	acyl homoserine lactone synthase [EC:2.3.1.184]	Transferases;Acyltransferases;Transferring groups other than aminoacyl groups;acyl-[acyl-carrier protein]:S-adenosyl-L-methionine acyltranserase (lactone-forming, methylthioadenosine-releasing)	ko01100;ko00270;ko02025;ko02024	Metabolism;Metabolism;Cellular Processes;Cellular Processes	Global and overview maps;Amino acid metabolism;Cellular community - prokaryotes;Cellular community - prokaryotes	Metabolic pathways;Cysteine and methionine metabolism;Biofilm formation - Pseudomonas aeruginosa;Quorum sensing
H1-B1_maxbin2.bin.5	H1-B1_maxbin2.bin.5_sub_k127_936076_16	K03092	rpoN	RNA polymerase sigma-54 factor	map02020,map02040,map05111	RNA polymerase sigma-54 factor	-	ko02040;ko02020;ko05111	Cellular Processes;Environmental Information Processing;Cellular Processes	Cell motility;Signal transduction;Cellular community - prokaryotes	Flagellar assembly;Two-component system;Biofilm formation - Vibrio cholerae
H1-B1_maxbin2.bin.5	H1-B1_maxbin2.bin.5_sub_k127_670076_14	K03666	hfq	host factor-I protein	map02024,map03018,map05111	host factor-I protein	-	ko05111;ko02024;ko03018	Cellular Processes;Cellular Processes;Genetic Information Processing	Cellular community - prokaryotes;Cellular community - prokaryotes;Folding, sorting and degradation	Biofilm formation - Vibrio cholerae;Quorum sensing;RNA degradation
H1-B1_maxbin2.bin.5	H1-B1_maxbin2.bin.5_sub_k127_806822_3	K06204	dksA	DnaK suppressor protein	map02026	RNA polymerase-binding transcription factor	-	ko02026	Cellular Processes	Cellular community - prokaryotes	Biofilm formation - Escherichia coli
H1-B1_maxbin2.bin.5	H1-B1_maxbin2.bin.5_sub_k127_807095_3	K01768		adenylate cyclase [EC:4.6.1.1]	map00230,map01100,map02025,map04113,map04213	adenylate cyclase [EC:4.6.1.1]	Lyases;Phosphorus-oxygen lyases;Phosphorus-oxygen lyases (only sub-subclass identified to date);ATP diphosphate-lyase (cyclizing; 3',5'-cyclic-AMP-forming)	ko04113;ko04213;ko02025;ko01100;ko00230	Cellular Processes;Organismal Systems;Cellular Processes;Metabolism;Metabolism	Cell growth and death;Aging;Cellular community - prokaryotes;Global and overview maps;Nucleotide metabolism	Meiosis - yeast;Longevity regulating pathway - multiple species;Biofilm formation - Pseudomonas aeruginosa;Metabolic pathways;Purine metabolism
H1-B1_maxbin2.bin.5	H1-B1_maxbin2.bin.5_sub_k127_807135_1	K03557	fis	Fis family transcriptional regulator, factor for inversion stimulation protein	map05111	Fis family transcriptional regulator, factor for inversion stimulation protein	-	ko05111	Cellular Processes	Cellular community - prokaryotes	Biofilm formation - Vibrio cholerae
H1-B1_maxbin2.bin.5	H1-B1_maxbin2.bin.5_sub_k127_675968_2	K00975	glgC	glucose-1-phosphate adenylyltransferase [EC:2.7.7.27]	map00500,map00520,map01100,map01110,map01250,map02026	glucose-1-phosphate adenylyltransferase [EC:2.7.7.27]	Transferases;Transferring phosphorus-containing groups;Nucleotidyltransferases;ATP:alpha-D-glucose-1-phosphate adenylyltransferase	ko00520;ko01110;ko00500;ko01100;ko01250;ko02026	Metabolism;Metabolism;Metabolism;Metabolism;Metabolism;Cellular Processes	Carbohydrate metabolism;Global and overview maps;Carbohydrate metabolism;Global and overview maps;Global and overview maps;Cellular community - prokaryotes	Amino sugar and nucleotide sugar metabolism;Biosynthesis of secondary metabolites;Starch and sucrose metabolism;Metabolic pathways;Biosynthesis of nucleotide sugars;Biofilm formation - Escherichia coli
H1-B1_maxbin2.bin.5	H1-B1_maxbin2.bin.5_sub_k127_1491595_2	K00703	glgA	starch synthase [EC:2.4.1.21]	map00500,map01100,map01110,map02026	starch synthase [EC:2.4.1.21]	Transferases;Glycosyltransferases;Hexosyltransferases;ADP-alpha-D-glucose:(1->4)-alpha-D-glucan 4-alpha-D-glucosyltransferase	ko01110;ko00500;ko02026;ko01100	Metabolism;Metabolism;Cellular Processes;Metabolism	Global and overview maps;Carbohydrate metabolism;Cellular community - prokaryotes;Global and overview maps	Biosynthesis of secondary metabolites;Starch and sucrose metabolism;Biofilm formation - Escherichia coli;Metabolic pathways
H1-B1_maxbin2.bin.5	H1-B1_maxbin2.bin.5_sub_k127_1491595_3	K00703	glgA	starch synthase [EC:2.4.1.21]	map00500,map01100,map01110,map02026	starch synthase [EC:2.4.1.21]	Transferases;Glycosyltransferases;Hexosyltransferases;ADP-alpha-D-glucose:(1->4)-alpha-D-glucan 4-alpha-D-glucosyltransferase	ko01110;ko00500;ko02026;ko01100	Metabolism;Metabolism;Cellular Processes;Metabolism	Global and overview maps;Carbohydrate metabolism;Cellular community - prokaryotes;Global and overview maps	Biosynthesis of secondary metabolites;Starch and sucrose metabolism;Biofilm formation - Escherichia coli;Metabolic pathways
H1-B1_maxbin2.bin.5	H1-B1_maxbin2.bin.5_sub_k127_1631652_6	K18101	rhlB	rhamnosyltransferase subunit B [EC:2.4.1.-]	map02024,map02025	rhamnosyltransferase subunit B [EC:2.4.1.-]	-	ko02025;ko02024	Cellular Processes;Cellular Processes	Cellular community - prokaryotes;Cellular community - prokaryotes	Biofilm formation - Pseudomonas aeruginosa;Quorum sensing
H1-B1_maxbin2.bin.5	H1-B1_maxbin2.bin.5_sub_k127_2310244_4	K07689	uvrY, gacA, varA	two-component system, NarL family, invasion response regulator UvrY	map02020,map02025,map02026,map05111	two-component system, NarL family, invasion response regulator UvrY	-	ko02025;ko05111;ko02020;ko02026	Cellular Processes;Cellular Processes;Environmental Information Processing;Cellular Processes	Cellular community - prokaryotes;Cellular community - prokaryotes;Signal transduction;Cellular community - prokaryotes	Biofilm formation - Pseudomonas aeruginosa;Biofilm formation - Vibrio cholerae;Two-component system;Biofilm formation - Escherichia coli
MGR_Bin175	MGR_Bin175_JACCXJ010000004.1_1	K03666	hfq	host factor-I protein	map02024,map03018,map05111	host factor-I protein	-	ko05111;ko02024;ko03018	Cellular Processes;Cellular Processes;Genetic Information Processing	Cellular community - prokaryotes;Cellular community - prokaryotes;Folding, sorting and degradation	Biofilm formation - Vibrio cholerae;Quorum sensing;RNA degradation
MGR_Bin175	MGR_Bin175_JACCXJ010000012.1_3	K01768		adenylate cyclase [EC:4.6.1.1]	map00230,map01100,map02025,map04113,map04213	adenylate cyclase [EC:4.6.1.1]	Lyases;Phosphorus-oxygen lyases;Phosphorus-oxygen lyases (only sub-subclass identified to date);ATP diphosphate-lyase (cyclizing; 3',5'-cyclic-AMP-forming)	ko04113;ko04213;ko02025;ko01100;ko00230	Cellular Processes;Organismal Systems;Cellular Processes;Metabolism;Metabolism	Cell growth and death;Aging;Cellular community - prokaryotes;Global and overview maps;Nucleotide metabolism	Meiosis - yeast;Longevity regulating pathway - multiple species;Biofilm formation - Pseudomonas aeruginosa;Metabolic pathways;Purine metabolism
MGR_Bin175	MGR_Bin175_JACCXJ010000012.1_4	K10914	crp	CRP/FNR family transcriptional regulator, cyclic AMP receptor protein	map02020,map02024,map02025,map02026,map05111	CRP/FNR family transcriptional regulator, cyclic AMP receptor protein	-	ko05111;ko02025;ko02024;ko02020;ko02026	Cellular Processes;Cellular Processes;Cellular Processes;Environmental Information Processing;Cellular Processes	Cellular community - prokaryotes;Cellular community - prokaryotes;Cellular community - prokaryotes;Signal transduction;Cellular community - prokaryotes	Biofilm formation - Vibrio cholerae;Biofilm formation - Pseudomonas aeruginosa;Quorum sensing;Two-component system;Biofilm formation - Escherichia coli
MGR_Bin175	MGR_Bin175_JACCXJ010000014.1_12	K10914	crp	CRP/FNR family transcriptional regulator, cyclic AMP receptor protein	map02020,map02024,map02025,map02026,map05111	CRP/FNR family transcriptional regulator, cyclic AMP receptor protein	-	ko05111;ko02025;ko02024;ko02020;ko02026	Cellular Processes;Cellular Processes;Cellular Processes;Environmental Information Processing;Cellular Processes	Cellular community - prokaryotes;Cellular community - prokaryotes;Cellular community - prokaryotes;Signal transduction;Cellular community - prokaryotes	Biofilm formation - Vibrio cholerae;Biofilm formation - Pseudomonas aeruginosa;Quorum sensing;Two-component system;Biofilm formation - Escherichia coli
MGR_Bin175	MGR_Bin175_JACCXJ010000023.1_9	K01657	trpE	anthranilate synthase component I [EC:4.1.3.27]	map00400,map00405,map01100,map01110,map01230,map02024,map02025	anthranilate synthase component I [EC:4.1.3.27]	Lyases;Carbon-carbon lyases;Oxo-acid-lyases;chorismate pyruvate-lyase (amino-accepting; anthranilate-forming)	ko00400;ko00405;ko01110;ko02025;ko02024;ko01230;ko01100	Metabolism;Metabolism;Metabolism;Cellular Processes;Cellular Processes;Metabolism;Metabolism	Amino acid metabolism;Biosynthesis of other secondary metabolites;Global and overview maps;Cellular community - prokaryotes;Cellular community - prokaryotes;Global and overview maps;Global and overview maps	Phenylalanine, tyrosine and tryptophan biosynthesis;Phenazine biosynthesis;Biosynthesis of secondary metabolites;Biofilm formation - Pseudomonas aeruginosa;Quorum sensing;Biosynthesis of amino acids;Metabolic pathways
MGR_Bin175	MGR_Bin175_JACCXJ010000034.1_4	K01768		adenylate cyclase [EC:4.6.1.1]	map00230,map01100,map02025,map04113,map04213	adenylate cyclase [EC:4.6.1.1]	Lyases;Phosphorus-oxygen lyases;Phosphorus-oxygen lyases (only sub-subclass identified to date);ATP diphosphate-lyase (cyclizing; 3',5'-cyclic-AMP-forming)	ko04113;ko04213;ko02025;ko01100;ko00230	Cellular Processes;Organismal Systems;Cellular Processes;Metabolism;Metabolism	Cell growth and death;Aging;Cellular community - prokaryotes;Global and overview maps;Nucleotide metabolism	Meiosis - yeast;Longevity regulating pathway - multiple species;Biofilm formation - Pseudomonas aeruginosa;Metabolic pathways;Purine metabolism
MGR_Bin175	MGR_Bin175_JACCXJ010000034.1_8	K02453	gspD	general secretion pathway protein D	map03070,map05111	general secretion pathway protein D	-	ko05111;ko03070	Cellular Processes;Environmental Information Processing	Cellular community - prokaryotes;Membrane transport	Biofilm formation - Vibrio cholerae;Bacterial secretion system
MGR_Bin175	MGR_Bin175_JACCXJ010000041.1_12	K11444	wspR	two-component system, chemotaxis family, response regulator WspR [EC:2.7.7.65]	map02020,map02025	two-component system, chemotaxis family, response regulator WspR [EC:2.7.7.65]	Transferases;Transferring phosphorus-containing groups;Nucleotidyltransferases;GTP:GTP guanylyltransferase (cyclizing)	ko02025;ko02020	Cellular Processes;Environmental Information Processing	Cellular community - prokaryotes;Signal transduction	Biofilm formation - Pseudomonas aeruginosa;Two-component system
MGR_Bin175	MGR_Bin175_JACCXJ010000044.1_3	K01991	wza, gfcE	polysaccharide biosynthesis/export protein	map02020,map02026	polysaccharide biosynthesis/export protein	-	ko02020;ko02026	Environmental Information Processing;Cellular Processes	Signal transduction;Cellular community - prokaryotes	Two-component system;Biofilm formation - Escherichia coli
MGR_Bin175	MGR_Bin175_JACCXJ010000080.1_21	K01768		adenylate cyclase [EC:4.6.1.1]	map00230,map01100,map02025,map04113,map04213	adenylate cyclase [EC:4.6.1.1]	Lyases;Phosphorus-oxygen lyases;Phosphorus-oxygen lyases (only sub-subclass identified to date);ATP diphosphate-lyase (cyclizing; 3',5'-cyclic-AMP-forming)	ko04113;ko04213;ko02025;ko01100;ko00230	Cellular Processes;Organismal Systems;Cellular Processes;Metabolism;Metabolism	Cell growth and death;Aging;Cellular community - prokaryotes;Global and overview maps;Nucleotide metabolism	Meiosis - yeast;Longevity regulating pathway - multiple species;Biofilm formation - Pseudomonas aeruginosa;Metabolic pathways;Purine metabolism
MGR_Bin175	MGR_Bin175_JACCXJ010000080.1_32	K01768		adenylate cyclase [EC:4.6.1.1]	map00230,map01100,map02025,map04113,map04213	adenylate cyclase [EC:4.6.1.1]	Lyases;Phosphorus-oxygen lyases;Phosphorus-oxygen lyases (only sub-subclass identified to date);ATP diphosphate-lyase (cyclizing; 3',5'-cyclic-AMP-forming)	ko04113;ko04213;ko02025;ko01100;ko00230	Cellular Processes;Organismal Systems;Cellular Processes;Metabolism;Metabolism	Cell growth and death;Aging;Cellular community - prokaryotes;Global and overview maps;Nucleotide metabolism	Meiosis - yeast;Longevity regulating pathway - multiple species;Biofilm formation - Pseudomonas aeruginosa;Metabolic pathways;Purine metabolism
MGR_Bin175	MGR_Bin175_JACCXJ010000090.1_1	K11912	ppkA	serine/threonine-protein kinase PpkA [EC:2.7.11.1]	map02025,map03070	serine/threonine-protein kinase PpkA [EC:2.7.11.1]	Transferases;Transferring phosphorus-containing groups;Protein-serine/threonine kinases;ATP:protein phosphotransferase (non-specific)	ko02025;ko03070	Cellular Processes;Environmental Information Processing	Cellular community - prokaryotes;Membrane transport	Biofilm formation - Pseudomonas aeruginosa;Bacterial secretion system
MGR_Bin175	MGR_Bin175_JACCXJ010000150.1_3	K03557	fis	Fis family transcriptional regulator, factor for inversion stimulation protein	map05111	Fis family transcriptional regulator, factor for inversion stimulation protein	-	ko05111	Cellular Processes	Cellular community - prokaryotes	Biofilm formation - Vibrio cholerae
MGR_Bin175	MGR_Bin175_JACCXJ010000157.1_14	K21023	mucR	diguanylate cyclase [EC:2.7.7.65]	map02025	diguanylate cyclase [EC:2.7.7.65]	Transferases;Transferring phosphorus-containing groups;Nucleotidyltransferases;GTP:GTP guanylyltransferase (cyclizing)	ko02025	Cellular Processes	Cellular community - prokaryotes	Biofilm formation - Pseudomonas aeruginosa
MGR_Bin175	MGR_Bin175_JACCXJ010000166.1_24	K03563	csrA	carbon storage regulator	map02020,map02025,map02026,map05111	carbon storage regulator	-	ko05111;ko02025;ko02020;ko02026	Cellular Processes;Cellular Processes;Environmental Information Processing;Cellular Processes	Cellular community - prokaryotes;Cellular community - prokaryotes;Signal transduction;Cellular community - prokaryotes	Biofilm formation - Vibrio cholerae;Biofilm formation - Pseudomonas aeruginosa;Two-component system;Biofilm formation - Escherichia coli
MGR_Bin175	MGR_Bin175_JACCXJ010000166.1_26	K00640	cysE	serine O-acetyltransferase [EC:2.3.1.30]	map00270,map00543,map00920,map01100,map01110,map01120,map01200,map01230,map05111	serine O-acetyltransferase [EC:2.3.1.30]	Transferases;Acyltransferases;Transferring groups other than aminoacyl groups;acetyl-CoA:L-serine O-acetyltransferase	ko00920;ko01110;ko01230;ko01200;ko00543;ko05111;ko01120;ko01100;ko00270	Metabolism;Metabolism;Metabolism;Metabolism;Metabolism;Cellular Processes;Metabolism;Metabolism;Metabolism	Energy metabolism;Global and overview maps;Global and overview maps;Global and overview maps;Glycan biosynthesis and metabolism;Cellular community - prokaryotes;Global and overview maps;Global and overview maps;Amino acid metabolism	Sulfur metabolism;Biosynthesis of secondary metabolites;Biosynthesis of amino acids;Carbon metabolism;Exopolysaccharide biosynthesis;Biofilm formation - Vibrio cholerae;Microbial metabolism in diverse environments;Metabolic pathways;Cysteine and methionine metabolism
MGR_Bin175	MGR_Bin175_JACCXJ010000182.1_11	K00640	cysE	serine O-acetyltransferase [EC:2.3.1.30]	map00270,map00543,map00920,map01100,map01110,map01120,map01200,map01230,map05111	serine O-acetyltransferase [EC:2.3.1.30]	Transferases;Acyltransferases;Transferring groups other than aminoacyl groups;acetyl-CoA:L-serine O-acetyltransferase	ko00920;ko01110;ko01230;ko01200;ko00543;ko05111;ko01120;ko01100;ko00270	Metabolism;Metabolism;Metabolism;Metabolism;Metabolism;Cellular Processes;Metabolism;Metabolism;Metabolism	Energy metabolism;Global and overview maps;Global and overview maps;Global and overview maps;Glycan biosynthesis and metabolism;Cellular community - prokaryotes;Global and overview maps;Global and overview maps;Amino acid metabolism	Sulfur metabolism;Biosynthesis of secondary metabolites;Biosynthesis of amino acids;Carbon metabolism;Exopolysaccharide biosynthesis;Biofilm formation - Vibrio cholerae;Microbial metabolism in diverse environments;Metabolic pathways;Cysteine and methionine metabolism
MGR_Bin175	MGR_Bin175_JACCXJ010000191.1_10	K02657	pilG	twitching motility two-component system response regulator PilG	map02020,map02025	twitching motility two-component system response regulator PilG	-	ko02025;ko02020	Cellular Processes;Environmental Information Processing	Cellular community - prokaryotes;Signal transduction	Biofilm formation - Pseudomonas aeruginosa;Two-component system
MGR_Bin175	MGR_Bin175_JACCXJ010000191.1_11	K02658	pilH	twitching motility two-component system response regulator PilH	map02020,map02025	twitching motility two-component system response regulator PilH	-	ko02025;ko02020	Cellular Processes;Environmental Information Processing	Cellular community - prokaryotes;Signal transduction	Biofilm formation - Pseudomonas aeruginosa;Two-component system
MGR_Bin175	MGR_Bin175_JACCXJ010000191.1_12	K02659	pilI	twitching motility protein PilI	map02020,map02025	twitching motility protein PilI	-	ko02020;ko02025	Environmental Information Processing;Cellular Processes	Signal transduction;Cellular community - prokaryotes	Two-component system;Biofilm formation - Pseudomonas aeruginosa
MGR_Bin175	MGR_Bin175_JACCXJ010000191.1_13	K02660	pilJ	twitching motility protein PilJ	map02020,map02025	twitching motility protein PilJ	-	ko02025;ko02020	Cellular Processes;Environmental Information Processing	Cellular community - prokaryotes;Signal transduction	Biofilm formation - Pseudomonas aeruginosa;Two-component system
MGR_Bin175	MGR_Bin175_JACCXJ010000191.1_14	K06596	chpA	chemosensory pili system protein ChpA (sensor histidine kinase/response regulator)	map02020,map02025	chemosensory pili system protein ChpA (sensor histidine kinase/response regulator)	-	ko02020;ko02025	Environmental Information Processing;Cellular Processes	Signal transduction;Cellular community - prokaryotes	Two-component system;Biofilm formation - Pseudomonas aeruginosa
MGR_Bin175	MGR_Bin175_JACCXJ010000209.1_5	K03087	rpoS	RNA polymerase nonessential primary-like sigma factor	map02026,map05111	RNA polymerase nonessential primary-like sigma factor	-	ko05111;ko02026	Cellular Processes;Cellular Processes	Cellular community - prokaryotes;Cellular community - prokaryotes	Biofilm formation - Vibrio cholerae;Biofilm formation - Escherichia coli
MGR_Bin175	MGR_Bin175_JACCXJ010000210.1_17	K03092	rpoN	RNA polymerase sigma-54 factor	map02020,map02040,map05111	RNA polymerase sigma-54 factor	-	ko02040;ko02020;ko05111	Cellular Processes;Environmental Information Processing;Cellular Processes	Cell motility;Signal transduction;Cellular community - prokaryotes	Flagellar assembly;Two-component system;Biofilm formation - Vibrio cholerae
MGR_Bin175	MGR_Bin175_JACCXJ010000212.1_19	K10941	flrA, fleQ, flaK	sigma-54 dependent transcriptional regulator, flagellar regulatory protein	map02020,map02025,map02040,map05111	sigma-54 dependent transcriptional regulator, flagellar regulatory protein	-	ko05111;ko02025;ko02040;ko02020	Cellular Processes;Cellular Processes;Cellular Processes;Environmental Information Processing	Cellular community - prokaryotes;Cellular community - prokaryotes;Cell motility;Signal transduction	Biofilm formation - Vibrio cholerae;Biofilm formation - Pseudomonas aeruginosa;Flagellar assembly;Two-component system
MGR_Bin175	MGR_Bin175_JACCXJ010000212.1_20	K10941	flrA, fleQ, flaK	sigma-54 dependent transcriptional regulator, flagellar regulatory protein	map02020,map02025,map02040,map05111	sigma-54 dependent transcriptional regulator, flagellar regulatory protein	-	ko05111;ko02025;ko02040;ko02020	Cellular Processes;Cellular Processes;Cellular Processes;Environmental Information Processing	Cellular community - prokaryotes;Cellular community - prokaryotes;Cell motility;Signal transduction	Biofilm formation - Vibrio cholerae;Biofilm formation - Pseudomonas aeruginosa;Flagellar assembly;Two-component system
MGR_Bin175	MGR_Bin175_JACCXJ010000215.1_5	K11936	pgaC, icaA	poly-beta-1,6-N-acetyl-D-glucosamine synthase [EC:2.4.1.-]	map00543,map02026	poly-beta-1,6-N-acetyl-D-glucosamine synthase [EC:2.4.1.-]	-	ko02026;ko00543	Cellular Processes;Metabolism	Cellular community - prokaryotes;Glycan biosynthesis and metabolism	Biofilm formation - Escherichia coli;Exopolysaccharide biosynthesis
MGR_Bin175	MGR_Bin175_JACCXJ010000221.1_11	K01658	trpG	anthranilate synthase component II [EC:4.1.3.27]	map00400,map00405,map01100,map01110,map01230,map02024,map02025	anthranilate synthase component II [EC:4.1.3.27]	Lyases;Carbon-carbon lyases;Oxo-acid-lyases;chorismate pyruvate-lyase (amino-accepting; anthranilate-forming)	ko01230;ko01100;ko02025;ko01110;ko02024;ko00405;ko00400	Metabolism;Metabolism;Cellular Processes;Metabolism;Cellular Processes;Metabolism;Metabolism	Global and overview maps;Global and overview maps;Cellular community - prokaryotes;Global and overview maps;Cellular community - prokaryotes;Biosynthesis of other secondary metabolites;Amino acid metabolism	Biosynthesis of amino acids;Metabolic pathways;Biofilm formation - Pseudomonas aeruginosa;Biosynthesis of secondary metabolites;Quorum sensing;Phenazine biosynthesis;Phenylalanine, tyrosine and tryptophan biosynthesis
MGR_Bin175	MGR_Bin175_JACCXJ010000233.1_1	K11912	ppkA	serine/threonine-protein kinase PpkA [EC:2.7.11.1]	map02025,map03070	serine/threonine-protein kinase PpkA [EC:2.7.11.1]	Transferases;Transferring phosphorus-containing groups;Protein-serine/threonine kinases;ATP:protein phosphotransferase (non-specific)	ko02025;ko03070	Cellular Processes;Environmental Information Processing	Cellular community - prokaryotes;Membrane transport	Biofilm formation - Pseudomonas aeruginosa;Bacterial secretion system
MGR_Bin175	MGR_Bin175_JACCXJ010000234.1_4	K03567	gcvR	glycine cleavage system transcriptional repressor	map02026	glycine cleavage system transcriptional repressor	-	ko02026	Cellular Processes	Cellular community - prokaryotes	Biofilm formation - Escherichia coli
MGR_Bin175	MGR_Bin175_JACCXJ010000237.1_5	K03651	cpdA	3',5'-cyclic-AMP phosphodiesterase [EC:3.1.4.53]	map00230,map01100,map02025	3',5'-cyclic-AMP phosphodiesterase [EC:3.1.4.53]	Hydrolases;Acting on ester bonds;Phosphoric-diester hydrolases;3',5'-cyclic-AMP 5'-nucleotidohydrolase	ko00230;ko01100;ko02025	Metabolism;Metabolism;Cellular Processes	Nucleotide metabolism;Global and overview maps;Cellular community - prokaryotes	Purine metabolism;Metabolic pathways;Biofilm formation - Pseudomonas aeruginosa
MGR_Bin175	MGR_Bin175_JACCXJ010000242.1_8	K07659	ompR	two-component system, OmpR family, phosphate regulon response regulator OmpR	map02020,map02026	two-component system, OmpR family, phosphate regulon response regulator OmpR	-	ko02020;ko02026	Environmental Information Processing;Cellular Processes	Signal transduction;Cellular community - prokaryotes	Two-component system;Biofilm formation - Escherichia coli
MGR_Bin175	MGR_Bin175_JACCXJ010000242.1_9	K07659	ompR	two-component system, OmpR family, phosphate regulon response regulator OmpR	map02020,map02026	two-component system, OmpR family, phosphate regulon response regulator OmpR	-	ko02020;ko02026	Environmental Information Processing;Cellular Processes	Signal transduction;Cellular community - prokaryotes	Two-component system;Biofilm formation - Escherichia coli
MGR_Bin175	MGR_Bin175_JACCXJ010000242.1_10	K07659	ompR	two-component system, OmpR family, phosphate regulon response regulator OmpR	map02020,map02026	two-component system, OmpR family, phosphate regulon response regulator OmpR	-	ko02020;ko02026	Environmental Information Processing;Cellular Processes	Signal transduction;Cellular community - prokaryotes	Two-component system;Biofilm formation - Escherichia coli
MGR_Bin175	MGR_Bin175_JACCXJ010000259.1_16	K05851	cyaA	adenylate cyclase, class 1 [EC:4.6.1.1]	map00230,map01100,map02026,map05111	adenylate cyclase, class 1 [EC:4.6.1.1]	Lyases;Phosphorus-oxygen lyases;Phosphorus-oxygen lyases (only sub-subclass identified to date);ATP diphosphate-lyase (cyclizing; 3',5'-cyclic-AMP-forming)	ko01100;ko00230;ko02026;ko05111	Metabolism;Metabolism;Cellular Processes;Cellular Processes	Global and overview maps;Nucleotide metabolism;Cellular community - prokaryotes;Cellular community - prokaryotes	Metabolic pathways;Purine metabolism;Biofilm formation - Escherichia coli;Biofilm formation - Vibrio cholerae
MGR_Bin175	MGR_Bin175_JACCXJ010000259.1_17	K05851	cyaA	adenylate cyclase, class 1 [EC:4.6.1.1]	map00230,map01100,map02026,map05111	adenylate cyclase, class 1 [EC:4.6.1.1]	Lyases;Phosphorus-oxygen lyases;Phosphorus-oxygen lyases (only sub-subclass identified to date);ATP diphosphate-lyase (cyclizing; 3',5'-cyclic-AMP-forming)	ko01100;ko00230;ko02026;ko05111	Metabolism;Metabolism;Cellular Processes;Cellular Processes	Global and overview maps;Nucleotide metabolism;Cellular community - prokaryotes;Cellular community - prokaryotes	Metabolic pathways;Purine metabolism;Biofilm formation - Escherichia coli;Biofilm formation - Vibrio cholerae
MGR_Bin175	MGR_Bin175_JACCXJ010000273.1_24	K02457	gspH	general secretion pathway protein H	map03070,map05111	general secretion pathway protein H	-	ko03070;ko05111	Environmental Information Processing;Cellular Processes	Membrane transport;Cellular community - prokaryotes	Bacterial secretion system;Biofilm formation - Vibrio cholerae
MGR_Bin175	MGR_Bin175_JACCXJ010000273.1_25	K02456	gspG	general secretion pathway protein G	map03070,map05111	general secretion pathway protein G	-	ko05111;ko03070	Cellular Processes;Environmental Information Processing	Cellular community - prokaryotes;Membrane transport	Biofilm formation - Vibrio cholerae;Bacterial secretion system
MGR_Bin175	MGR_Bin175_JACCXJ010000273.1_26	K02455	gspF	general secretion pathway protein F	map03070,map05111	general secretion pathway protein F	-	ko05111;ko03070	Cellular Processes;Environmental Information Processing	Cellular community - prokaryotes;Membrane transport	Biofilm formation - Vibrio cholerae;Bacterial secretion system
MGR_Bin175	MGR_Bin175_JACCXJ010000273.1_27	K02454	gspE	general secretion pathway protein E [EC:7.4.2.8]	map03070,map05111	general secretion pathway protein E [EC:7.4.2.8]	Translocases;Catalysing the translocation of amino acids and peptides;Linked to the hydrolysis of a nucleoside triphosphate;ATP phosphohydrolase (protein-secreting)	ko03070;ko05111	Environmental Information Processing;Cellular Processes	Membrane transport;Cellular community - prokaryotes	Bacterial secretion system;Biofilm formation - Vibrio cholerae
MGR_Bin175	MGR_Bin175_JACCXJ010000276.1_3	K11912	ppkA	serine/threonine-protein kinase PpkA [EC:2.7.11.1]	map02025,map03070	serine/threonine-protein kinase PpkA [EC:2.7.11.1]	Transferases;Transferring phosphorus-containing groups;Protein-serine/threonine kinases;ATP:protein phosphotransferase (non-specific)	ko02025;ko03070	Cellular Processes;Environmental Information Processing	Cellular community - prokaryotes;Membrane transport	Biofilm formation - Pseudomonas aeruginosa;Bacterial secretion system
MGR_Bin175	MGR_Bin175_JACCXJ010000282.1_8	K10914	crp	CRP/FNR family transcriptional regulator, cyclic AMP receptor protein	map02020,map02024,map02025,map02026,map05111	CRP/FNR family transcriptional regulator, cyclic AMP receptor protein	-	ko05111;ko02025;ko02024;ko02020;ko02026	Cellular Processes;Cellular Processes;Cellular Processes;Environmental Information Processing;Cellular Processes	Cellular community - prokaryotes;Cellular community - prokaryotes;Cellular community - prokaryotes;Signal transduction;Cellular community - prokaryotes	Biofilm formation - Vibrio cholerae;Biofilm formation - Pseudomonas aeruginosa;Quorum sensing;Two-component system;Biofilm formation - Escherichia coli
MGR_Bin175	MGR_Bin175_JACCXJ010000303.1_29	K16554	exoP, vpsO	polysaccharide biosynthesis transport protein [EC:2.7.10.3]	map05111	polysaccharide biosynthesis transport protein [EC:2.7.10.3]	Transferases;Transferring phosphorus-containing groups;Protein-tyrosine kinases;ATP:[protein]-L-tyrosine O-phosphotransferase (bacterial-type)	ko05111	Cellular Processes	Cellular community - prokaryotes	Biofilm formation - Vibrio cholerae
MGR_Bin175	MGR_Bin175_JACCXJ010000311.1_18	K02405	fliA, whiG	RNA polymerase sigma factor FliA	map02020,map02025,map02026,map02040,map05111	RNA polymerase sigma factor FliA	-	ko02040;ko02026;ko02020;ko02025;ko05111	Cellular Processes;Cellular Processes;Environmental Information Processing;Cellular Processes;Cellular Processes	Cell motility;Cellular community - prokaryotes;Signal transduction;Cellular community - prokaryotes;Cellular community - prokaryotes	Flagellar assembly;Biofilm formation - Escherichia coli;Two-component system;Biofilm formation - Pseudomonas aeruginosa;Biofilm formation - Vibrio cholerae
MGR_Bin175	MGR_Bin175_JACCXJ010000313.1_2	K02458	gspI	general secretion pathway protein I	map03070,map05111	general secretion pathway protein I	-	ko05111;ko03070	Cellular Processes;Environmental Information Processing	Cellular community - prokaryotes;Membrane transport	Biofilm formation - Vibrio cholerae;Bacterial secretion system
MGR_Bin175	MGR_Bin175_JACCXJ010000313.1_3	K02459	gspJ	general secretion pathway protein J	map03070,map05111	general secretion pathway protein J	-	ko03070;ko05111	Environmental Information Processing;Cellular Processes	Membrane transport;Cellular community - prokaryotes	Bacterial secretion system;Biofilm formation - Vibrio cholerae
MGR_Bin175	MGR_Bin175_JACCXJ010000313.1_4	K02460	gspK	general secretion pathway protein K	map03070,map05111	general secretion pathway protein K	-	ko03070;ko05111	Environmental Information Processing;Cellular Processes	Membrane transport;Cellular community - prokaryotes	Bacterial secretion system;Biofilm formation - Vibrio cholerae
MGR_Bin175	MGR_Bin175_JACCXJ010000313.1_5	K02461	gspL	general secretion pathway protein L	map03070,map05111	general secretion pathway protein L	-	ko03070;ko05111	Environmental Information Processing;Cellular Processes	Membrane transport;Cellular community - prokaryotes	Bacterial secretion system;Biofilm formation - Vibrio cholerae
MGR_Bin175	MGR_Bin175_JACCXJ010000313.1_6	K02462	gspM	general secretion pathway protein M	map03070,map05111	general secretion pathway protein M	-	ko03070;ko05111	Environmental Information Processing;Cellular Processes	Membrane transport;Cellular community - prokaryotes	Bacterial secretion system;Biofilm formation - Vibrio cholerae
MGR_Bin175	MGR_Bin175_JACCXJ010000313.1_7	K02463	gspN	general secretion pathway protein N	map05111	general secretion pathway protein N	-	ko05111	Cellular Processes	Cellular community - prokaryotes	Biofilm formation - Vibrio cholerae
MGR_Bin175	MGR_Bin175_JACCXJ010000313.1_11	K11912	ppkA	serine/threonine-protein kinase PpkA [EC:2.7.11.1]	map02025,map03070	serine/threonine-protein kinase PpkA [EC:2.7.11.1]	Transferases;Transferring phosphorus-containing groups;Protein-serine/threonine kinases;ATP:protein phosphotransferase (non-specific)	ko02025;ko03070	Cellular Processes;Environmental Information Processing	Cellular community - prokaryotes;Membrane transport	Biofilm formation - Pseudomonas aeruginosa;Bacterial secretion system
MGR_Bin175	MGR_Bin175_JACCXJ010000319.1_14	K03666	hfq	host factor-I protein	map02024,map03018,map05111	host factor-I protein	-	ko05111;ko02024;ko03018	Cellular Processes;Cellular Processes;Genetic Information Processing	Cellular community - prokaryotes;Cellular community - prokaryotes;Folding, sorting and degradation	Biofilm formation - Vibrio cholerae;Quorum sensing;RNA degradation
MGR_Bin175	MGR_Bin175_JACCXJ010000331.1_18	K01768		adenylate cyclase [EC:4.6.1.1]	map00230,map01100,map02025,map04113,map04213	adenylate cyclase [EC:4.6.1.1]	Lyases;Phosphorus-oxygen lyases;Phosphorus-oxygen lyases (only sub-subclass identified to date);ATP diphosphate-lyase (cyclizing; 3',5'-cyclic-AMP-forming)	ko04113;ko04213;ko02025;ko01100;ko00230	Cellular Processes;Organismal Systems;Cellular Processes;Metabolism;Metabolism	Cell growth and death;Aging;Cellular community - prokaryotes;Global and overview maps;Nucleotide metabolism	Meiosis - yeast;Longevity regulating pathway - multiple species;Biofilm formation - Pseudomonas aeruginosa;Metabolic pathways;Purine metabolism
MGR_Bin175	MGR_Bin175_JACCXJ010000342.1_8	K01991	wza, gfcE	polysaccharide biosynthesis/export protein	map02020,map02026	polysaccharide biosynthesis/export protein	-	ko02020;ko02026	Environmental Information Processing;Cellular Processes	Signal transduction;Cellular community - prokaryotes	Two-component system;Biofilm formation - Escherichia coli
MGR_Bin175	MGR_Bin175_JACCXJ010000367.1_2	K06204	dksA	DnaK suppressor protein	map02026	RNA polymerase-binding transcription factor	-	ko02026	Cellular Processes	Cellular community - prokaryotes	Biofilm formation - Escherichia coli
MGR_Bin175	MGR_Bin175_JACCXJ010000374.1_15	K01791	wecB	UDP-N-acetylglucosamine 2-epimerase (non-hydrolysing) [EC:5.1.3.14]	map00520,map00541,map01100,map01250,map02020,map05111	UDP-N-acetylglucosamine 2-epimerase (non-hydrolysing) [EC:5.1.3.14]	Isomerases;Racemases and epimerases;Acting on carbohydrates and derivatives;UDP-N-acetyl-alpha-D-glucosamine 2-epimerase	ko00520;ko05111;ko01100;ko01250;ko00541;ko02020	Metabolism;Cellular Processes;Metabolism;Metabolism;Metabolism;Environmental Information Processing	Carbohydrate metabolism;Cellular community - prokaryotes;Global and overview maps;Global and overview maps;Glycan biosynthesis and metabolism;Signal transduction	Amino sugar and nucleotide sugar metabolism;Biofilm formation - Vibrio cholerae;Metabolic pathways;Biosynthesis of nucleotide sugars;O-Antigen nucleotide sugar biosynthesis;Two-component system
MGR_Bin175	MGR_Bin175_JACCXJ010000402.1_8	K16011	algA, xanB, rfbA, wbpW, pslB	mannose-1-phosphate guanylyltransferase / mannose-6-phosphate isomerase [EC:2.7.7.13 5.3.1.8]	map00051,map00520,map00541,map01100,map01110,map01250,map02025	mannose-1-phosphate guanylyltransferase / mannose-6-phosphate isomerase [EC:2.7.7.13 5.3.1.8]	Transferases;Transferring phosphorus-containing groups;Nucleotidyltransferases;GTP:alpha-D-mannose-1-phosphate guanylyltransferase|Isomerases;Intramolecular oxidoreductases;Interconverting aldoses and ketoses, and related compounds;D-mannose-6-phosphate aldose-ketose-isomerase	ko01100;ko01250;ko00541;ko00051;ko02025;ko00520;ko01110	Metabolism;Metabolism;Metabolism;Metabolism;Cellular Processes;Metabolism;Metabolism	Global and overview maps;Global and overview maps;Glycan biosynthesis and metabolism;Carbohydrate metabolism;Cellular community - prokaryotes;Carbohydrate metabolism;Global and overview maps	Metabolic pathways;Biosynthesis of nucleotide sugars;O-Antigen nucleotide sugar biosynthesis;Fructose and mannose metabolism;Biofilm formation - Pseudomonas aeruginosa;Amino sugar and nucleotide sugar metabolism;Biosynthesis of secondary metabolites
MGR_Bin175	MGR_Bin175_JACCXJ010000410.1_5	K11912	ppkA	serine/threonine-protein kinase PpkA [EC:2.7.11.1]	map02025,map03070	serine/threonine-protein kinase PpkA [EC:2.7.11.1]	Transferases;Transferring phosphorus-containing groups;Protein-serine/threonine kinases;ATP:protein phosphotransferase (non-specific)	ko02025;ko03070	Cellular Processes;Environmental Information Processing	Cellular community - prokaryotes;Membrane transport	Biofilm formation - Pseudomonas aeruginosa;Bacterial secretion system
Lehman Caves wb1-P19	LehmanCaves20perBin3_wb1P19_NODE_1_length_57442_cov_25.187551_23	K00688	PYG, glgP	glycogen phosphorylase [EC:2.4.1.1]	map00500,map01100,map01110,map02026,map04217,map04910,map04922,map04931	glycogen phosphorylase [EC:2.4.1.1]	Transferases;Glycosyltransferases;Hexosyltransferases;(1->4)-alpha-D-glucan:phosphate alpha-D-glucosyltransferase	ko00500;ko04922;ko01100;ko04910;ko01110;ko04217;ko04931;ko02026	Metabolism;Organismal Systems;Metabolism;Organismal Systems;Metabolism;Cellular Processes;Human Diseases;Cellular Processes	Carbohydrate metabolism;Endocrine system;Global and overview maps;Endocrine system;Global and overview maps;Cell growth and death;Endocrine and metabolic disease;Cellular community - prokaryotes	Starch and sucrose metabolism;Glucagon signaling pathway;Metabolic pathways;Insulin signaling pathway;Biosynthesis of secondary metabolites;Necroptosis;Insulin resistance;Biofilm formation - Escherichia coli
Lehman Caves wb1-P19	LehmanCaves20perBin3_wb1P19_NODE_1_length_57442_cov_25.187551_41	K16011	algA, xanB, rfbA, wbpW, pslB	mannose-1-phosphate guanylyltransferase / mannose-6-phosphate isomerase [EC:2.7.7.13 5.3.1.8]	map00051,map00520,map00541,map01100,map01110,map01250,map02025	mannose-1-phosphate guanylyltransferase / mannose-6-phosphate isomerase [EC:2.7.7.13 5.3.1.8]	Transferases;Transferring phosphorus-containing groups;Nucleotidyltransferases;GTP:alpha-D-mannose-1-phosphate guanylyltransferase|Isomerases;Intramolecular oxidoreductases;Interconverting aldoses and ketoses, and related compounds;D-mannose-6-phosphate aldose-ketose-isomerase	ko01100;ko01250;ko00541;ko00051;ko02025;ko00520;ko01110	Metabolism;Metabolism;Metabolism;Metabolism;Cellular Processes;Metabolism;Metabolism	Global and overview maps;Global and overview maps;Glycan biosynthesis and metabolism;Carbohydrate metabolism;Cellular community - prokaryotes;Carbohydrate metabolism;Global and overview maps	Metabolic pathways;Biosynthesis of nucleotide sugars;O-Antigen nucleotide sugar biosynthesis;Fructose and mannose metabolism;Biofilm formation - Pseudomonas aeruginosa;Amino sugar and nucleotide sugar metabolism;Biosynthesis of secondary metabolites
Lehman Caves wb1-P19	LehmanCaves20perBin3_wb1P19_NODE_3_length_46422_cov_24.353139_6	K05851	cyaA	adenylate cyclase, class 1 [EC:4.6.1.1]	map00230,map01100,map02026,map05111	adenylate cyclase, class 1 [EC:4.6.1.1]	Lyases;Phosphorus-oxygen lyases;Phosphorus-oxygen lyases (only sub-subclass identified to date);ATP diphosphate-lyase (cyclizing; 3',5'-cyclic-AMP-forming)	ko01100;ko00230;ko02026;ko05111	Metabolism;Metabolism;Cellular Processes;Cellular Processes	Global and overview maps;Nucleotide metabolism;Cellular community - prokaryotes;Cellular community - prokaryotes	Metabolic pathways;Purine metabolism;Biofilm formation - Escherichia coli;Biofilm formation - Vibrio cholerae
Lehman Caves wb1-P19	LehmanCaves20perBin3_wb1P19_NODE_13_length_27194_cov_25.174841_12	K00975	glgC	glucose-1-phosphate adenylyltransferase [EC:2.7.7.27]	map00500,map00520,map01100,map01110,map01250,map02026	glucose-1-phosphate adenylyltransferase [EC:2.7.7.27]	Transferases;Transferring phosphorus-containing groups;Nucleotidyltransferases;ATP:alpha-D-glucose-1-phosphate adenylyltransferase	ko00520;ko01110;ko00500;ko01100;ko01250;ko02026	Metabolism;Metabolism;Metabolism;Metabolism;Metabolism;Cellular Processes	Carbohydrate metabolism;Global and overview maps;Carbohydrate metabolism;Global and overview maps;Global and overview maps;Cellular community - prokaryotes	Amino sugar and nucleotide sugar metabolism;Biosynthesis of secondary metabolites;Starch and sucrose metabolism;Metabolic pathways;Biosynthesis of nucleotide sugars;Biofilm formation - Escherichia coli
Lehman Caves wb1-P19	LehmanCaves20perBin3_wb1P19_NODE_14_length_27069_cov_24.981084_25	K03087	rpoS	RNA polymerase nonessential primary-like sigma factor	map02026,map05111	RNA polymerase nonessential primary-like sigma factor	-	ko05111;ko02026	Cellular Processes;Cellular Processes	Cellular community - prokaryotes;Cellular community - prokaryotes	Biofilm formation - Vibrio cholerae;Biofilm formation - Escherichia coli
Lehman Caves wb1-P19	LehmanCaves20perBin3_wb1P19_NODE_17_length_24398_cov_25.221049_21	K11912	ppkA	serine/threonine-protein kinase PpkA [EC:2.7.11.1]	map02025,map03070	serine/threonine-protein kinase PpkA [EC:2.7.11.1]	Transferases;Transferring phosphorus-containing groups;Protein-serine/threonine kinases;ATP:protein phosphotransferase (non-specific)	ko02025;ko03070	Cellular Processes;Environmental Information Processing	Cellular community - prokaryotes;Membrane transport	Biofilm formation - Pseudomonas aeruginosa;Bacterial secretion system
Lehman Caves wb1-P19	LehmanCaves20perBin3_wb1P19_NODE_18_length_24002_cov_24.786779_18	K00640	cysE	serine O-acetyltransferase [EC:2.3.1.30]	map00270,map00543,map00920,map01100,map01110,map01120,map01200,map01230,map05111	serine O-acetyltransferase [EC:2.3.1.30]	Transferases;Acyltransferases;Transferring groups other than aminoacyl groups;acetyl-CoA:L-serine O-acetyltransferase	ko00920;ko01110;ko01230;ko01200;ko00543;ko05111;ko01120;ko01100;ko00270	Metabolism;Metabolism;Metabolism;Metabolism;Metabolism;Cellular Processes;Metabolism;Metabolism;Metabolism	Energy metabolism;Global and overview maps;Global and overview maps;Global and overview maps;Glycan biosynthesis and metabolism;Cellular community - prokaryotes;Global and overview maps;Global and overview maps;Amino acid metabolism	Sulfur metabolism;Biosynthesis of secondary metabolites;Biosynthesis of amino acids;Carbon metabolism;Exopolysaccharide biosynthesis;Biofilm formation - Vibrio cholerae;Microbial metabolism in diverse environments;Metabolic pathways;Cysteine and methionine metabolism
Lehman Caves wb1-P19	LehmanCaves20perBin3_wb1P19_NODE_22_length_23047_cov_24.376044_15	K01768		adenylate cyclase [EC:4.6.1.1]	map00230,map01100,map02025,map04113,map04213	adenylate cyclase [EC:4.6.1.1]	Lyases;Phosphorus-oxygen lyases;Phosphorus-oxygen lyases (only sub-subclass identified to date);ATP diphosphate-lyase (cyclizing; 3',5'-cyclic-AMP-forming)	ko04113;ko04213;ko02025;ko01100;ko00230	Cellular Processes;Organismal Systems;Cellular Processes;Metabolism;Metabolism	Cell growth and death;Aging;Cellular community - prokaryotes;Global and overview maps;Nucleotide metabolism	Meiosis - yeast;Longevity regulating pathway - multiple species;Biofilm formation - Pseudomonas aeruginosa;Metabolic pathways;Purine metabolism
Lehman Caves wb1-P19	LehmanCaves20perBin3_wb1P19_NODE_24_length_22557_cov_25.285041_4	K10914	crp	CRP/FNR family transcriptional regulator, cyclic AMP receptor protein	map02020,map02024,map02025,map02026,map05111	CRP/FNR family transcriptional regulator, cyclic AMP receptor protein	-	ko05111;ko02025;ko02024;ko02020;ko02026	Cellular Processes;Cellular Processes;Cellular Processes;Environmental Information Processing;Cellular Processes	Cellular community - prokaryotes;Cellular community - prokaryotes;Cellular community - prokaryotes;Signal transduction;Cellular community - prokaryotes	Biofilm formation - Vibrio cholerae;Biofilm formation - Pseudomonas aeruginosa;Quorum sensing;Two-component system;Biofilm formation - Escherichia coli
Lehman Caves wb1-P19	LehmanCaves20perBin3_wb1P19_NODE_26_length_22511_cov_26.824857_2	K01658	trpG	anthranilate synthase component II [EC:4.1.3.27]	map00400,map00405,map01100,map01110,map01230,map02024,map02025	anthranilate synthase component II [EC:4.1.3.27]	Lyases;Carbon-carbon lyases;Oxo-acid-lyases;chorismate pyruvate-lyase (amino-accepting; anthranilate-forming)	ko01230;ko01100;ko02025;ko01110;ko02024;ko00405;ko00400	Metabolism;Metabolism;Cellular Processes;Metabolism;Cellular Processes;Metabolism;Metabolism	Global and overview maps;Global and overview maps;Cellular community - prokaryotes;Global and overview maps;Cellular community - prokaryotes;Biosynthesis of other secondary metabolites;Amino acid metabolism	Biosynthesis of amino acids;Metabolic pathways;Biofilm formation - Pseudomonas aeruginosa;Biosynthesis of secondary metabolites;Quorum sensing;Phenazine biosynthesis;Phenylalanine, tyrosine and tryptophan biosynthesis
Lehman Caves wb1-P19	LehmanCaves20perBin3_wb1P19_NODE_32_length_20292_cov_24.242180_10	K03666	hfq	host factor-I protein	map02024,map03018,map05111	host factor-I protein	-	ko05111;ko02024;ko03018	Cellular Processes;Cellular Processes;Genetic Information Processing	Cellular community - prokaryotes;Cellular community - prokaryotes;Folding, sorting and degradation	Biofilm formation - Vibrio cholerae;Quorum sensing;RNA degradation
Lehman Caves wb1-P19	LehmanCaves20perBin3_wb1P19_NODE_50_length_16024_cov_23.666855_2	K02405	fliA, whiG	RNA polymerase sigma factor FliA	map02020,map02025,map02026,map02040,map05111	RNA polymerase sigma factor FliA	-	ko02040;ko02026;ko02020;ko02025;ko05111	Cellular Processes;Cellular Processes;Environmental Information Processing;Cellular Processes;Cellular Processes	Cell motility;Cellular community - prokaryotes;Signal transduction;Cellular community - prokaryotes;Cellular community - prokaryotes	Flagellar assembly;Biofilm formation - Escherichia coli;Two-component system;Biofilm formation - Pseudomonas aeruginosa;Biofilm formation - Vibrio cholerae
Lehman Caves wb1-P19	LehmanCaves20perBin3_wb1P19_NODE_58_length_15209_cov_25.739277_11	K07659	ompR	two-component system, OmpR family, phosphate regulon response regulator OmpR	map02020,map02026	two-component system, OmpR family, phosphate regulon response regulator OmpR	-	ko02020;ko02026	Environmental Information Processing;Cellular Processes	Signal transduction;Cellular community - prokaryotes	Two-component system;Biofilm formation - Escherichia coli
Lehman Caves wb1-P19	LehmanCaves20perBin3_wb1P19_NODE_70_length_13858_cov_25.366442_15	K03092	rpoN	RNA polymerase sigma-54 factor	map02020,map02040,map05111	RNA polymerase sigma-54 factor	-	ko02040;ko02020;ko05111	Cellular Processes;Environmental Information Processing;Cellular Processes	Cell motility;Signal transduction;Cellular community - prokaryotes	Flagellar assembly;Two-component system;Biofilm formation - Vibrio cholerae
Lehman Caves wb1-P19	LehmanCaves20perBin3_wb1P19_NODE_79_length_12813_cov_24.300674_1	K16554	exoP, vpsO	polysaccharide biosynthesis transport protein [EC:2.7.10.3]	map05111	polysaccharide biosynthesis transport protein [EC:2.7.10.3]	Transferases;Transferring phosphorus-containing groups;Protein-tyrosine kinases;ATP:[protein]-L-tyrosine O-phosphotransferase (bacterial-type)	ko05111	Cellular Processes	Cellular community - prokaryotes	Biofilm formation - Vibrio cholerae
Lehman Caves wb1-P19	LehmanCaves20perBin3_wb1P19_NODE_90_length_12231_cov_25.529813_6	K01657	trpE	anthranilate synthase component I [EC:4.1.3.27]	map00400,map00405,map01100,map01110,map01230,map02024,map02025	anthranilate synthase component I [EC:4.1.3.27]	Lyases;Carbon-carbon lyases;Oxo-acid-lyases;chorismate pyruvate-lyase (amino-accepting; anthranilate-forming)	ko00400;ko00405;ko01110;ko02025;ko02024;ko01230;ko01100	Metabolism;Metabolism;Metabolism;Cellular Processes;Cellular Processes;Metabolism;Metabolism	Amino acid metabolism;Biosynthesis of other secondary metabolites;Global and overview maps;Cellular community - prokaryotes;Cellular community - prokaryotes;Global and overview maps;Global and overview maps	Phenylalanine, tyrosine and tryptophan biosynthesis;Phenazine biosynthesis;Biosynthesis of secondary metabolites;Biofilm formation - Pseudomonas aeruginosa;Quorum sensing;Biosynthesis of amino acids;Metabolic pathways
Lehman Caves wb1-P19	LehmanCaves20perBin3_wb1P19_NODE_90_length_12231_cov_25.529813_12	K07689	uvrY, gacA, varA	two-component system, NarL family, invasion response regulator UvrY	map02020,map02025,map02026,map05111	two-component system, NarL family, invasion response regulator UvrY	-	ko02025;ko05111;ko02020;ko02026	Cellular Processes;Cellular Processes;Environmental Information Processing;Cellular Processes	Cellular community - prokaryotes;Cellular community - prokaryotes;Signal transduction;Cellular community - prokaryotes	Biofilm formation - Pseudomonas aeruginosa;Biofilm formation - Vibrio cholerae;Two-component system;Biofilm formation - Escherichia coli
Lehman Caves wb1-P19	LehmanCaves20perBin3_wb1P19_NODE_94_length_12010_cov_23.118026_9	K03651	cpdA	3',5'-cyclic-AMP phosphodiesterase [EC:3.1.4.53]	map00230,map01100,map02025	3',5'-cyclic-AMP phosphodiesterase [EC:3.1.4.53]	Hydrolases;Acting on ester bonds;Phosphoric-diester hydrolases;3',5'-cyclic-AMP 5'-nucleotidohydrolase	ko00230;ko01100;ko02025	Metabolism;Metabolism;Cellular Processes	Nucleotide metabolism;Global and overview maps;Cellular community - prokaryotes	Purine metabolism;Metabolic pathways;Biofilm formation - Pseudomonas aeruginosa
Lehman Caves wb1-P19	LehmanCaves20perBin3_wb1P19_NODE_197_length_8849_cov_26.194678_4	K02454	gspE	general secretion pathway protein E [EC:7.4.2.8]	map03070,map05111	general secretion pathway protein E [EC:7.4.2.8]	Translocases;Catalysing the translocation of amino acids and peptides;Linked to the hydrolysis of a nucleoside triphosphate;ATP phosphohydrolase (protein-secreting)	ko03070;ko05111	Environmental Information Processing;Cellular Processes	Membrane transport;Cellular community - prokaryotes	Bacterial secretion system;Biofilm formation - Vibrio cholerae
Lehman Caves wb1-P19	LehmanCaves20perBin3_wb1P19_NODE_197_length_8849_cov_26.194678_5	K02455	gspF	general secretion pathway protein F	map03070,map05111	general secretion pathway protein F	-	ko05111;ko03070	Cellular Processes;Environmental Information Processing	Cellular community - prokaryotes;Membrane transport	Biofilm formation - Vibrio cholerae;Bacterial secretion system
Lehman Caves wb1-P19	LehmanCaves20perBin3_wb1P19_NODE_197_length_8849_cov_26.194678_6	K02456	gspG	general secretion pathway protein G	map03070,map05111	general secretion pathway protein G	-	ko05111;ko03070	Cellular Processes;Environmental Information Processing	Cellular community - prokaryotes;Membrane transport	Biofilm formation - Vibrio cholerae;Bacterial secretion system
Lehman Caves wb1-P19	LehmanCaves20perBin3_wb1P19_NODE_197_length_8849_cov_26.194678_7	K02457	gspH	general secretion pathway protein H	map03070,map05111	general secretion pathway protein H	-	ko03070;ko05111	Environmental Information Processing;Cellular Processes	Membrane transport;Cellular community - prokaryotes	Bacterial secretion system;Biofilm formation - Vibrio cholerae
Lehman Caves wb1-P19	LehmanCaves20perBin3_wb1P19_NODE_197_length_8849_cov_26.194678_8	K02458	gspI	general secretion pathway protein I	map03070,map05111	general secretion pathway protein I	-	ko05111;ko03070	Cellular Processes;Environmental Information Processing	Cellular community - prokaryotes;Membrane transport	Biofilm formation - Vibrio cholerae;Bacterial secretion system
Lehman Caves wb1-P19	LehmanCaves20perBin3_wb1P19_NODE_197_length_8849_cov_26.194678_9	K02459	gspJ	general secretion pathway protein J	map03070,map05111	general secretion pathway protein J	-	ko03070;ko05111	Environmental Information Processing;Cellular Processes	Membrane transport;Cellular community - prokaryotes	Bacterial secretion system;Biofilm formation - Vibrio cholerae
Lehman Caves wb1-P19	LehmanCaves20perBin3_wb1P19_NODE_197_length_8849_cov_26.194678_10	K02460	gspK	general secretion pathway protein K	map03070,map05111	general secretion pathway protein K	-	ko03070;ko05111	Environmental Information Processing;Cellular Processes	Membrane transport;Cellular community - prokaryotes	Bacterial secretion system;Biofilm formation - Vibrio cholerae
Lehman Caves wb1-P19	LehmanCaves20perBin3_wb1P19_NODE_200_length_8813_cov_20.605732_6	K00703	glgA	starch synthase [EC:2.4.1.21]	map00500,map01100,map01110,map02026	starch synthase [EC:2.4.1.21]	Transferases;Glycosyltransferases;Hexosyltransferases;ADP-alpha-D-glucose:(1->4)-alpha-D-glucan 4-alpha-D-glucosyltransferase	ko01110;ko00500;ko02026;ko01100	Metabolism;Metabolism;Cellular Processes;Metabolism	Global and overview maps;Carbohydrate metabolism;Cellular community - prokaryotes;Global and overview maps	Biosynthesis of secondary metabolites;Starch and sucrose metabolism;Biofilm formation - Escherichia coli;Metabolic pathways
Lehman Caves wb1-P19	LehmanCaves20perBin3_wb1P19_NODE_306_length_7226_cov_25.321852_1	K02453	gspD	general secretion pathway protein D	map03070,map05111	general secretion pathway protein D	-	ko05111;ko03070	Cellular Processes;Environmental Information Processing	Cellular community - prokaryotes;Membrane transport	Biofilm formation - Vibrio cholerae;Bacterial secretion system
Lehman Caves wb1-P19	LehmanCaves20perBin3_wb1P19_NODE_418_length_6172_cov_23.549289_4	K03651	cpdA	3',5'-cyclic-AMP phosphodiesterase [EC:3.1.4.53]	map00230,map01100,map02025	3',5'-cyclic-AMP phosphodiesterase [EC:3.1.4.53]	Hydrolases;Acting on ester bonds;Phosphoric-diester hydrolases;3',5'-cyclic-AMP 5'-nucleotidohydrolase	ko00230;ko01100;ko02025	Metabolism;Metabolism;Cellular Processes	Nucleotide metabolism;Global and overview maps;Cellular community - prokaryotes	Purine metabolism;Metabolic pathways;Biofilm formation - Pseudomonas aeruginosa
Lehman Caves wb1-P19	LehmanCaves20perBin3_wb1P19_NODE_476_length_5693_cov_23.111919_1	K03567	gcvR	glycine cleavage system transcriptional repressor	map02026	glycine cleavage system transcriptional repressor	-	ko02026	Cellular Processes	Cellular community - prokaryotes	Biofilm formation - Escherichia coli
Lehman Caves wb1-P19	LehmanCaves20perBin3_wb1P19_NODE_576_length_5070_cov_26.060020_2	K11912	ppkA	serine/threonine-protein kinase PpkA [EC:2.7.11.1]	map02025,map03070	serine/threonine-protein kinase PpkA [EC:2.7.11.1]	Transferases;Transferring phosphorus-containing groups;Protein-serine/threonine kinases;ATP:protein phosphotransferase (non-specific)	ko02025;ko03070	Cellular Processes;Environmental Information Processing	Cellular community - prokaryotes;Membrane transport	Biofilm formation - Pseudomonas aeruginosa;Bacterial secretion system
Lehman Caves wb1-P19	LehmanCaves20perBin3_wb1P19_NODE_605_length_4924_cov_25.334976_4	K03563	csrA	carbon storage regulator	map02020,map02025,map02026,map05111	carbon storage regulator	-	ko05111;ko02025;ko02020;ko02026	Cellular Processes;Cellular Processes;Environmental Information Processing;Cellular Processes	Cellular community - prokaryotes;Cellular community - prokaryotes;Signal transduction;Cellular community - prokaryotes	Biofilm formation - Vibrio cholerae;Biofilm formation - Pseudomonas aeruginosa;Two-component system;Biofilm formation - Escherichia coli
Lehman Caves wb1-P19	LehmanCaves20perBin3_wb1P19_NODE_634_length_4802_cov_25.679798_2	K07689	uvrY, gacA, varA	two-component system, NarL family, invasion response regulator UvrY	map02020,map02025,map02026,map05111	two-component system, NarL family, invasion response regulator UvrY	-	ko02025;ko05111;ko02020;ko02026	Cellular Processes;Cellular Processes;Environmental Information Processing;Cellular Processes	Cellular community - prokaryotes;Cellular community - prokaryotes;Signal transduction;Cellular community - prokaryotes	Biofilm formation - Pseudomonas aeruginosa;Biofilm formation - Vibrio cholerae;Two-component system;Biofilm formation - Escherichia coli
Lehman Caves wb1-P19	LehmanCaves20perBin3_wb1P19_NODE_634_length_4802_cov_25.679798_5	K00975	glgC	glucose-1-phosphate adenylyltransferase [EC:2.7.7.27]	map00500,map00520,map01100,map01110,map01250,map02026	glucose-1-phosphate adenylyltransferase [EC:2.7.7.27]	Transferases;Transferring phosphorus-containing groups;Nucleotidyltransferases;ATP:alpha-D-glucose-1-phosphate adenylyltransferase	ko00520;ko01110;ko00500;ko01100;ko01250;ko02026	Metabolism;Metabolism;Metabolism;Metabolism;Metabolism;Cellular Processes	Carbohydrate metabolism;Global and overview maps;Carbohydrate metabolism;Global and overview maps;Global and overview maps;Cellular community - prokaryotes	Amino sugar and nucleotide sugar metabolism;Biosynthesis of secondary metabolites;Starch and sucrose metabolism;Metabolic pathways;Biosynthesis of nucleotide sugars;Biofilm formation - Escherichia coli
Lehman Caves wb1-P19	LehmanCaves20perBin3_wb1P19_NODE_634_length_4802_cov_25.679798_6	K00975	glgC	glucose-1-phosphate adenylyltransferase [EC:2.7.7.27]	map00500,map00520,map01100,map01110,map01250,map02026	glucose-1-phosphate adenylyltransferase [EC:2.7.7.27]	Transferases;Transferring phosphorus-containing groups;Nucleotidyltransferases;ATP:alpha-D-glucose-1-phosphate adenylyltransferase	ko00520;ko01110;ko00500;ko01100;ko01250;ko02026	Metabolism;Metabolism;Metabolism;Metabolism;Metabolism;Cellular Processes	Carbohydrate metabolism;Global and overview maps;Carbohydrate metabolism;Global and overview maps;Global and overview maps;Cellular community - prokaryotes	Amino sugar and nucleotide sugar metabolism;Biosynthesis of secondary metabolites;Starch and sucrose metabolism;Metabolic pathways;Biosynthesis of nucleotide sugars;Biofilm formation - Escherichia coli
Lehman Caves wb1-P19	LehmanCaves20perBin3_wb1P19_NODE_828_length_4131_cov_25.557409_4	K10941	flrA, fleQ, flaK	sigma-54 dependent transcriptional regulator, flagellar regulatory protein	map02020,map02025,map02040,map05111	sigma-54 dependent transcriptional regulator, flagellar regulatory protein	-	ko05111;ko02025;ko02040;ko02020	Cellular Processes;Cellular Processes;Cellular Processes;Environmental Information Processing	Cellular community - prokaryotes;Cellular community - prokaryotes;Cell motility;Signal transduction	Biofilm formation - Vibrio cholerae;Biofilm formation - Pseudomonas aeruginosa;Flagellar assembly;Two-component system
Lehman Caves wb1-P19	LehmanCaves20perBin3_wb1P19_NODE_855_length_4040_cov_24.368381_5	K01768		adenylate cyclase [EC:4.6.1.1]	map00230,map01100,map02025,map04113,map04213	adenylate cyclase [EC:4.6.1.1]	Lyases;Phosphorus-oxygen lyases;Phosphorus-oxygen lyases (only sub-subclass identified to date);ATP diphosphate-lyase (cyclizing; 3',5'-cyclic-AMP-forming)	ko04113;ko04213;ko02025;ko01100;ko00230	Cellular Processes;Organismal Systems;Cellular Processes;Metabolism;Metabolism	Cell growth and death;Aging;Cellular community - prokaryotes;Global and overview maps;Nucleotide metabolism	Meiosis - yeast;Longevity regulating pathway - multiple species;Biofilm formation - Pseudomonas aeruginosa;Metabolic pathways;Purine metabolism
Lehman Caves wb1-P19	LehmanCaves20perBin3_wb1P19_NODE_894_length_3946_cov_23.608841_1	K02461	gspL	general secretion pathway protein L	map03070,map05111	general secretion pathway protein L	-	ko03070;ko05111	Environmental Information Processing;Cellular Processes	Membrane transport;Cellular community - prokaryotes	Bacterial secretion system;Biofilm formation - Vibrio cholerae
Lehman Caves wb1-P19	LehmanCaves20perBin3_wb1P19_NODE_894_length_3946_cov_23.608841_2	K02462	gspM	general secretion pathway protein M	map03070,map05111	general secretion pathway protein M	-	ko03070;ko05111	Environmental Information Processing;Cellular Processes	Membrane transport;Cellular community - prokaryotes	Bacterial secretion system;Biofilm formation - Vibrio cholerae
Lehman Caves wb1-P19	LehmanCaves20perBin3_wb1P19_NODE_894_length_3946_cov_23.608841_4	K02453	gspD	general secretion pathway protein D	map03070,map05111	general secretion pathway protein D	-	ko05111;ko03070	Cellular Processes;Environmental Information Processing	Cellular community - prokaryotes;Membrane transport	Biofilm formation - Vibrio cholerae;Bacterial secretion system
Lehman Caves wb1-P19	LehmanCaves20perBin3_wb1P19_NODE_908_length_3899_cov_24.344433_2	K03557	fis	Fis family transcriptional regulator, factor for inversion stimulation protein	map05111	Fis family transcriptional regulator, factor for inversion stimulation protein	-	ko05111	Cellular Processes	Cellular community - prokaryotes	Biofilm formation - Vibrio cholerae
Lehman Caves wb1-P19	LehmanCaves20perBin3_wb1P19_NODE_1469_length_2884_cov_27.507953_1	K21001	pslH	polysaccharide biosynthesis protein PslH	map00543,map02025	polysaccharide biosynthesis protein PslH	-	ko00543;ko02025	Metabolism;Cellular Processes	Glycan biosynthesis and metabolism;Cellular community - prokaryotes	Exopolysaccharide biosynthesis;Biofilm formation - Pseudomonas aeruginosa
Lehman Caves wb1-P19	LehmanCaves20perBin3_wb1P19_NODE_1561_length_2765_cov_26.600000_2	K01768		adenylate cyclase [EC:4.6.1.1]	map00230,map01100,map02025,map04113,map04213	adenylate cyclase [EC:4.6.1.1]	Lyases;Phosphorus-oxygen lyases;Phosphorus-oxygen lyases (only sub-subclass identified to date);ATP diphosphate-lyase (cyclizing; 3',5'-cyclic-AMP-forming)	ko04113;ko04213;ko02025;ko01100;ko00230	Cellular Processes;Organismal Systems;Cellular Processes;Metabolism;Metabolism	Cell growth and death;Aging;Cellular community - prokaryotes;Global and overview maps;Nucleotide metabolism	Meiosis - yeast;Longevity regulating pathway - multiple species;Biofilm formation - Pseudomonas aeruginosa;Metabolic pathways;Purine metabolism
SD8020_metabat2.bin.3	SD8020_metabat2.bin.3_NODE_8_length_58470_cov_4.662359_44	K01991	wza, gfcE	polysaccharide biosynthesis/export protein	map02020,map02026	polysaccharide biosynthesis/export protein	-	ko02020;ko02026	Environmental Information Processing;Cellular Processes	Signal transduction;Cellular community - prokaryotes	Two-component system;Biofilm formation - Escherichia coli
SD8020_metabat2.bin.3	SD8020_metabat2.bin.3_NODE_11_length_50955_cov_4.326001_27	K11444	wspR	two-component system, chemotaxis family, response regulator WspR [EC:2.7.7.65]	map02020,map02025	two-component system, chemotaxis family, response regulator WspR [EC:2.7.7.65]	Transferases;Transferring phosphorus-containing groups;Nucleotidyltransferases;GTP:GTP guanylyltransferase (cyclizing)	ko02025;ko02020	Cellular Processes;Environmental Information Processing	Cellular community - prokaryotes;Signal transduction	Biofilm formation - Pseudomonas aeruginosa;Two-component system
SD8020_metabat2.bin.3	SD8020_metabat2.bin.3_NODE_13_length_48260_cov_4.750670_14	K00703	glgA	starch synthase [EC:2.4.1.21]	map00500,map01100,map01110,map02026	starch synthase [EC:2.4.1.21]	Transferases;Glycosyltransferases;Hexosyltransferases;ADP-alpha-D-glucose:(1->4)-alpha-D-glucan 4-alpha-D-glucosyltransferase	ko01110;ko00500;ko02026;ko01100	Metabolism;Metabolism;Cellular Processes;Metabolism	Global and overview maps;Carbohydrate metabolism;Cellular community - prokaryotes;Global and overview maps	Biosynthesis of secondary metabolites;Starch and sucrose metabolism;Biofilm formation - Escherichia coli;Metabolic pathways
SD8020_metabat2.bin.3	SD8020_metabat2.bin.3_NODE_13_length_48260_cov_4.750670_20	K02657	pilG	twitching motility two-component system response regulator PilG	map02020,map02025	twitching motility two-component system response regulator PilG	-	ko02025;ko02020	Cellular Processes;Environmental Information Processing	Cellular community - prokaryotes;Signal transduction	Biofilm formation - Pseudomonas aeruginosa;Two-component system
SD8020_metabat2.bin.3	SD8020_metabat2.bin.3_NODE_13_length_48260_cov_4.750670_21	K02658	pilH	twitching motility two-component system response regulator PilH	map02020,map02025	twitching motility two-component system response regulator PilH	-	ko02025;ko02020	Cellular Processes;Environmental Information Processing	Cellular community - prokaryotes;Signal transduction	Biofilm formation - Pseudomonas aeruginosa;Two-component system
SD8020_metabat2.bin.3	SD8020_metabat2.bin.3_NODE_13_length_48260_cov_4.750670_22	K02659	pilI	twitching motility protein PilI	map02020,map02025	twitching motility protein PilI	-	ko02020;ko02025	Environmental Information Processing;Cellular Processes	Signal transduction;Cellular community - prokaryotes	Two-component system;Biofilm formation - Pseudomonas aeruginosa
SD8020_metabat2.bin.3	SD8020_metabat2.bin.3_NODE_13_length_48260_cov_4.750670_23	K02660	pilJ	twitching motility protein PilJ	map02020,map02025	twitching motility protein PilJ	-	ko02025;ko02020	Cellular Processes;Environmental Information Processing	Cellular community - prokaryotes;Signal transduction	Biofilm formation - Pseudomonas aeruginosa;Two-component system
SD8020_metabat2.bin.3	SD8020_metabat2.bin.3_NODE_13_length_48260_cov_4.750670_24	K06596	chpA	chemosensory pili system protein ChpA (sensor histidine kinase/response regulator)	map02020,map02025	chemosensory pili system protein ChpA (sensor histidine kinase/response regulator)	-	ko02020;ko02025	Environmental Information Processing;Cellular Processes	Signal transduction;Cellular community - prokaryotes	Two-component system;Biofilm formation - Pseudomonas aeruginosa
SD8020_metabat2.bin.3	SD8020_metabat2.bin.3_NODE_13_length_48260_cov_4.750670_29	K01657	trpE	anthranilate synthase component I [EC:4.1.3.27]	map00400,map00405,map01100,map01110,map01230,map02024,map02025	anthranilate synthase component I [EC:4.1.3.27]	Lyases;Carbon-carbon lyases;Oxo-acid-lyases;chorismate pyruvate-lyase (amino-accepting; anthranilate-forming)	ko00400;ko00405;ko01110;ko02025;ko02024;ko01230;ko01100	Metabolism;Metabolism;Metabolism;Cellular Processes;Cellular Processes;Metabolism;Metabolism	Amino acid metabolism;Biosynthesis of other secondary metabolites;Global and overview maps;Cellular community - prokaryotes;Cellular community - prokaryotes;Global and overview maps;Global and overview maps	Phenylalanine, tyrosine and tryptophan biosynthesis;Phenazine biosynthesis;Biosynthesis of secondary metabolites;Biofilm formation - Pseudomonas aeruginosa;Quorum sensing;Biosynthesis of amino acids;Metabolic pathways
SD8020_metabat2.bin.3	SD8020_metabat2.bin.3_NODE_13_length_48260_cov_4.750670_35	K07689	uvrY, gacA, varA	two-component system, NarL family, invasion response regulator UvrY	map02020,map02025,map02026,map05111	two-component system, NarL family, invasion response regulator UvrY	-	ko02025;ko05111;ko02020;ko02026	Cellular Processes;Cellular Processes;Environmental Information Processing;Cellular Processes	Cellular community - prokaryotes;Cellular community - prokaryotes;Signal transduction;Cellular community - prokaryotes	Biofilm formation - Pseudomonas aeruginosa;Biofilm formation - Vibrio cholerae;Two-component system;Biofilm formation - Escherichia coli
SD8020_metabat2.bin.3	SD8020_metabat2.bin.3_NODE_19_length_42315_cov_4.571039_27	K02453	gspD	general secretion pathway protein D	map03070,map05111	general secretion pathway protein D	-	ko05111;ko03070	Cellular Processes;Environmental Information Processing	Cellular community - prokaryotes;Membrane transport	Biofilm formation - Vibrio cholerae;Bacterial secretion system
SD8020_metabat2.bin.3	SD8020_metabat2.bin.3_NODE_19_length_42315_cov_4.571039_28	K02463	gspN	general secretion pathway protein N	map05111	general secretion pathway protein N	-	ko05111	Cellular Processes	Cellular community - prokaryotes	Biofilm formation - Vibrio cholerae
SD8020_metabat2.bin.3	SD8020_metabat2.bin.3_NODE_19_length_42315_cov_4.571039_29	K02462	gspM	general secretion pathway protein M	map03070,map05111	general secretion pathway protein M	-	ko03070;ko05111	Environmental Information Processing;Cellular Processes	Membrane transport;Cellular community - prokaryotes	Bacterial secretion system;Biofilm formation - Vibrio cholerae
SD8020_metabat2.bin.3	SD8020_metabat2.bin.3_NODE_19_length_42315_cov_4.571039_30	K02461	gspL	general secretion pathway protein L	map03070,map05111	general secretion pathway protein L	-	ko03070;ko05111	Environmental Information Processing;Cellular Processes	Membrane transport;Cellular community - prokaryotes	Bacterial secretion system;Biofilm formation - Vibrio cholerae
SD8020_metabat2.bin.3	SD8020_metabat2.bin.3_NODE_19_length_42315_cov_4.571039_31	K02460	gspK	general secretion pathway protein K	map03070,map05111	general secretion pathway protein K	-	ko03070;ko05111	Environmental Information Processing;Cellular Processes	Membrane transport;Cellular community - prokaryotes	Bacterial secretion system;Biofilm formation - Vibrio cholerae
SD8020_metabat2.bin.3	SD8020_metabat2.bin.3_NODE_19_length_42315_cov_4.571039_32	K02459	gspJ	general secretion pathway protein J	map03070,map05111	general secretion pathway protein J	-	ko03070;ko05111	Environmental Information Processing;Cellular Processes	Membrane transport;Cellular community - prokaryotes	Bacterial secretion system;Biofilm formation - Vibrio cholerae
SD8020_metabat2.bin.3	SD8020_metabat2.bin.3_NODE_19_length_42315_cov_4.571039_33	K02458	gspI	general secretion pathway protein I	map03070,map05111	general secretion pathway protein I	-	ko05111;ko03070	Cellular Processes;Environmental Information Processing	Cellular community - prokaryotes;Membrane transport	Biofilm formation - Vibrio cholerae;Bacterial secretion system
SD8020_metabat2.bin.3	SD8020_metabat2.bin.3_NODE_19_length_42315_cov_4.571039_34	K02457	gspH	general secretion pathway protein H	map03070,map05111	general secretion pathway protein H	-	ko03070;ko05111	Environmental Information Processing;Cellular Processes	Membrane transport;Cellular community - prokaryotes	Bacterial secretion system;Biofilm formation - Vibrio cholerae
SD8020_metabat2.bin.3	SD8020_metabat2.bin.3_NODE_19_length_42315_cov_4.571039_35	K02456	gspG	general secretion pathway protein G	map03070,map05111	general secretion pathway protein G	-	ko05111;ko03070	Cellular Processes;Environmental Information Processing	Cellular community - prokaryotes;Membrane transport	Biofilm formation - Vibrio cholerae;Bacterial secretion system
SD8020_metabat2.bin.3	SD8020_metabat2.bin.3_NODE_19_length_42315_cov_4.571039_36	K02455	gspF	general secretion pathway protein F	map03070,map05111	general secretion pathway protein F	-	ko05111;ko03070	Cellular Processes;Environmental Information Processing	Cellular community - prokaryotes;Membrane transport	Biofilm formation - Vibrio cholerae;Bacterial secretion system
SD8020_metabat2.bin.3	SD8020_metabat2.bin.3_NODE_19_length_42315_cov_4.571039_37	K02454	gspE	general secretion pathway protein E [EC:7.4.2.8]	map03070,map05111	general secretion pathway protein E [EC:7.4.2.8]	Translocases;Catalysing the translocation of amino acids and peptides;Linked to the hydrolysis of a nucleoside triphosphate;ATP phosphohydrolase (protein-secreting)	ko03070;ko05111	Environmental Information Processing;Cellular Processes	Membrane transport;Cellular community - prokaryotes	Bacterial secretion system;Biofilm formation - Vibrio cholerae
SD8020_metabat2.bin.3	SD8020_metabat2.bin.3_NODE_19_length_42315_cov_4.571039_39	K11912	ppkA	serine/threonine-protein kinase PpkA [EC:2.7.11.1]	map02025,map03070	serine/threonine-protein kinase PpkA [EC:2.7.11.1]	Transferases;Transferring phosphorus-containing groups;Protein-serine/threonine kinases;ATP:protein phosphotransferase (non-specific)	ko02025;ko03070	Cellular Processes;Environmental Information Processing	Cellular community - prokaryotes;Membrane transport	Biofilm formation - Pseudomonas aeruginosa;Bacterial secretion system
SD8020_metabat2.bin.3	SD8020_metabat2.bin.3_NODE_31_length_36291_cov_4.263854_5	K11912	ppkA	serine/threonine-protein kinase PpkA [EC:2.7.11.1]	map02025,map03070	serine/threonine-protein kinase PpkA [EC:2.7.11.1]	Transferases;Transferring phosphorus-containing groups;Protein-serine/threonine kinases;ATP:protein phosphotransferase (non-specific)	ko02025;ko03070	Cellular Processes;Environmental Information Processing	Cellular community - prokaryotes;Membrane transport	Biofilm formation - Pseudomonas aeruginosa;Bacterial secretion system
SD8020_metabat2.bin.3	SD8020_metabat2.bin.3_NODE_39_length_33931_cov_4.472755_4	K03563	csrA	carbon storage regulator	map02020,map02025,map02026,map05111	carbon storage regulator	-	ko05111;ko02025;ko02020;ko02026	Cellular Processes;Cellular Processes;Environmental Information Processing;Cellular Processes	Cellular community - prokaryotes;Cellular community - prokaryotes;Signal transduction;Cellular community - prokaryotes	Biofilm formation - Vibrio cholerae;Biofilm formation - Pseudomonas aeruginosa;Two-component system;Biofilm formation - Escherichia coli
SD8020_metabat2.bin.3	SD8020_metabat2.bin.3_NODE_54_length_29137_cov_4.405377_11	K07689	uvrY, gacA, varA	two-component system, NarL family, invasion response regulator UvrY	map02020,map02025,map02026,map05111	two-component system, NarL family, invasion response regulator UvrY	-	ko02025;ko05111;ko02020;ko02026	Cellular Processes;Cellular Processes;Environmental Information Processing;Cellular Processes	Cellular community - prokaryotes;Cellular community - prokaryotes;Signal transduction;Cellular community - prokaryotes	Biofilm formation - Pseudomonas aeruginosa;Biofilm formation - Vibrio cholerae;Two-component system;Biofilm formation - Escherichia coli
SD8020_metabat2.bin.3	SD8020_metabat2.bin.3_NODE_54_length_29137_cov_4.405377_14	K00975	glgC	glucose-1-phosphate adenylyltransferase [EC:2.7.7.27]	map00500,map00520,map01100,map01110,map01250,map02026	glucose-1-phosphate adenylyltransferase [EC:2.7.7.27]	Transferases;Transferring phosphorus-containing groups;Nucleotidyltransferases;ATP:alpha-D-glucose-1-phosphate adenylyltransferase	ko00520;ko01110;ko00500;ko01100;ko01250;ko02026	Metabolism;Metabolism;Metabolism;Metabolism;Metabolism;Cellular Processes	Carbohydrate metabolism;Global and overview maps;Carbohydrate metabolism;Global and overview maps;Global and overview maps;Cellular community - prokaryotes	Amino sugar and nucleotide sugar metabolism;Biosynthesis of secondary metabolites;Starch and sucrose metabolism;Metabolic pathways;Biosynthesis of nucleotide sugars;Biofilm formation - Escherichia coli
SD8020_metabat2.bin.3	SD8020_metabat2.bin.3_NODE_72_length_26643_cov_4.282999_4	K03651	cpdA	3',5'-cyclic-AMP phosphodiesterase [EC:3.1.4.53]	map00230,map01100,map02025	3',5'-cyclic-AMP phosphodiesterase [EC:3.1.4.53]	Hydrolases;Acting on ester bonds;Phosphoric-diester hydrolases;3',5'-cyclic-AMP 5'-nucleotidohydrolase	ko00230;ko01100;ko02025	Metabolism;Metabolism;Cellular Processes	Nucleotide metabolism;Global and overview maps;Cellular community - prokaryotes	Purine metabolism;Metabolic pathways;Biofilm formation - Pseudomonas aeruginosa
SD8020_metabat2.bin.3	SD8020_metabat2.bin.3_NODE_82_length_25181_cov_4.325537_15	K00975	glgC	glucose-1-phosphate adenylyltransferase [EC:2.7.7.27]	map00500,map00520,map01100,map01110,map01250,map02026	glucose-1-phosphate adenylyltransferase [EC:2.7.7.27]	Transferases;Transferring phosphorus-containing groups;Nucleotidyltransferases;ATP:alpha-D-glucose-1-phosphate adenylyltransferase	ko00520;ko01110;ko00500;ko01100;ko01250;ko02026	Metabolism;Metabolism;Metabolism;Metabolism;Metabolism;Cellular Processes	Carbohydrate metabolism;Global and overview maps;Carbohydrate metabolism;Global and overview maps;Global and overview maps;Cellular community - prokaryotes	Amino sugar and nucleotide sugar metabolism;Biosynthesis of secondary metabolites;Starch and sucrose metabolism;Metabolic pathways;Biosynthesis of nucleotide sugars;Biofilm formation - Escherichia coli
SD8020_metabat2.bin.3	SD8020_metabat2.bin.3_NODE_85_length_24930_cov_4.346934_1	K02456	gspG	general secretion pathway protein G	map03070,map05111	general secretion pathway protein G	-	ko05111;ko03070	Cellular Processes;Environmental Information Processing	Cellular community - prokaryotes;Membrane transport	Biofilm formation - Vibrio cholerae;Bacterial secretion system
SD8020_metabat2.bin.3	SD8020_metabat2.bin.3_NODE_85_length_24930_cov_4.346934_2	K02457	gspH	general secretion pathway protein H	map03070,map05111	general secretion pathway protein H	-	ko03070;ko05111	Environmental Information Processing;Cellular Processes	Membrane transport;Cellular community - prokaryotes	Bacterial secretion system;Biofilm formation - Vibrio cholerae
SD8020_metabat2.bin.3	SD8020_metabat2.bin.3_NODE_85_length_24930_cov_4.346934_3	K02458	gspI	general secretion pathway protein I	map03070,map05111	general secretion pathway protein I	-	ko05111;ko03070	Cellular Processes;Environmental Information Processing	Cellular community - prokaryotes;Membrane transport	Biofilm formation - Vibrio cholerae;Bacterial secretion system
SD8020_metabat2.bin.3	SD8020_metabat2.bin.3_NODE_85_length_24930_cov_4.346934_4	K02459	gspJ	general secretion pathway protein J	map03070,map05111	general secretion pathway protein J	-	ko03070;ko05111	Environmental Information Processing;Cellular Processes	Membrane transport;Cellular community - prokaryotes	Bacterial secretion system;Biofilm formation - Vibrio cholerae
SD8020_metabat2.bin.3	SD8020_metabat2.bin.3_NODE_85_length_24930_cov_4.346934_5	K02460	gspK	general secretion pathway protein K	map03070,map05111	general secretion pathway protein K	-	ko03070;ko05111	Environmental Information Processing;Cellular Processes	Membrane transport;Cellular community - prokaryotes	Bacterial secretion system;Biofilm formation - Vibrio cholerae
SD8020_metabat2.bin.3	SD8020_metabat2.bin.3_NODE_85_length_24930_cov_4.346934_6	K02461	gspL	general secretion pathway protein L	map03070,map05111	general secretion pathway protein L	-	ko03070;ko05111	Environmental Information Processing;Cellular Processes	Membrane transport;Cellular community - prokaryotes	Bacterial secretion system;Biofilm formation - Vibrio cholerae
SD8020_metabat2.bin.3	SD8020_metabat2.bin.3_NODE_85_length_24930_cov_4.346934_7	K02462	gspM	general secretion pathway protein M	map03070,map05111	general secretion pathway protein M	-	ko03070;ko05111	Environmental Information Processing;Cellular Processes	Membrane transport;Cellular community - prokaryotes	Bacterial secretion system;Biofilm formation - Vibrio cholerae
SD8020_metabat2.bin.3	SD8020_metabat2.bin.3_NODE_85_length_24930_cov_4.346934_8	K02455	gspF	general secretion pathway protein F	map03070,map05111	general secretion pathway protein F	-	ko05111;ko03070	Cellular Processes;Environmental Information Processing	Cellular community - prokaryotes;Membrane transport	Biofilm formation - Vibrio cholerae;Bacterial secretion system
SD8020_metabat2.bin.3	SD8020_metabat2.bin.3_NODE_85_length_24930_cov_4.346934_9	K02454	gspE	general secretion pathway protein E [EC:7.4.2.8]	map03070,map05111	general secretion pathway protein E [EC:7.4.2.8]	Translocases;Catalysing the translocation of amino acids and peptides;Linked to the hydrolysis of a nucleoside triphosphate;ATP phosphohydrolase (protein-secreting)	ko03070;ko05111	Environmental Information Processing;Cellular Processes	Membrane transport;Cellular community - prokaryotes	Bacterial secretion system;Biofilm formation - Vibrio cholerae
SD8020_metabat2.bin.3	SD8020_metabat2.bin.3_NODE_85_length_24930_cov_4.346934_10	K02453	gspD	general secretion pathway protein D	map03070,map05111	general secretion pathway protein D	-	ko05111;ko03070	Cellular Processes;Environmental Information Processing	Cellular community - prokaryotes;Membrane transport	Biofilm formation - Vibrio cholerae;Bacterial secretion system
SD8020_metabat2.bin.3	SD8020_metabat2.bin.3_NODE_85_length_24930_cov_4.346934_11	K02452	gspC	general secretion pathway protein C	map03070,map05111	general secretion pathway protein C	-	ko05111;ko03070	Cellular Processes;Environmental Information Processing	Cellular community - prokaryotes;Membrane transport	Biofilm formation - Vibrio cholerae;Bacterial secretion system
SD8020_metabat2.bin.3	SD8020_metabat2.bin.3_NODE_86_length_24834_cov_4.470150_10	K16011	algA, xanB, rfbA, wbpW, pslB	mannose-1-phosphate guanylyltransferase / mannose-6-phosphate isomerase [EC:2.7.7.13 5.3.1.8]	map00051,map00520,map00541,map01100,map01110,map01250,map02025	mannose-1-phosphate guanylyltransferase / mannose-6-phosphate isomerase [EC:2.7.7.13 5.3.1.8]	Transferases;Transferring phosphorus-containing groups;Nucleotidyltransferases;GTP:alpha-D-mannose-1-phosphate guanylyltransferase|Isomerases;Intramolecular oxidoreductases;Interconverting aldoses and ketoses, and related compounds;D-mannose-6-phosphate aldose-ketose-isomerase	ko01100;ko01250;ko00541;ko00051;ko02025;ko00520;ko01110	Metabolism;Metabolism;Metabolism;Metabolism;Cellular Processes;Metabolism;Metabolism	Global and overview maps;Global and overview maps;Glycan biosynthesis and metabolism;Carbohydrate metabolism;Cellular community - prokaryotes;Carbohydrate metabolism;Global and overview maps	Metabolic pathways;Biosynthesis of nucleotide sugars;O-Antigen nucleotide sugar biosynthesis;Fructose and mannose metabolism;Biofilm formation - Pseudomonas aeruginosa;Amino sugar and nucleotide sugar metabolism;Biosynthesis of secondary metabolites
SD8020_metabat2.bin.3	SD8020_metabat2.bin.3_NODE_88_length_24500_cov_4.395684_16	K01768		adenylate cyclase [EC:4.6.1.1]	map00230,map01100,map02025,map04113,map04213	adenylate cyclase [EC:4.6.1.1]	Lyases;Phosphorus-oxygen lyases;Phosphorus-oxygen lyases (only sub-subclass identified to date);ATP diphosphate-lyase (cyclizing; 3',5'-cyclic-AMP-forming)	ko04113;ko04213;ko02025;ko01100;ko00230	Cellular Processes;Organismal Systems;Cellular Processes;Metabolism;Metabolism	Cell growth and death;Aging;Cellular community - prokaryotes;Global and overview maps;Nucleotide metabolism	Meiosis - yeast;Longevity regulating pathway - multiple species;Biofilm formation - Pseudomonas aeruginosa;Metabolic pathways;Purine metabolism
SD8020_metabat2.bin.3	SD8020_metabat2.bin.3_NODE_91_length_24279_cov_4.249834_1	K03087	rpoS	RNA polymerase nonessential primary-like sigma factor	map02026,map05111	RNA polymerase nonessential primary-like sigma factor	-	ko05111;ko02026	Cellular Processes;Cellular Processes	Cellular community - prokaryotes;Cellular community - prokaryotes	Biofilm formation - Vibrio cholerae;Biofilm formation - Escherichia coli
SD8020_metabat2.bin.3	SD8020_metabat2.bin.3_NODE_92_length_24228_cov_4.376872_20	K01658	trpG	anthranilate synthase component II [EC:4.1.3.27]	map00400,map00405,map01100,map01110,map01230,map02024,map02025	anthranilate synthase component II [EC:4.1.3.27]	Lyases;Carbon-carbon lyases;Oxo-acid-lyases;chorismate pyruvate-lyase (amino-accepting; anthranilate-forming)	ko01230;ko01100;ko02025;ko01110;ko02024;ko00405;ko00400	Metabolism;Metabolism;Cellular Processes;Metabolism;Cellular Processes;Metabolism;Metabolism	Global and overview maps;Global and overview maps;Cellular community - prokaryotes;Global and overview maps;Cellular community - prokaryotes;Biosynthesis of other secondary metabolites;Amino acid metabolism	Biosynthesis of amino acids;Metabolic pathways;Biofilm formation - Pseudomonas aeruginosa;Biosynthesis of secondary metabolites;Quorum sensing;Phenazine biosynthesis;Phenylalanine, tyrosine and tryptophan biosynthesis
SD8020_metabat2.bin.3	SD8020_metabat2.bin.3_NODE_93_length_24210_cov_4.248474_20	K05851	cyaA	adenylate cyclase, class 1 [EC:4.6.1.1]	map00230,map01100,map02026,map05111	adenylate cyclase, class 1 [EC:4.6.1.1]	Lyases;Phosphorus-oxygen lyases;Phosphorus-oxygen lyases (only sub-subclass identified to date);ATP diphosphate-lyase (cyclizing; 3',5'-cyclic-AMP-forming)	ko01100;ko00230;ko02026;ko05111	Metabolism;Metabolism;Cellular Processes;Cellular Processes	Global and overview maps;Nucleotide metabolism;Cellular community - prokaryotes;Cellular community - prokaryotes	Metabolic pathways;Purine metabolism;Biofilm formation - Escherichia coli;Biofilm formation - Vibrio cholerae
SD8020_metabat2.bin.3	SD8020_metabat2.bin.3_NODE_100_length_23361_cov_4.564647_20	K03557	fis	Fis family transcriptional regulator, factor for inversion stimulation protein	map05111	Fis family transcriptional regulator, factor for inversion stimulation protein	-	ko05111	Cellular Processes	Cellular community - prokaryotes	Biofilm formation - Vibrio cholerae
SD8020_metabat2.bin.3	SD8020_metabat2.bin.3_NODE_102_length_23323_cov_4.277462_6	K11936	pgaC, icaA	poly-beta-1,6-N-acetyl-D-glucosamine synthase [EC:2.4.1.-]	map00543,map02026	poly-beta-1,6-N-acetyl-D-glucosamine synthase [EC:2.4.1.-]	-	ko02026;ko00543	Cellular Processes;Metabolism	Cellular community - prokaryotes;Glycan biosynthesis and metabolism	Biofilm formation - Escherichia coli;Exopolysaccharide biosynthesis
SD8020_metabat2.bin.3	SD8020_metabat2.bin.3_NODE_102_length_23323_cov_4.277462_11	K13060	lasI	acyl homoserine lactone synthase [EC:2.3.1.184]	map00270,map01100,map02024,map02025	acyl homoserine lactone synthase [EC:2.3.1.184]	Transferases;Acyltransferases;Transferring groups other than aminoacyl groups;acyl-[acyl-carrier protein]:S-adenosyl-L-methionine acyltranserase (lactone-forming, methylthioadenosine-releasing)	ko01100;ko00270;ko02025;ko02024	Metabolism;Metabolism;Cellular Processes;Cellular Processes	Global and overview maps;Amino acid metabolism;Cellular community - prokaryotes;Cellular community - prokaryotes	Metabolic pathways;Cysteine and methionine metabolism;Biofilm formation - Pseudomonas aeruginosa;Quorum sensing
SD8020_metabat2.bin.3	SD8020_metabat2.bin.3_NODE_116_length_21817_cov_4.193499_1	K10941	flrA, fleQ, flaK	sigma-54 dependent transcriptional regulator, flagellar regulatory protein	map02020,map02025,map02040,map05111	sigma-54 dependent transcriptional regulator, flagellar regulatory protein	-	ko05111;ko02025;ko02040;ko02020	Cellular Processes;Cellular Processes;Cellular Processes;Environmental Information Processing	Cellular community - prokaryotes;Cellular community - prokaryotes;Cell motility;Signal transduction	Biofilm formation - Vibrio cholerae;Biofilm formation - Pseudomonas aeruginosa;Flagellar assembly;Two-component system
SD8020_metabat2.bin.3	SD8020_metabat2.bin.3_NODE_116_length_21817_cov_4.193499_3	K06204	dksA	DnaK suppressor protein	map02026	RNA polymerase-binding transcription factor	-	ko02026	Cellular Processes	Cellular community - prokaryotes	Biofilm formation - Escherichia coli
SD8020_metabat2.bin.3	SD8020_metabat2.bin.3_NODE_126_length_21107_cov_4.398999_2	K01768		adenylate cyclase [EC:4.6.1.1]	map00230,map01100,map02025,map04113,map04213	adenylate cyclase [EC:4.6.1.1]	Lyases;Phosphorus-oxygen lyases;Phosphorus-oxygen lyases (only sub-subclass identified to date);ATP diphosphate-lyase (cyclizing; 3',5'-cyclic-AMP-forming)	ko04113;ko04213;ko02025;ko01100;ko00230	Cellular Processes;Organismal Systems;Cellular Processes;Metabolism;Metabolism	Cell growth and death;Aging;Cellular community - prokaryotes;Global and overview maps;Nucleotide metabolism	Meiosis - yeast;Longevity regulating pathway - multiple species;Biofilm formation - Pseudomonas aeruginosa;Metabolic pathways;Purine metabolism
SD8020_metabat2.bin.3	SD8020_metabat2.bin.3_NODE_126_length_21107_cov_4.398999_7	K02456	gspG	general secretion pathway protein G	map03070,map05111	general secretion pathway protein G	-	ko05111;ko03070	Cellular Processes;Environmental Information Processing	Cellular community - prokaryotes;Membrane transport	Biofilm formation - Vibrio cholerae;Bacterial secretion system
SD8020_metabat2.bin.3	SD8020_metabat2.bin.3_NODE_131_length_20801_cov_3.986747_4	K21010	pelE	polysaccharide biosynthesis protein PelE	map02025	polysaccharide biosynthesis protein PelE	-	ko02025	Cellular Processes	Cellular community - prokaryotes	Biofilm formation - Pseudomonas aeruginosa
SD8020_metabat2.bin.3	SD8020_metabat2.bin.3_NODE_131_length_20801_cov_3.986747_5	K21011	pelF	polysaccharide biosynthesis protein PelF	map02025	polysaccharide biosynthesis protein PelF	-	ko02025	Cellular Processes	Cellular community - prokaryotes	Biofilm formation - Pseudomonas aeruginosa
SD8020_metabat2.bin.3	SD8020_metabat2.bin.3_NODE_131_length_20801_cov_3.986747_6	K21012	pelG	polysaccharide biosynthesis protein PelG	map02025	polysaccharide biosynthesis protein PelG	-	ko02025	Cellular Processes	Cellular community - prokaryotes	Biofilm formation - Pseudomonas aeruginosa
SD8020_metabat2.bin.3	SD8020_metabat2.bin.3_NODE_131_length_20801_cov_3.986747_7	K21009	pelD	polysaccharide biosynthesis protein PelD	map02025	polysaccharide biosynthesis protein PelD	-	ko02025	Cellular Processes	Cellular community - prokaryotes	Biofilm formation - Pseudomonas aeruginosa
SD8020_metabat2.bin.3	SD8020_metabat2.bin.3_NODE_131_length_20801_cov_3.986747_8	K21007	pelB	polysaccharide biosynthesis protein PelB	map02025	polysaccharide biosynthesis protein PelB	-	ko02025	Cellular Processes	Cellular community - prokaryotes	Biofilm formation - Pseudomonas aeruginosa
SD8020_metabat2.bin.3	SD8020_metabat2.bin.3_NODE_131_length_20801_cov_3.986747_9	K21007	pelB	polysaccharide biosynthesis protein PelB	map02025	polysaccharide biosynthesis protein PelB	-	ko02025	Cellular Processes	Cellular community - prokaryotes	Biofilm formation - Pseudomonas aeruginosa
SD8020_metabat2.bin.3	SD8020_metabat2.bin.3_NODE_131_length_20801_cov_3.986747_10	K21006	pelA	polysaccharide biosynthesis protein PelA	map02025	polysaccharide biosynthesis protein PelA	-	ko02025	Cellular Processes	Cellular community - prokaryotes	Biofilm formation - Pseudomonas aeruginosa
SD8020_metabat2.bin.3	SD8020_metabat2.bin.3_NODE_131_length_20801_cov_3.986747_14	K21008	pelC	polysaccharide biosynthesis protein PelC	map02025	polysaccharide biosynthesis protein PelC	-	ko02025	Cellular Processes	Cellular community - prokaryotes	Biofilm formation - Pseudomonas aeruginosa
SD8020_metabat2.bin.3	SD8020_metabat2.bin.3_NODE_136_length_20477_cov_4.561572_14	K03092	rpoN	RNA polymerase sigma-54 factor	map02020,map02040,map05111	RNA polymerase sigma-54 factor	-	ko02040;ko02020;ko05111	Cellular Processes;Environmental Information Processing;Cellular Processes	Cell motility;Signal transduction;Cellular community - prokaryotes	Flagellar assembly;Two-component system;Biofilm formation - Vibrio cholerae
SD8020_metabat2.bin.3	SD8020_metabat2.bin.3_NODE_149_length_19619_cov_4.758465_9	K11912	ppkA	serine/threonine-protein kinase PpkA [EC:2.7.11.1]	map02025,map03070	serine/threonine-protein kinase PpkA [EC:2.7.11.1]	Transferases;Transferring phosphorus-containing groups;Protein-serine/threonine kinases;ATP:protein phosphotransferase (non-specific)	ko02025;ko03070	Cellular Processes;Environmental Information Processing	Cellular community - prokaryotes;Membrane transport	Biofilm formation - Pseudomonas aeruginosa;Bacterial secretion system
SD8020_metabat2.bin.3	SD8020_metabat2.bin.3_NODE_180_length_17711_cov_4.395814_4	K10914	crp	CRP/FNR family transcriptional regulator, cyclic AMP receptor protein	map02020,map02024,map02025,map02026,map05111	CRP/FNR family transcriptional regulator, cyclic AMP receptor protein	-	ko05111;ko02025;ko02024;ko02020;ko02026	Cellular Processes;Cellular Processes;Cellular Processes;Environmental Information Processing;Cellular Processes	Cellular community - prokaryotes;Cellular community - prokaryotes;Cellular community - prokaryotes;Signal transduction;Cellular community - prokaryotes	Biofilm formation - Vibrio cholerae;Biofilm formation - Pseudomonas aeruginosa;Quorum sensing;Two-component system;Biofilm formation - Escherichia coli
SD8020_metabat2.bin.3	SD8020_metabat2.bin.3_NODE_180_length_17711_cov_4.395814_14	K02405	fliA, whiG	RNA polymerase sigma factor FliA	map02020,map02025,map02026,map02040,map05111	RNA polymerase sigma factor FliA	-	ko02040;ko02026;ko02020;ko02025;ko05111	Cellular Processes;Cellular Processes;Environmental Information Processing;Cellular Processes;Cellular Processes	Cell motility;Cellular community - prokaryotes;Signal transduction;Cellular community - prokaryotes;Cellular community - prokaryotes	Flagellar assembly;Biofilm formation - Escherichia coli;Two-component system;Biofilm formation - Pseudomonas aeruginosa;Biofilm formation - Vibrio cholerae
SD8020_metabat2.bin.3	SD8020_metabat2.bin.3_NODE_206_length_16385_cov_4.196642_11	K01768		adenylate cyclase [EC:4.6.1.1]	map00230,map01100,map02025,map04113,map04213	adenylate cyclase [EC:4.6.1.1]	Lyases;Phosphorus-oxygen lyases;Phosphorus-oxygen lyases (only sub-subclass identified to date);ATP diphosphate-lyase (cyclizing; 3',5'-cyclic-AMP-forming)	ko04113;ko04213;ko02025;ko01100;ko00230	Cellular Processes;Organismal Systems;Cellular Processes;Metabolism;Metabolism	Cell growth and death;Aging;Cellular community - prokaryotes;Global and overview maps;Nucleotide metabolism	Meiosis - yeast;Longevity regulating pathway - multiple species;Biofilm formation - Pseudomonas aeruginosa;Metabolic pathways;Purine metabolism
SD8020_metabat2.bin.3	SD8020_metabat2.bin.3_NODE_219_length_15869_cov_4.299200_7	K11912	ppkA	serine/threonine-protein kinase PpkA [EC:2.7.11.1]	map02025,map03070	serine/threonine-protein kinase PpkA [EC:2.7.11.1]	Transferases;Transferring phosphorus-containing groups;Protein-serine/threonine kinases;ATP:protein phosphotransferase (non-specific)	ko02025;ko03070	Cellular Processes;Environmental Information Processing	Cellular community - prokaryotes;Membrane transport	Biofilm formation - Pseudomonas aeruginosa;Bacterial secretion system
SD8020_metabat2.bin.3	SD8020_metabat2.bin.3_NODE_237_length_15045_cov_4.673080_7	K03666	hfq	host factor-I protein	map02024,map03018,map05111	host factor-I protein	-	ko05111;ko02024;ko03018	Cellular Processes;Cellular Processes;Genetic Information Processing	Cellular community - prokaryotes;Cellular community - prokaryotes;Folding, sorting and degradation	Biofilm formation - Vibrio cholerae;Quorum sensing;RNA degradation
SD8020_metabat2.bin.3	SD8020_metabat2.bin.3_NODE_250_length_14492_cov_4.215245_8	K01768		adenylate cyclase [EC:4.6.1.1]	map00230,map01100,map02025,map04113,map04213	adenylate cyclase [EC:4.6.1.1]	Lyases;Phosphorus-oxygen lyases;Phosphorus-oxygen lyases (only sub-subclass identified to date);ATP diphosphate-lyase (cyclizing; 3',5'-cyclic-AMP-forming)	ko04113;ko04213;ko02025;ko01100;ko00230	Cellular Processes;Organismal Systems;Cellular Processes;Metabolism;Metabolism	Cell growth and death;Aging;Cellular community - prokaryotes;Global and overview maps;Nucleotide metabolism	Meiosis - yeast;Longevity regulating pathway - multiple species;Biofilm formation - Pseudomonas aeruginosa;Metabolic pathways;Purine metabolism
SD8020_metabat2.bin.3	SD8020_metabat2.bin.3_NODE_303_length_12890_cov_5.129358_3	K10914	crp	CRP/FNR family transcriptional regulator, cyclic AMP receptor protein	map02020,map02024,map02025,map02026,map05111	CRP/FNR family transcriptional regulator, cyclic AMP receptor protein	-	ko05111;ko02025;ko02024;ko02020;ko02026	Cellular Processes;Cellular Processes;Cellular Processes;Environmental Information Processing;Cellular Processes	Cellular community - prokaryotes;Cellular community - prokaryotes;Cellular community - prokaryotes;Signal transduction;Cellular community - prokaryotes	Biofilm formation - Vibrio cholerae;Biofilm formation - Pseudomonas aeruginosa;Quorum sensing;Two-component system;Biofilm formation - Escherichia coli
SD8020_metabat2.bin.3	SD8020_metabat2.bin.3_NODE_307_length_12834_cov_4.357519_4	K00688	PYG, glgP	glycogen phosphorylase [EC:2.4.1.1]	map00500,map01100,map01110,map02026,map04217,map04910,map04922,map04931	glycogen phosphorylase [EC:2.4.1.1]	Transferases;Glycosyltransferases;Hexosyltransferases;(1->4)-alpha-D-glucan:phosphate alpha-D-glucosyltransferase	ko00500;ko04922;ko01100;ko04910;ko01110;ko04217;ko04931;ko02026	Metabolism;Organismal Systems;Metabolism;Organismal Systems;Metabolism;Cellular Processes;Human Diseases;Cellular Processes	Carbohydrate metabolism;Endocrine system;Global and overview maps;Endocrine system;Global and overview maps;Cell growth and death;Endocrine and metabolic disease;Cellular community - prokaryotes	Starch and sucrose metabolism;Glucagon signaling pathway;Metabolic pathways;Insulin signaling pathway;Biosynthesis of secondary metabolites;Necroptosis;Insulin resistance;Biofilm formation - Escherichia coli
SD8020_metabat2.bin.3	SD8020_metabat2.bin.3_NODE_326_length_12471_cov_4.344540_2	K03606	wcaJ	undecaprenyl-phosphate glucose phosphotransferase [EC:2.7.8.31]	map00543,map05111	undecaprenyl-phosphate glucose phosphotransferase [EC:2.7.8.31]	Transferases;Transferring phosphorus-containing groups;Transferases for other substituted phosphate groups;UDP-glucose:ditrans,octacis-undecaprenyl-phosphate glucose phosphotransferase	ko00543;ko05111	Metabolism;Cellular Processes	Glycan biosynthesis and metabolism;Cellular community - prokaryotes	Exopolysaccharide biosynthesis;Biofilm formation - Vibrio cholerae
SD8020_metabat2.bin.3	SD8020_metabat2.bin.3_NODE_326_length_12471_cov_4.344540_4	K16554	exoP, vpsO	polysaccharide biosynthesis transport protein [EC:2.7.10.3]	map05111	polysaccharide biosynthesis transport protein [EC:2.7.10.3]	Transferases;Transferring phosphorus-containing groups;Protein-tyrosine kinases;ATP:[protein]-L-tyrosine O-phosphotransferase (bacterial-type)	ko05111	Cellular Processes	Cellular community - prokaryotes	Biofilm formation - Vibrio cholerae
SD8020_metabat2.bin.3	SD8020_metabat2.bin.3_NODE_360_length_11787_cov_4.132333_3	K01768		adenylate cyclase [EC:4.6.1.1]	map00230,map01100,map02025,map04113,map04213	adenylate cyclase [EC:4.6.1.1]	Lyases;Phosphorus-oxygen lyases;Phosphorus-oxygen lyases (only sub-subclass identified to date);ATP diphosphate-lyase (cyclizing; 3',5'-cyclic-AMP-forming)	ko04113;ko04213;ko02025;ko01100;ko00230	Cellular Processes;Organismal Systems;Cellular Processes;Metabolism;Metabolism	Cell growth and death;Aging;Cellular community - prokaryotes;Global and overview maps;Nucleotide metabolism	Meiosis - yeast;Longevity regulating pathway - multiple species;Biofilm formation - Pseudomonas aeruginosa;Metabolic pathways;Purine metabolism
SD8020_metabat2.bin.3	SD8020_metabat2.bin.3_NODE_460_length_9976_cov_4.625850_1	K03087	rpoS	RNA polymerase nonessential primary-like sigma factor	map02026,map05111	RNA polymerase nonessential primary-like sigma factor	-	ko05111;ko02026	Cellular Processes;Cellular Processes	Cellular community - prokaryotes;Cellular community - prokaryotes	Biofilm formation - Vibrio cholerae;Biofilm formation - Escherichia coli
SD8020_metabat2.bin.3	SD8020_metabat2.bin.3_NODE_623_length_8245_cov_4.658044_11	K18101	rhlB	rhamnosyltransferase subunit B [EC:2.4.1.-]	map02024,map02025	rhamnosyltransferase subunit B [EC:2.4.1.-]	-	ko02025;ko02024	Cellular Processes;Cellular Processes	Cellular community - prokaryotes;Cellular community - prokaryotes	Biofilm formation - Pseudomonas aeruginosa;Quorum sensing
SD8020_metabat2.bin.3	SD8020_metabat2.bin.3_NODE_716_length_7496_cov_4.816122_6	K03567	gcvR	glycine cleavage system transcriptional repressor	map02026	glycine cleavage system transcriptional repressor	-	ko02026	Cellular Processes	Cellular community - prokaryotes	Biofilm formation - Escherichia coli
SD8020_metabat2.bin.3	SD8020_metabat2.bin.3_NODE_1010_length_6056_cov_4.174566_4	K03651	cpdA	3',5'-cyclic-AMP phosphodiesterase [EC:3.1.4.53]	map00230,map01100,map02025	3',5'-cyclic-AMP phosphodiesterase [EC:3.1.4.53]	Hydrolases;Acting on ester bonds;Phosphoric-diester hydrolases;3',5'-cyclic-AMP 5'-nucleotidohydrolase	ko00230;ko01100;ko02025	Metabolism;Metabolism;Cellular Processes	Nucleotide metabolism;Global and overview maps;Cellular community - prokaryotes	Purine metabolism;Metabolic pathways;Biofilm formation - Pseudomonas aeruginosa
SD8020_metabat2.bin.3	SD8020_metabat2.bin.3_NODE_1814_length_4227_cov_4.686341_2	K10914	crp	CRP/FNR family transcriptional regulator, cyclic AMP receptor protein	map02020,map02024,map02025,map02026,map05111	CRP/FNR family transcriptional regulator, cyclic AMP receptor protein	-	ko05111;ko02025;ko02024;ko02020;ko02026	Cellular Processes;Cellular Processes;Cellular Processes;Environmental Information Processing;Cellular Processes	Cellular community - prokaryotes;Cellular community - prokaryotes;Cellular community - prokaryotes;Signal transduction;Cellular community - prokaryotes	Biofilm formation - Vibrio cholerae;Biofilm formation - Pseudomonas aeruginosa;Quorum sensing;Two-component system;Biofilm formation - Escherichia coli
SD8020_metabat2.bin.3	SD8020_metabat2.bin.3_NODE_1814_length_4227_cov_4.686341_3	K01768		adenylate cyclase [EC:4.6.1.1]	map00230,map01100,map02025,map04113,map04213	adenylate cyclase [EC:4.6.1.1]	Lyases;Phosphorus-oxygen lyases;Phosphorus-oxygen lyases (only sub-subclass identified to date);ATP diphosphate-lyase (cyclizing; 3',5'-cyclic-AMP-forming)	ko04113;ko04213;ko02025;ko01100;ko00230	Cellular Processes;Organismal Systems;Cellular Processes;Metabolism;Metabolism	Cell growth and death;Aging;Cellular community - prokaryotes;Global and overview maps;Nucleotide metabolism	Meiosis - yeast;Longevity regulating pathway - multiple species;Biofilm formation - Pseudomonas aeruginosa;Metabolic pathways;Purine metabolism
SD8020_metabat2.bin.3	SD8020_metabat2.bin.3_NODE_1857_length_4170_cov_4.525600_4	K21000	pslG	polysaccharide biosynthesis protein PslG	map02025	polysaccharide biosynthesis protein PslG	-	ko02025	Cellular Processes	Cellular community - prokaryotes	Biofilm formation - Pseudomonas aeruginosa
SD8020_metabat2.bin.3	SD8020_metabat2.bin.3_NODE_2341_length_3692_cov_3.985694_3	K00640	cysE	serine O-acetyltransferase [EC:2.3.1.30]	map00270,map00543,map00920,map01100,map01110,map01120,map01200,map01230,map05111	serine O-acetyltransferase [EC:2.3.1.30]	Transferases;Acyltransferases;Transferring groups other than aminoacyl groups;acetyl-CoA:L-serine O-acetyltransferase	ko00920;ko01110;ko01230;ko01200;ko00543;ko05111;ko01120;ko01100;ko00270	Metabolism;Metabolism;Metabolism;Metabolism;Metabolism;Cellular Processes;Metabolism;Metabolism;Metabolism	Energy metabolism;Global and overview maps;Global and overview maps;Global and overview maps;Glycan biosynthesis and metabolism;Cellular community - prokaryotes;Global and overview maps;Global and overview maps;Amino acid metabolism	Sulfur metabolism;Biosynthesis of secondary metabolites;Biosynthesis of amino acids;Carbon metabolism;Exopolysaccharide biosynthesis;Biofilm formation - Vibrio cholerae;Microbial metabolism in diverse environments;Metabolic pathways;Cysteine and methionine metabolism
SD8037_metabat2.bin.6	SD8037_metabat2.bin.6_NODE_15_length_133518_cov_18.295620_117	K03666	hfq	host factor-I protein	map02024,map03018,map05111	host factor-I protein	-	ko05111;ko02024;ko03018	Cellular Processes;Cellular Processes;Genetic Information Processing	Cellular community - prokaryotes;Cellular community - prokaryotes;Folding, sorting and degradation	Biofilm formation - Vibrio cholerae;Quorum sensing;RNA degradation
SD8037_metabat2.bin.6	SD8037_metabat2.bin.6_NODE_28_length_104937_cov_19.464727_53	K03087	rpoS	RNA polymerase nonessential primary-like sigma factor	map02026,map05111	RNA polymerase nonessential primary-like sigma factor	-	ko05111;ko02026	Cellular Processes;Cellular Processes	Cellular community - prokaryotes;Cellular community - prokaryotes	Biofilm formation - Vibrio cholerae;Biofilm formation - Escherichia coli
SD8037_metabat2.bin.6	SD8037_metabat2.bin.6_NODE_28_length_104937_cov_19.464727_87	K11912	ppkA	serine/threonine-protein kinase PpkA [EC:2.7.11.1]	map02025,map03070	serine/threonine-protein kinase PpkA [EC:2.7.11.1]	Transferases;Transferring phosphorus-containing groups;Protein-serine/threonine kinases;ATP:protein phosphotransferase (non-specific)	ko02025;ko03070	Cellular Processes;Environmental Information Processing	Cellular community - prokaryotes;Membrane transport	Biofilm formation - Pseudomonas aeruginosa;Bacterial secretion system
SD8037_metabat2.bin.6	SD8037_metabat2.bin.6_NODE_37_length_95505_cov_18.607132_91	K16011	algA, xanB, rfbA, wbpW, pslB	mannose-1-phosphate guanylyltransferase / mannose-6-phosphate isomerase [EC:2.7.7.13 5.3.1.8]	map00051,map00520,map00541,map01100,map01110,map01250,map02025	mannose-1-phosphate guanylyltransferase / mannose-6-phosphate isomerase [EC:2.7.7.13 5.3.1.8]	Transferases;Transferring phosphorus-containing groups;Nucleotidyltransferases;GTP:alpha-D-mannose-1-phosphate guanylyltransferase|Isomerases;Intramolecular oxidoreductases;Interconverting aldoses and ketoses, and related compounds;D-mannose-6-phosphate aldose-ketose-isomerase	ko01100;ko01250;ko00541;ko00051;ko02025;ko00520;ko01110	Metabolism;Metabolism;Metabolism;Metabolism;Cellular Processes;Metabolism;Metabolism	Global and overview maps;Global and overview maps;Glycan biosynthesis and metabolism;Carbohydrate metabolism;Cellular community - prokaryotes;Carbohydrate metabolism;Global and overview maps	Metabolic pathways;Biosynthesis of nucleotide sugars;O-Antigen nucleotide sugar biosynthesis;Fructose and mannose metabolism;Biofilm formation - Pseudomonas aeruginosa;Amino sugar and nucleotide sugar metabolism;Biosynthesis of secondary metabolites
SD8037_metabat2.bin.6	SD8037_metabat2.bin.6_NODE_43_length_92589_cov_18.754678_72	K03651	cpdA	3',5'-cyclic-AMP phosphodiesterase [EC:3.1.4.53]	map00230,map01100,map02025	3',5'-cyclic-AMP phosphodiesterase [EC:3.1.4.53]	Hydrolases;Acting on ester bonds;Phosphoric-diester hydrolases;3',5'-cyclic-AMP 5'-nucleotidohydrolase	ko00230;ko01100;ko02025	Metabolism;Metabolism;Cellular Processes	Nucleotide metabolism;Global and overview maps;Cellular community - prokaryotes	Purine metabolism;Metabolic pathways;Biofilm formation - Pseudomonas aeruginosa
SD8037_metabat2.bin.6	SD8037_metabat2.bin.6_NODE_43_length_92589_cov_18.754678_78	K10941	flrA, fleQ, flaK	sigma-54 dependent transcriptional regulator, flagellar regulatory protein	map02020,map02025,map02040,map05111	sigma-54 dependent transcriptional regulator, flagellar regulatory protein	-	ko05111;ko02025;ko02040;ko02020	Cellular Processes;Cellular Processes;Cellular Processes;Environmental Information Processing	Cellular community - prokaryotes;Cellular community - prokaryotes;Cell motility;Signal transduction	Biofilm formation - Vibrio cholerae;Biofilm formation - Pseudomonas aeruginosa;Flagellar assembly;Two-component system
SD8037_metabat2.bin.6	SD8037_metabat2.bin.6_NODE_43_length_92589_cov_18.754678_80	K06204	dksA	DnaK suppressor protein	map02026	RNA polymerase-binding transcription factor	-	ko02026	Cellular Processes	Cellular community - prokaryotes	Biofilm formation - Escherichia coli
SD8037_metabat2.bin.6	SD8037_metabat2.bin.6_NODE_47_length_88177_cov_18.572277_23	K01791	wecB	UDP-N-acetylglucosamine 2-epimerase (non-hydrolysing) [EC:5.1.3.14]	map00520,map00541,map01100,map01250,map02020,map05111	UDP-N-acetylglucosamine 2-epimerase (non-hydrolysing) [EC:5.1.3.14]	Isomerases;Racemases and epimerases;Acting on carbohydrates and derivatives;UDP-N-acetyl-alpha-D-glucosamine 2-epimerase	ko00520;ko05111;ko01100;ko01250;ko00541;ko02020	Metabolism;Cellular Processes;Metabolism;Metabolism;Metabolism;Environmental Information Processing	Carbohydrate metabolism;Cellular community - prokaryotes;Global and overview maps;Global and overview maps;Glycan biosynthesis and metabolism;Signal transduction	Amino sugar and nucleotide sugar metabolism;Biofilm formation - Vibrio cholerae;Metabolic pathways;Biosynthesis of nucleotide sugars;O-Antigen nucleotide sugar biosynthesis;Two-component system
SD8037_metabat2.bin.6	SD8037_metabat2.bin.6_NODE_54_length_83583_cov_17.682180_3	K01657	trpE	anthranilate synthase component I [EC:4.1.3.27]	map00400,map00405,map01100,map01110,map01230,map02024,map02025	anthranilate synthase component I [EC:4.1.3.27]	Lyases;Carbon-carbon lyases;Oxo-acid-lyases;chorismate pyruvate-lyase (amino-accepting; anthranilate-forming)	ko00400;ko00405;ko01110;ko02025;ko02024;ko01230;ko01100	Metabolism;Metabolism;Metabolism;Cellular Processes;Cellular Processes;Metabolism;Metabolism	Amino acid metabolism;Biosynthesis of other secondary metabolites;Global and overview maps;Cellular community - prokaryotes;Cellular community - prokaryotes;Global and overview maps;Global and overview maps	Phenylalanine, tyrosine and tryptophan biosynthesis;Phenazine biosynthesis;Biosynthesis of secondary metabolites;Biofilm formation - Pseudomonas aeruginosa;Quorum sensing;Biosynthesis of amino acids;Metabolic pathways
SD8037_metabat2.bin.6	SD8037_metabat2.bin.6_NODE_54_length_83583_cov_17.682180_9	K07689	uvrY, gacA, varA	two-component system, NarL family, invasion response regulator UvrY	map02020,map02025,map02026,map05111	two-component system, NarL family, invasion response regulator UvrY	-	ko02025;ko05111;ko02020;ko02026	Cellular Processes;Cellular Processes;Environmental Information Processing;Cellular Processes	Cellular community - prokaryotes;Cellular community - prokaryotes;Signal transduction;Cellular community - prokaryotes	Biofilm formation - Pseudomonas aeruginosa;Biofilm formation - Vibrio cholerae;Two-component system;Biofilm formation - Escherichia coli
SD8037_metabat2.bin.6	SD8037_metabat2.bin.6_NODE_81_length_70577_cov_17.530461_23	K00688	PYG, glgP	glycogen phosphorylase [EC:2.4.1.1]	map00500,map01100,map01110,map02026,map04217,map04910,map04922,map04931	glycogen phosphorylase [EC:2.4.1.1]	Transferases;Glycosyltransferases;Hexosyltransferases;(1->4)-alpha-D-glucan:phosphate alpha-D-glucosyltransferase	ko00500;ko04922;ko01100;ko04910;ko01110;ko04217;ko04931;ko02026	Metabolism;Organismal Systems;Metabolism;Organismal Systems;Metabolism;Cellular Processes;Human Diseases;Cellular Processes	Carbohydrate metabolism;Endocrine system;Global and overview maps;Endocrine system;Global and overview maps;Cell growth and death;Endocrine and metabolic disease;Cellular community - prokaryotes	Starch and sucrose metabolism;Glucagon signaling pathway;Metabolic pathways;Insulin signaling pathway;Biosynthesis of secondary metabolites;Necroptosis;Insulin resistance;Biofilm formation - Escherichia coli
SD8037_metabat2.bin.6	SD8037_metabat2.bin.6_NODE_107_length_62222_cov_20.364055_48	K10914	crp	CRP/FNR family transcriptional regulator, cyclic AMP receptor protein	map02020,map02024,map02025,map02026,map05111	CRP/FNR family transcriptional regulator, cyclic AMP receptor protein	-	ko05111;ko02025;ko02024;ko02020;ko02026	Cellular Processes;Cellular Processes;Cellular Processes;Environmental Information Processing;Cellular Processes	Cellular community - prokaryotes;Cellular community - prokaryotes;Cellular community - prokaryotes;Signal transduction;Cellular community - prokaryotes	Biofilm formation - Vibrio cholerae;Biofilm formation - Pseudomonas aeruginosa;Quorum sensing;Two-component system;Biofilm formation - Escherichia coli
SD8037_metabat2.bin.6	SD8037_metabat2.bin.6_NODE_107_length_62222_cov_20.364055_58	K01768		adenylate cyclase [EC:4.6.1.1]	map00230,map01100,map02025,map04113,map04213	adenylate cyclase [EC:4.6.1.1]	Lyases;Phosphorus-oxygen lyases;Phosphorus-oxygen lyases (only sub-subclass identified to date);ATP diphosphate-lyase (cyclizing; 3',5'-cyclic-AMP-forming)	ko04113;ko04213;ko02025;ko01100;ko00230	Cellular Processes;Organismal Systems;Cellular Processes;Metabolism;Metabolism	Cell growth and death;Aging;Cellular community - prokaryotes;Global and overview maps;Nucleotide metabolism	Meiosis - yeast;Longevity regulating pathway - multiple species;Biofilm formation - Pseudomonas aeruginosa;Metabolic pathways;Purine metabolism
SD8037_metabat2.bin.6	SD8037_metabat2.bin.6_NODE_124_length_58059_cov_16.808448_5	K20988	vpsN	polysaccharide biosynthesis/export protein VpsN	map05111	polysaccharide biosynthesis/export protein VpsN	-	ko05111	Cellular Processes	Cellular community - prokaryotes	Biofilm formation - Vibrio cholerae
SD8037_metabat2.bin.6	SD8037_metabat2.bin.6_NODE_160_length_51166_cov_19.333470_12	K03557	fis	Fis family transcriptional regulator, factor for inversion stimulation protein	map05111	Fis family transcriptional regulator, factor for inversion stimulation protein	-	ko05111	Cellular Processes	Cellular community - prokaryotes	Biofilm formation - Vibrio cholerae
SD8037_metabat2.bin.6	SD8037_metabat2.bin.6_NODE_182_length_47110_cov_18.197518_21	K03567	gcvR	glycine cleavage system transcriptional repressor	map02026	glycine cleavage system transcriptional repressor	-	ko02026	Cellular Processes	Cellular community - prokaryotes	Biofilm formation - Escherichia coli
SD8037_metabat2.bin.6	SD8037_metabat2.bin.6_NODE_192_length_45919_cov_19.388976_15	K01768		adenylate cyclase [EC:4.6.1.1]	map00230,map01100,map02025,map04113,map04213	adenylate cyclase [EC:4.6.1.1]	Lyases;Phosphorus-oxygen lyases;Phosphorus-oxygen lyases (only sub-subclass identified to date);ATP diphosphate-lyase (cyclizing; 3',5'-cyclic-AMP-forming)	ko04113;ko04213;ko02025;ko01100;ko00230	Cellular Processes;Organismal Systems;Cellular Processes;Metabolism;Metabolism	Cell growth and death;Aging;Cellular community - prokaryotes;Global and overview maps;Nucleotide metabolism	Meiosis - yeast;Longevity regulating pathway - multiple species;Biofilm formation - Pseudomonas aeruginosa;Metabolic pathways;Purine metabolism
SD8037_metabat2.bin.6	SD8037_metabat2.bin.6_NODE_192_length_45919_cov_19.388976_34	K03563	csrA	carbon storage regulator	map02020,map02025,map02026,map05111	carbon storage regulator	-	ko05111;ko02025;ko02020;ko02026	Cellular Processes;Cellular Processes;Environmental Information Processing;Cellular Processes	Cellular community - prokaryotes;Cellular community - prokaryotes;Signal transduction;Cellular community - prokaryotes	Biofilm formation - Vibrio cholerae;Biofilm formation - Pseudomonas aeruginosa;Two-component system;Biofilm formation - Escherichia coli
SD8037_metabat2.bin.6	SD8037_metabat2.bin.6_NODE_193_length_45800_cov_20.041053_30	K18101	rhlB	rhamnosyltransferase subunit B [EC:2.4.1.-]	map02024,map02025	rhamnosyltransferase subunit B [EC:2.4.1.-]	-	ko02025;ko02024	Cellular Processes;Cellular Processes	Cellular community - prokaryotes;Cellular community - prokaryotes	Biofilm formation - Pseudomonas aeruginosa;Quorum sensing
SD8037_metabat2.bin.6	SD8037_metabat2.bin.6_NODE_195_length_45711_cov_19.341107_19	K00640	cysE	serine O-acetyltransferase [EC:2.3.1.30]	map00270,map00543,map00920,map01100,map01110,map01120,map01200,map01230,map05111	serine O-acetyltransferase [EC:2.3.1.30]	Transferases;Acyltransferases;Transferring groups other than aminoacyl groups;acetyl-CoA:L-serine O-acetyltransferase	ko00920;ko01110;ko01230;ko01200;ko00543;ko05111;ko01120;ko01100;ko00270	Metabolism;Metabolism;Metabolism;Metabolism;Metabolism;Cellular Processes;Metabolism;Metabolism;Metabolism	Energy metabolism;Global and overview maps;Global and overview maps;Global and overview maps;Glycan biosynthesis and metabolism;Cellular community - prokaryotes;Global and overview maps;Global and overview maps;Amino acid metabolism	Sulfur metabolism;Biosynthesis of secondary metabolites;Biosynthesis of amino acids;Carbon metabolism;Exopolysaccharide biosynthesis;Biofilm formation - Vibrio cholerae;Microbial metabolism in diverse environments;Metabolic pathways;Cysteine and methionine metabolism
SD8037_metabat2.bin.6	SD8037_metabat2.bin.6_NODE_228_length_42401_cov_19.102569_38	K00975	glgC	glucose-1-phosphate adenylyltransferase [EC:2.7.7.27]	map00500,map00520,map01100,map01110,map01250,map02026	glucose-1-phosphate adenylyltransferase [EC:2.7.7.27]	Transferases;Transferring phosphorus-containing groups;Nucleotidyltransferases;ATP:alpha-D-glucose-1-phosphate adenylyltransferase	ko00520;ko01110;ko00500;ko01100;ko01250;ko02026	Metabolism;Metabolism;Metabolism;Metabolism;Metabolism;Cellular Processes	Carbohydrate metabolism;Global and overview maps;Carbohydrate metabolism;Global and overview maps;Global and overview maps;Cellular community - prokaryotes	Amino sugar and nucleotide sugar metabolism;Biosynthesis of secondary metabolites;Starch and sucrose metabolism;Metabolic pathways;Biosynthesis of nucleotide sugars;Biofilm formation - Escherichia coli
SD8037_metabat2.bin.6	SD8037_metabat2.bin.6_NODE_229_length_42377_cov_19.356379_22	K01658	trpG	anthranilate synthase component II [EC:4.1.3.27]	map00400,map00405,map01100,map01110,map01230,map02024,map02025	anthranilate synthase component II [EC:4.1.3.27]	Lyases;Carbon-carbon lyases;Oxo-acid-lyases;chorismate pyruvate-lyase (amino-accepting; anthranilate-forming)	ko01230;ko01100;ko02025;ko01110;ko02024;ko00405;ko00400	Metabolism;Metabolism;Cellular Processes;Metabolism;Cellular Processes;Metabolism;Metabolism	Global and overview maps;Global and overview maps;Cellular community - prokaryotes;Global and overview maps;Cellular community - prokaryotes;Biosynthesis of other secondary metabolites;Amino acid metabolism	Biosynthesis of amino acids;Metabolic pathways;Biofilm formation - Pseudomonas aeruginosa;Biosynthesis of secondary metabolites;Quorum sensing;Phenazine biosynthesis;Phenylalanine, tyrosine and tryptophan biosynthesis
SD8037_metabat2.bin.6	SD8037_metabat2.bin.6_NODE_234_length_41996_cov_19.286632_22	K01768		adenylate cyclase [EC:4.6.1.1]	map00230,map01100,map02025,map04113,map04213	adenylate cyclase [EC:4.6.1.1]	Lyases;Phosphorus-oxygen lyases;Phosphorus-oxygen lyases (only sub-subclass identified to date);ATP diphosphate-lyase (cyclizing; 3',5'-cyclic-AMP-forming)	ko04113;ko04213;ko02025;ko01100;ko00230	Cellular Processes;Organismal Systems;Cellular Processes;Metabolism;Metabolism	Cell growth and death;Aging;Cellular community - prokaryotes;Global and overview maps;Nucleotide metabolism	Meiosis - yeast;Longevity regulating pathway - multiple species;Biofilm formation - Pseudomonas aeruginosa;Metabolic pathways;Purine metabolism
SD8037_metabat2.bin.6	SD8037_metabat2.bin.6_NODE_234_length_41996_cov_19.286632_25	K10914	crp	CRP/FNR family transcriptional regulator, cyclic AMP receptor protein	map02020,map02024,map02025,map02026,map05111	CRP/FNR family transcriptional regulator, cyclic AMP receptor protein	-	ko05111;ko02025;ko02024;ko02020;ko02026	Cellular Processes;Cellular Processes;Cellular Processes;Environmental Information Processing;Cellular Processes	Cellular community - prokaryotes;Cellular community - prokaryotes;Cellular community - prokaryotes;Signal transduction;Cellular community - prokaryotes	Biofilm formation - Vibrio cholerae;Biofilm formation - Pseudomonas aeruginosa;Quorum sensing;Two-component system;Biofilm formation - Escherichia coli
SD8037_metabat2.bin.6	SD8037_metabat2.bin.6_NODE_234_length_41996_cov_19.286632_42	K05851	cyaA	adenylate cyclase, class 1 [EC:4.6.1.1]	map00230,map01100,map02026,map05111	adenylate cyclase, class 1 [EC:4.6.1.1]	Lyases;Phosphorus-oxygen lyases;Phosphorus-oxygen lyases (only sub-subclass identified to date);ATP diphosphate-lyase (cyclizing; 3',5'-cyclic-AMP-forming)	ko01100;ko00230;ko02026;ko05111	Metabolism;Metabolism;Cellular Processes;Cellular Processes	Global and overview maps;Nucleotide metabolism;Cellular community - prokaryotes;Cellular community - prokaryotes	Metabolic pathways;Purine metabolism;Biofilm formation - Escherichia coli;Biofilm formation - Vibrio cholerae
SD8037_metabat2.bin.6	SD8037_metabat2.bin.6_NODE_285_length_38250_cov_18.596779_11	K11912	ppkA	serine/threonine-protein kinase PpkA [EC:2.7.11.1]	map02025,map03070	serine/threonine-protein kinase PpkA [EC:2.7.11.1]	Transferases;Transferring phosphorus-containing groups;Protein-serine/threonine kinases;ATP:protein phosphotransferase (non-specific)	ko02025;ko03070	Cellular Processes;Environmental Information Processing	Cellular community - prokaryotes;Membrane transport	Biofilm formation - Pseudomonas aeruginosa;Bacterial secretion system
SD8037_metabat2.bin.6	SD8037_metabat2.bin.6_NODE_306_length_36591_cov_18.629964_17	K02453	gspD	general secretion pathway protein D	map03070,map05111	general secretion pathway protein D	-	ko05111;ko03070	Cellular Processes;Environmental Information Processing	Cellular community - prokaryotes;Membrane transport	Biofilm formation - Vibrio cholerae;Bacterial secretion system
SD8037_metabat2.bin.6	SD8037_metabat2.bin.6_NODE_306_length_36591_cov_18.629964_18	K02463	gspN	general secretion pathway protein N	map05111	general secretion pathway protein N	-	ko05111	Cellular Processes	Cellular community - prokaryotes	Biofilm formation - Vibrio cholerae
SD8037_metabat2.bin.6	SD8037_metabat2.bin.6_NODE_306_length_36591_cov_18.629964_19	K02462	gspM	general secretion pathway protein M	map03070,map05111	general secretion pathway protein M	-	ko03070;ko05111	Environmental Information Processing;Cellular Processes	Membrane transport;Cellular community - prokaryotes	Bacterial secretion system;Biofilm formation - Vibrio cholerae
SD8037_metabat2.bin.6	SD8037_metabat2.bin.6_NODE_306_length_36591_cov_18.629964_20	K02461	gspL	general secretion pathway protein L	map03070,map05111	general secretion pathway protein L	-	ko03070;ko05111	Environmental Information Processing;Cellular Processes	Membrane transport;Cellular community - prokaryotes	Bacterial secretion system;Biofilm formation - Vibrio cholerae
SD8037_metabat2.bin.6	SD8037_metabat2.bin.6_NODE_306_length_36591_cov_18.629964_21	K02460	gspK	general secretion pathway protein K	map03070,map05111	general secretion pathway protein K	-	ko03070;ko05111	Environmental Information Processing;Cellular Processes	Membrane transport;Cellular community - prokaryotes	Bacterial secretion system;Biofilm formation - Vibrio cholerae
SD8037_metabat2.bin.6	SD8037_metabat2.bin.6_NODE_306_length_36591_cov_18.629964_22	K02459	gspJ	general secretion pathway protein J	map03070,map05111	general secretion pathway protein J	-	ko03070;ko05111	Environmental Information Processing;Cellular Processes	Membrane transport;Cellular community - prokaryotes	Bacterial secretion system;Biofilm formation - Vibrio cholerae
SD8037_metabat2.bin.6	SD8037_metabat2.bin.6_NODE_306_length_36591_cov_18.629964_23	K02458	gspI	general secretion pathway protein I	map03070,map05111	general secretion pathway protein I	-	ko05111;ko03070	Cellular Processes;Environmental Information Processing	Cellular community - prokaryotes;Membrane transport	Biofilm formation - Vibrio cholerae;Bacterial secretion system
SD8037_metabat2.bin.6	SD8037_metabat2.bin.6_NODE_306_length_36591_cov_18.629964_24	K02457	gspH	general secretion pathway protein H	map03070,map05111	general secretion pathway protein H	-	ko03070;ko05111	Environmental Information Processing;Cellular Processes	Membrane transport;Cellular community - prokaryotes	Bacterial secretion system;Biofilm formation - Vibrio cholerae
SD8037_metabat2.bin.6	SD8037_metabat2.bin.6_NODE_306_length_36591_cov_18.629964_25	K02456	gspG	general secretion pathway protein G	map03070,map05111	general secretion pathway protein G	-	ko05111;ko03070	Cellular Processes;Environmental Information Processing	Cellular community - prokaryotes;Membrane transport	Biofilm formation - Vibrio cholerae;Bacterial secretion system
SD8037_metabat2.bin.6	SD8037_metabat2.bin.6_NODE_306_length_36591_cov_18.629964_26	K02455	gspF	general secretion pathway protein F	map03070,map05111	general secretion pathway protein F	-	ko05111;ko03070	Cellular Processes;Environmental Information Processing	Cellular community - prokaryotes;Membrane transport	Biofilm formation - Vibrio cholerae;Bacterial secretion system
SD8037_metabat2.bin.6	SD8037_metabat2.bin.6_NODE_306_length_36591_cov_18.629964_27	K02454	gspE	general secretion pathway protein E [EC:7.4.2.8]	map03070,map05111	general secretion pathway protein E [EC:7.4.2.8]	Translocases;Catalysing the translocation of amino acids and peptides;Linked to the hydrolysis of a nucleoside triphosphate;ATP phosphohydrolase (protein-secreting)	ko03070;ko05111	Environmental Information Processing;Cellular Processes	Membrane transport;Cellular community - prokaryotes	Bacterial secretion system;Biofilm formation - Vibrio cholerae
SD8037_metabat2.bin.6	SD8037_metabat2.bin.6_NODE_521_length_27598_cov_17.394598_13	K03651	cpdA	3',5'-cyclic-AMP phosphodiesterase [EC:3.1.4.53]	map00230,map01100,map02025	3',5'-cyclic-AMP phosphodiesterase [EC:3.1.4.53]	Hydrolases;Acting on ester bonds;Phosphoric-diester hydrolases;3',5'-cyclic-AMP 5'-nucleotidohydrolase	ko00230;ko01100;ko02025	Metabolism;Metabolism;Cellular Processes	Nucleotide metabolism;Global and overview maps;Cellular community - prokaryotes	Purine metabolism;Metabolic pathways;Biofilm formation - Pseudomonas aeruginosa
SD8037_metabat2.bin.6	SD8037_metabat2.bin.6_NODE_575_length_26273_cov_18.805439_15	K03092	rpoN	RNA polymerase sigma-54 factor	map02020,map02040,map05111	RNA polymerase sigma-54 factor	-	ko02040;ko02020;ko05111	Cellular Processes;Environmental Information Processing;Cellular Processes	Cell motility;Signal transduction;Cellular community - prokaryotes	Flagellar assembly;Two-component system;Biofilm formation - Vibrio cholerae
SD8037_metabat2.bin.6	SD8037_metabat2.bin.6_NODE_603_length_25574_cov_17.889810_22	K10914	crp	CRP/FNR family transcriptional regulator, cyclic AMP receptor protein	map02020,map02024,map02025,map02026,map05111	CRP/FNR family transcriptional regulator, cyclic AMP receptor protein	-	ko05111;ko02025;ko02024;ko02020;ko02026	Cellular Processes;Cellular Processes;Cellular Processes;Environmental Information Processing;Cellular Processes	Cellular community - prokaryotes;Cellular community - prokaryotes;Cellular community - prokaryotes;Signal transduction;Cellular community - prokaryotes	Biofilm formation - Vibrio cholerae;Biofilm formation - Pseudomonas aeruginosa;Quorum sensing;Two-component system;Biofilm formation - Escherichia coli
SD8037_metabat2.bin.6	SD8037_metabat2.bin.6_NODE_967_length_20050_cov_19.828891_5	K00975	glgC	glucose-1-phosphate adenylyltransferase [EC:2.7.7.27]	map00500,map00520,map01100,map01110,map01250,map02026	glucose-1-phosphate adenylyltransferase [EC:2.7.7.27]	Transferases;Transferring phosphorus-containing groups;Nucleotidyltransferases;ATP:alpha-D-glucose-1-phosphate adenylyltransferase	ko00520;ko01110;ko00500;ko01100;ko01250;ko02026	Metabolism;Metabolism;Metabolism;Metabolism;Metabolism;Cellular Processes	Carbohydrate metabolism;Global and overview maps;Carbohydrate metabolism;Global and overview maps;Global and overview maps;Cellular community - prokaryotes	Amino sugar and nucleotide sugar metabolism;Biosynthesis of secondary metabolites;Starch and sucrose metabolism;Metabolic pathways;Biosynthesis of nucleotide sugars;Biofilm formation - Escherichia coli
SD8037_metabat2.bin.6	SD8037_metabat2.bin.6_NODE_1009_length_19537_cov_17.306079_12	K11912	ppkA	serine/threonine-protein kinase PpkA [EC:2.7.11.1]	map02025,map03070	serine/threonine-protein kinase PpkA [EC:2.7.11.1]	Transferases;Transferring phosphorus-containing groups;Protein-serine/threonine kinases;ATP:protein phosphotransferase (non-specific)	ko02025;ko03070	Cellular Processes;Environmental Information Processing	Cellular community - prokaryotes;Membrane transport	Biofilm formation - Pseudomonas aeruginosa;Bacterial secretion system
SD8037_metabat2.bin.6	SD8037_metabat2.bin.6_NODE_1290_length_16857_cov_18.134907_2	K00703	glgA	starch synthase [EC:2.4.1.21]	map00500,map01100,map01110,map02026	starch synthase [EC:2.4.1.21]	Transferases;Glycosyltransferases;Hexosyltransferases;ADP-alpha-D-glucose:(1->4)-alpha-D-glucan 4-alpha-D-glucosyltransferase	ko01110;ko00500;ko02026;ko01100	Metabolism;Metabolism;Cellular Processes;Metabolism	Global and overview maps;Carbohydrate metabolism;Cellular community - prokaryotes;Global and overview maps	Biosynthesis of secondary metabolites;Starch and sucrose metabolism;Biofilm formation - Escherichia coli;Metabolic pathways
SD8037_metabat2.bin.6	SD8037_metabat2.bin.6_NODE_1417_length_15998_cov_15.326129_2	K01991	wza, gfcE	polysaccharide biosynthesis/export protein	map02020,map02026	polysaccharide biosynthesis/export protein	-	ko02020;ko02026	Environmental Information Processing;Cellular Processes	Signal transduction;Cellular community - prokaryotes	Two-component system;Biofilm formation - Escherichia coli
SD8037_metabat2.bin.6	SD8037_metabat2.bin.6_NODE_1434_length_15900_cov_18.358524_10	K11444	wspR	two-component system, chemotaxis family, response regulator WspR [EC:2.7.7.65]	map02020,map02025	two-component system, chemotaxis family, response regulator WspR [EC:2.7.7.65]	Transferases;Transferring phosphorus-containing groups;Nucleotidyltransferases;GTP:GTP guanylyltransferase (cyclizing)	ko02025;ko02020	Cellular Processes;Environmental Information Processing	Cellular community - prokaryotes;Signal transduction	Biofilm formation - Pseudomonas aeruginosa;Two-component system
SD8037_metabat2.bin.6	SD8037_metabat2.bin.6_NODE_2199_length_12186_cov_19.041463_1	K07689	uvrY, gacA, varA	two-component system, NarL family, invasion response regulator UvrY	map02020,map02025,map02026,map05111	two-component system, NarL family, invasion response regulator UvrY	-	ko02025;ko05111;ko02020;ko02026	Cellular Processes;Cellular Processes;Environmental Information Processing;Cellular Processes	Cellular community - prokaryotes;Cellular community - prokaryotes;Signal transduction;Cellular community - prokaryotes	Biofilm formation - Pseudomonas aeruginosa;Biofilm formation - Vibrio cholerae;Two-component system;Biofilm formation - Escherichia coli
SD8037_metabat2.bin.6	SD8037_metabat2.bin.6_NODE_2227_length_12120_cov_15.164096_6	K01791	wecB	UDP-N-acetylglucosamine 2-epimerase (non-hydrolysing) [EC:5.1.3.14]	map00520,map00541,map01100,map01250,map02020,map05111	UDP-N-acetylglucosamine 2-epimerase (non-hydrolysing) [EC:5.1.3.14]	Isomerases;Racemases and epimerases;Acting on carbohydrates and derivatives;UDP-N-acetyl-alpha-D-glucosamine 2-epimerase	ko00520;ko05111;ko01100;ko01250;ko00541;ko02020	Metabolism;Cellular Processes;Metabolism;Metabolism;Metabolism;Environmental Information Processing	Carbohydrate metabolism;Cellular community - prokaryotes;Global and overview maps;Global and overview maps;Glycan biosynthesis and metabolism;Signal transduction	Amino sugar and nucleotide sugar metabolism;Biofilm formation - Vibrio cholerae;Metabolic pathways;Biosynthesis of nucleotide sugars;O-Antigen nucleotide sugar biosynthesis;Two-component system
SD8037_metabat2.bin.6	SD8037_metabat2.bin.6_NODE_2732_length_10624_cov_20.429742_7	K02402	flhC	flagellar transcriptional activator FlhC	map02020,map02024,map02026,map02040	flagellar transcriptional activator FlhC	-	ko02040;ko02020;ko02026;ko02024	Cellular Processes;Environmental Information Processing;Cellular Processes;Cellular Processes	Cell motility;Signal transduction;Cellular community - prokaryotes;Cellular community - prokaryotes	Flagellar assembly;Two-component system;Biofilm formation - Escherichia coli;Quorum sensing
SD8037_metabat2.bin.6	SD8037_metabat2.bin.6_NODE_3589_length_8888_cov_15.719096_9	K06596	chpA	chemosensory pili system protein ChpA (sensor histidine kinase/response regulator)	map02020,map02025	chemosensory pili system protein ChpA (sensor histidine kinase/response regulator)	-	ko02020;ko02025	Environmental Information Processing;Cellular Processes	Signal transduction;Cellular community - prokaryotes	Two-component system;Biofilm formation - Pseudomonas aeruginosa
SD8037_metabat2.bin.6	SD8037_metabat2.bin.6_NODE_3656_length_8784_cov_16.787802_2	K16554	exoP, vpsO	polysaccharide biosynthesis transport protein [EC:2.7.10.3]	map05111	polysaccharide biosynthesis transport protein [EC:2.7.10.3]	Transferases;Transferring phosphorus-containing groups;Protein-tyrosine kinases;ATP:[protein]-L-tyrosine O-phosphotransferase (bacterial-type)	ko05111	Cellular Processes	Cellular community - prokaryotes	Biofilm formation - Vibrio cholerae
SD8037_metabat2.bin.6	SD8037_metabat2.bin.6_NODE_3698_length_8709_cov_20.589839_3	K02657	pilG	twitching motility two-component system response regulator PilG	map02020,map02025	twitching motility two-component system response regulator PilG	-	ko02025;ko02020	Cellular Processes;Environmental Information Processing	Cellular community - prokaryotes;Signal transduction	Biofilm formation - Pseudomonas aeruginosa;Two-component system
SD8037_metabat2.bin.6	SD8037_metabat2.bin.6_NODE_3698_length_8709_cov_20.589839_4	K02658	pilH	twitching motility two-component system response regulator PilH	map02020,map02025	twitching motility two-component system response regulator PilH	-	ko02025;ko02020	Cellular Processes;Environmental Information Processing	Cellular community - prokaryotes;Signal transduction	Biofilm formation - Pseudomonas aeruginosa;Two-component system
SD8037_metabat2.bin.6	SD8037_metabat2.bin.6_NODE_3698_length_8709_cov_20.589839_5	K02659	pilI	twitching motility protein PilI	map02020,map02025	twitching motility protein PilI	-	ko02020;ko02025	Environmental Information Processing;Cellular Processes	Signal transduction;Cellular community - prokaryotes	Two-component system;Biofilm formation - Pseudomonas aeruginosa
SD8037_metabat2.bin.6	SD8037_metabat2.bin.6_NODE_3698_length_8709_cov_20.589839_6	K02660	pilJ	twitching motility protein PilJ	map02020,map02025	twitching motility protein PilJ	-	ko02025;ko02020	Cellular Processes;Environmental Information Processing	Cellular community - prokaryotes;Signal transduction	Biofilm formation - Pseudomonas aeruginosa;Two-component system
SD8037_metabat2.bin.6	SD8037_metabat2.bin.6_NODE_3698_length_8709_cov_20.589839_7	K06596	chpA	chemosensory pili system protein ChpA (sensor histidine kinase/response regulator)	map02020,map02025	chemosensory pili system protein ChpA (sensor histidine kinase/response regulator)	-	ko02020;ko02025	Environmental Information Processing;Cellular Processes	Signal transduction;Cellular community - prokaryotes	Two-component system;Biofilm formation - Pseudomonas aeruginosa
SD8037_metabat2.bin.6	SD8037_metabat2.bin.6_NODE_5086_length_7038_cov_20.249747_6	K10914	crp	CRP/FNR family transcriptional regulator, cyclic AMP receptor protein	map02020,map02024,map02025,map02026,map05111	CRP/FNR family transcriptional regulator, cyclic AMP receptor protein	-	ko05111;ko02025;ko02024;ko02020;ko02026	Cellular Processes;Cellular Processes;Cellular Processes;Environmental Information Processing;Cellular Processes	Cellular community - prokaryotes;Cellular community - prokaryotes;Cellular community - prokaryotes;Signal transduction;Cellular community - prokaryotes	Biofilm formation - Vibrio cholerae;Biofilm formation - Pseudomonas aeruginosa;Quorum sensing;Two-component system;Biofilm formation - Escherichia coli
SD8037_metabat2.bin.6	SD8037_metabat2.bin.6_NODE_5086_length_7038_cov_20.249747_7	K01768		adenylate cyclase [EC:4.6.1.1]	map00230,map01100,map02025,map04113,map04213	adenylate cyclase [EC:4.6.1.1]	Lyases;Phosphorus-oxygen lyases;Phosphorus-oxygen lyases (only sub-subclass identified to date);ATP diphosphate-lyase (cyclizing; 3',5'-cyclic-AMP-forming)	ko04113;ko04213;ko02025;ko01100;ko00230	Cellular Processes;Organismal Systems;Cellular Processes;Metabolism;Metabolism	Cell growth and death;Aging;Cellular community - prokaryotes;Global and overview maps;Nucleotide metabolism	Meiosis - yeast;Longevity regulating pathway - multiple species;Biofilm formation - Pseudomonas aeruginosa;Metabolic pathways;Purine metabolism
